# Supplementary material for: Structural basis of the mechanism and inhibition of a human ceramide synthase
Source: Nat Struct Mol Biol. 2024 Nov 11;32(3):431–40. doi: 10.1038/s41594-024-01414-3 (PMC11919693; doi:10.1038/s41594-024-01414-3)
Supplement: Supplementary file 4 — Source data of traces. [file 41594_2024_1414_MOESM4_ESM.xlsx]

## Sheet: Fig.1e
Deconvoluted Mass (a.m.u)	Intensity (Counts)	Note: This data is shown again in EDF6a - "protein only" replicate 1
4000	0.000309
4001	0.000837
4002	0.001644
4003	0.002758
4004	0.004146
4005	0.005683
4006	0.007145
4007	0.008251
4008	0.008776
4009	0.008648
4010	0.00798
4011	0.007002
4012	0.005943
4013	0.004961
4014	0.004126
4015	0.00344
4016	0.002874
4017	0.00239
4018	0.001957
4019	0.00156
4020	0.001199
4021	0.000886
4022	0.000631
4023	0.000437
4024	0.000301
4025	0.000209
4026	0.000151
4027	0.000115
4028	9.44e-05
4029	8.32e-05
4030	7.88e-05
4031	7.96e-05
4032	8.51e-05
4033	9.57e-05
4034	0.000113
4035	0.000137
4036	0.000172
4037	0.000218
4038	0.000274
4039	0.000334
4040	0.000386
4041	0.000415
4042	0.000413
4043	0.000379
4044	0.000325
4045	0.000264
4046	0.000208
4047	0.000163
4048	0.00013
4049	0.000107
4050	9.13e-05
4051	8.13e-05
4052	7.45e-05
4053	6.89e-05
4054	6.3e-05
4055	5.57e-05
4056	4.66e-05
4057	3.64e-05
4058	2.65e-05
4059	1.8e-05
4060	1.17e-05
4061	7.45e-06
4062	4.87e-06
4063	3.42e-06
4064	2.68e-06
4065	2.41e-06
4066	2.53e-06
4067	3.07e-06
4068	4.21e-06
4069	6.38e-06
4070	1.04e-05
4071	1.81e-05
4072	3.32e-05
4073	6.38e-05
4074	0.000127
4075	0.000256
4076	0.000514
4077	0.000985
4078	0.00174
4079	0.002737
4080	0.003729
4081	0.004326
4082	0.004248
4083	0.003554
4084	0.002574
4085	0.001657
4086	0.000981
4087	0.000556
4088	0.000316
4089	0.000188
4090	0.000122
4091	9.03e-05
4092	7.79e-05
4093	7.96e-05
4094	9.69e-05
4095	0.000139
4096	0.000229
4097	0.00042
4098	0.000825
4099	0.001665
4100	0.003312
4101	0.006273
4102	0.011004
4103	0.017561
4104	0.025284
4105	0.032841
4106	0.038714
4107	0.041834
4108	0.041919
4109	0.039399
4110	0.035089
4111	0.029861
4112	0.024444
4113	0.019356
4114	0.014915
4115	0.011268
4116	0.008439
4117	0.006362
4118	0.004919
4119	0.003981
4120	0.003428
4121	0.003171
4122	0.003147
4123	0.003313
4124	0.003635
4125	0.004075
4126	0.004592
4127	0.005144
4128	0.005703
4129	0.006256
4130	0.006809
4131	0.007378
4132	0.007988
4133	0.008676
4134	0.009491
4135	0.010483
4136	0.011683
4137	0.013046
4138	0.014397
4139	0.015392
4140	0.01559
4141	0.014662
4142	0.012633
4143	0.009933
4144	0.007171
4145	0.004825
4146	0.003088
4147	0.001921
4148	0.001187
4149	0.000741
4150	0.000475
4151	0.000316
4152	0.000222
4153	0.000166
4154	0.000136
4155	0.000122
4156	0.000122
4157	0.000135
4158	0.000163
4159	0.00021
4160	0.000277
4161	0.000361
4162	0.000448
4163	0.000518
4164	0.000549
4165	0.000529
4166	0.000468
4167	0.000383
4168	0.000294
4169	0.000215
4170	0.000151
4171	0.000103
4172	6.84e-05
4173	4.5e-05
4174	2.96e-05
4175	1.98e-05
4176	1.36e-05
4177	9.9e-06
4178	7.67e-06
4179	6.43e-06
4180	5.88e-06
4181	5.86e-06
4182	6.35e-06
4183	7.41e-06
4184	9.2e-06
4185	1.2e-05
4186	1.61e-05
4187	2.21e-05
4188	3.08e-05
4189	4.31e-05
4190	6.08e-05
4191	8.59e-05
4192	0.000121
4193	0.00017
4194	0.000232
4195	0.000306
4196	0.000385
4197	0.000457
4198	0.000511
4199	0.000543
4200	0.000561
4201	0.000576
4202	0.000606
4203	0.000668
4204	0.000779
4205	0.000956
4206	0.001212
4207	0.001535
4208	0.001879
4209	0.002159
4210	0.002281
4211	0.0022
4212	0.001948
4213	0.001608
4214	0.001266
4215	0.000973
4216	0.000745
4217	0.000577
4218	0.000456
4219	0.000367
4220	0.000302
4221	0.000255
4222	0.000223
4223	0.000205
4224	0.000203
4225	0.00022
4226	0.000265
4227	0.000358
4228	0.000536
4229	0.000872
4230	0.001488
4231	0.002557
4232	0.004256
4233	0.006624
4234	0.009387
4235	0.011898
4236	0.01338
4237	0.013359
4238	0.011944
4239	0.009706
4240	0.007314
4241	0.00523
4242	0.003634
4243	0.002505
4244	0.001744
4245	0.00124
4246	0.000908
4247	0.000691
4248	0.000552
4249	0.000471
4250	0.00044
4251	0.000461
4252	0.000555
4253	0.00077
4254	0.001214
4255	0.0021
4256	0.003796
4257	0.006801
4258	0.011529
4259	0.017874
4260	0.02488
4261	0.030989
4262	0.034851
4263	0.036009
4264	0.034915
4265	0.032449
4266	0.029425
4267	0.026363
4268	0.023483
4269	0.0208
4270	0.01822
4271	0.015629
4272	0.012964
4273	0.010262
4274	0.007667
4275	0.00537
4276	0.003527
4277	0.002192
4278	0.001314
4279	0.00078
4280	0.000474
4281	0.000306
4282	0.000216
4283	0.000171
4284	0.000153
4285	0.000155
4286	0.000175
4287	0.000215
4288	0.000282
4289	0.000383
4290	0.000526
4291	0.000712
4292	0.000934
4293	0.001167
4294	0.001373
4295	0.001513
4296	0.001558
4297	0.001501
4298	0.001363
4299	0.001179
4300	0.000984
4301	0.000805
4302	0.000657
4303	0.000543
4304	0.000459
4305	0.000401
4306	0.00036
4307	0.000332
4308	0.000309
4309	0.000287
4310	0.000263
4311	0.000233
4312	0.000198
4313	0.00016
4314	0.000122
4315	8.75e-05
4316	5.93e-05
4317	3.85e-05
4318	2.44e-05
4319	1.57e-05
4320	1.06e-05
4321	7.78e-06
4322	6.43e-06
4323	6.07e-06
4324	6.51e-06
4325	7.74e-06
4326	9.8e-06
4327	1.27e-05
4328	1.6e-05
4329	1.92e-05
4330	2.14e-05
4331	2.2e-05
4332	2.09e-05
4333	1.87e-05
4334	1.61e-05
4335	1.36e-05
4336	1.17e-05
4337	1.03e-05
4338	9.55e-06
4339	9.3e-06
4340	9.59e-06
4341	1.05e-05
4342	1.24e-05
4343	1.57e-05
4344	2.17e-05
4345	3.28e-05
4346	5.37e-05
4347	9.33e-05
4348	0.000166
4349	0.000289
4350	0.000473
4351	0.000699
4352	0.000904
4353	0.001004
4354	0.000954
4355	0.000781
4356	0.000561
4357	0.000363
4358	0.000218
4359	0.000126
4360	7.19e-05
4361	4.23e-05
4362	2.65e-05
4363	1.82e-05
4364	1.42e-05
4365	1.29e-05
4366	1.38e-05
4367	1.74e-05
4368	2.57e-05
4369	4.29e-05
4370	7.86e-05
4371	0.000151
4372	0.000294
4373	0.000559
4374	0.001006
4375	0.001687
4376	0.002609
4377	0.003705
4378	0.004844
4379	0.005857
4380	0.00658
4381	0.006894
4382	0.006746
4383	0.006167
4384	0.005269
4385	0.004219
4386	0.00319
4387	0.002309
4388	0.001634
4389	0.00116
4390	0.000854
4391	0.000673
4392	0.000584
4393	0.000572
4394	0.000638
4395	0.000809
4396	0.001148
4397	0.001776
4398	0.0029
4399	0.004837
4400	0.007999
4401	0.0128
4402	0.019466
4403	0.027794
4404	0.036991
4405	0.045731
4406	0.052489
4407	0.056054
4408	0.055966
4409	0.052647
4410	0.047155
4411	0.040732
4412	0.0344
4413	0.028765
4414	0.024041
4415	0.020173
4416	0.016977
4417	0.014249
4418	0.011831
4419	0.009642
4420	0.007676
4421	0.005969
4422	0.004558
4423	0.003449
4424	0.002615
4425	0.002006
4426	0.001568
4427	0.001254
4428	0.001028
4429	0.000865
4430	0.00075
4431	0.000675
4432	0.000634
4433	0.000623
4434	0.00064
4435	0.000681
4436	0.00074
4437	0.000809
4438	0.000879
4439	0.000944
4440	0.001002
4441	0.001062
4442	0.001137
4443	0.001241
4444	0.001388
4445	0.001588
4446	0.001837
4447	0.002115
4448	0.002375
4449	0.002555
4450	0.002597
4451	0.002472
4452	0.002203
4453	0.001851
4454	0.001486
4455	0.001162
4456	0.000903
4457	0.000713
4458	0.000583
4459	0.0005
4460	0.000453
4461	0.000433
4462	0.000433
4463	0.000445
4464	0.000464
4465	0.000484
4466	0.0005
4467	0.00051
4468	0.000513
4469	0.000514
4470	0.000512
4471	0.000511
4472	0.000509
4473	0.000505
4474	0.000499
4475	0.000491
4476	0.000483
4477	0.000478
4478	0.000482
4479	0.000499
4480	0.000534
4481	0.00059
4482	0.000668
4483	0.000766
4484	0.000872
4485	0.000974
4486	0.001057
4487	0.001111
4488	0.001138
4489	0.001151
4490	0.001168
4491	0.001211
4492	0.001307
4493	0.001487
4494	0.001792
4495	0.002283
4496	0.003037
4497	0.004136
4498	0.005627
4499	0.007451
4500	0.009381
4501	0.011022
4502	0.011934
4503	0.011846
4504	0.010804
4505	0.009135
4506	0.007263
4507	0.005528
4508	0.004101
4509	0.003012
4510	0.002215
4511	0.001641
4512	0.001226
4513	0.000923
4514	0.0007
4515	0.000538
4516	0.000425
4517	0.00035
4518	0.00031
4519	0.000303
4520	0.00033
4521	0.000407
4522	0.00056
4523	0.000842
4524	0.001339
4525	0.00217
4526	0.003467
4527	0.005308
4528	0.007628
4529	0.01016
4530	0.012461
4531	0.014055
4532	0.014607
4533	0.014039
4534	0.012535
4535	0.010456
4536	0.008201
4537	0.0061
4538	0.004349
4539	0.003014
4540	0.002063
4541	0.001422
4542	0.001005
4543	0.000744
4544	0.000586
4545	0.000498
4546	0.000458
4547	0.000457
4548	0.000489
4549	0.000551
4550	0.000642
4551	0.000758
4552	0.000888
4553	0.001017
4554	0.001128
4555	0.001207
4556	0.001246
4557	0.001247
4558	0.001214
4559	0.001157
4560	0.00108
4561	0.000989
4562	0.000885
4563	0.00077
4564	0.00065
4565	0.000534
4566	0.00043
4567	0.000344
4568	0.000281
4569	0.00024
4570	0.000219
4571	0.000221
4572	0.000246
4573	0.000303
4574	0.000403
4575	0.000562
4576	0.000795
4577	0.001102
4578	0.00146
4579	0.001824
4580	0.00214
4581	0.002368
4582	0.002492
4583	0.002513
4584	0.002443
4585	0.002293
4586	0.002077
4587	0.001813
4588	0.001525
4589	0.001241
4590	0.000984
4591	0.000768
4592	0.000597
4593	0.000469
4594	0.000376
4595	0.000313
4596	0.000274
4597	0.000256
4598	0.000259
4599	0.000283
4600	0.000334
4601	0.000418
4602	0.000544
4603	0.000718
4604	0.000938
4605	0.00119
4606	0.001453
4607	0.001697
4608	0.001898
4609	0.002038
4610	0.002112
4611	0.002123
4612	0.002083
4613	0.002012
4614	0.001931
4615	0.001861
4616	0.00182
4617	0.001819
4618	0.001864
4619	0.001954
4620	0.002083
4621	0.00224
4622	0.00241
4623	0.002577
4624	0.002727
4625	0.002847
4626	0.002927
4627	0.00296
4628	0.002939
4629	0.00286
4630	0.002722
4631	0.002525
4632	0.002276
4633	0.001986
4634	0.001675
4635	0.00137
4636	0.001093
4637	0.000862
4638	0.000683
4639	0.000553
4640	0.000465
4641	0.000411
4642	0.000382
4643	0.000373
4644	0.00038
4645	0.000402
4646	0.000435
4647	0.000478
4648	0.00053
4649	0.000585
4650	0.000636
4651	0.000671
4652	0.000679
4653	0.000653
4654	0.000596
4655	0.00052
4656	0.00044
4657	0.000368
4658	0.00031
4659	0.000266
4660	0.000234
4661	0.000211
4662	0.000194
4663	0.00018
4664	0.000166
4665	0.000153
4666	0.000141
4667	0.00013
4668	0.00012
4669	0.000111
4670	0.000103
4671	9.55e-05
4672	8.7e-05
4673	7.78e-05
4674	6.8e-05
4675	5.87e-05
4676	5.06e-05
4677	4.48e-05
4678	4.17e-05
4679	4.23e-05
4680	4.77e-05
4681	6.06e-05
4682	8.61e-05
4683	0.000133
4684	0.000218
4685	0.00036
4686	0.000576
4687	0.00087
4688	0.00121
4689	0.00154
4690	0.001798
4691	0.001952
4692	0.002013
4693	0.002023
4694	0.002035
4695	0.002099
4696	0.002254
4697	0.002534
4698	0.002963
4699	0.003536
4700	0.004193
4701	0.004794
4702	0.005141
4703	0.005074
4704	0.004578
4705	0.003806
4706	0.00298
4707	0.002271
4708	0.001746
4709	0.001402
4710	0.001204
4711	0.001118
4712	0.00112
4713	0.001199
4714	0.001355
4715	0.001596
4716	0.001943
4717	0.002433
4718	0.003119
4719	0.004076
4720	0.005406
4721	0.007237
4722	0.009721
4723	0.013023
4724	0.017286
4725	0.022586
4726	0.028852
4727	0.035804
4728	0.042932
4729	0.049559
4730	0.054965
4731	0.058517
4732	0.05976
4733	0.058463
4734	0.05466
4735	0.048711
4736	0.041321
4737	0.033432
4738	0.025982
4739	0.019646
4740	0.014713
4741	0.011141
4742	0.008701
4743	0.007118
4744	0.006154
4745	0.005625
4746	0.005402
4747	0.005396
4748	0.005544
4749	0.005813
4750	0.006196
4751	0.006725
4752	0.007464
4753	0.008504
4754	0.009946
4755	0.011866
4756	0.014257
4757	0.016954
4758	0.019597
4759	0.021686
4760	0.02276
4761	0.022608
4762	0.021356
4763	0.019378
4764	0.017114
4765	0.014915
4766	0.012983
4767	0.011391
4768	0.010125
4769	0.009131
4770	0.008338
4771	0.007679
4772	0.007097
4773	0.006543
4774	0.005984
4775	0.0054
4776	0.004784
4777	0.004143
4778	0.0035
4779	0.002883
4780	0.002321
4781	0.001838
4782	0.001448
4783	0.001151
4784	0.00094
4785	0.000801
4786	0.000725
4787	0.000699
4788	0.000717
4789	0.000771
4790	0.000851
4791	0.00094
4792	0.001012
4793	0.001045
4794	0.001025
4795	0.000955
4796	0.000855
4797	0.000747
4798	0.000648
4799	0.000569
4800	0.00051
4801	0.000469
4802	0.00044
4803	0.000418
4804	0.000396
4805	0.00037
4806	0.000337
4807	0.0003
4808	0.00026
4809	0.000223
4810	0.000189
4811	0.000159
4812	0.000134
4813	0.000113
4814	9.43e-05
4815	7.75e-05
4816	6.23e-05
4817	4.89e-05
4818	3.76e-05
4819	2.86e-05
4820	2.18e-05
4821	1.71e-05
4822	1.42e-05
4823	1.29e-05
4824	1.34e-05
4825	1.61e-05
4826	2.33e-05
4827	4e-05
4828	7.99e-05
4829	0.000177
4830	0.000412
4831	0.000938
4832	0.001968
4833	0.003624
4834	0.00565
4835	0.007314
4836	0.007833
4837	0.007009
4838	0.005354
4839	0.003594
4840	0.002193
4841	0.001259
4842	0.000703
4843	0.000392
4844	0.000224
4845	0.000134
4846	8.43e-05
4847	5.68e-05
4848	4.12e-05
4849	3.23e-05
4850	2.76e-05
4851	2.59e-05
4852	2.71e-05
4853	3.18e-05
4854	4.23e-05
4855	6.36e-05
4856	0.000106
4857	0.000193
4858	0.000365
4859	0.000691
4860	0.00126
4861	0.002145
4862	0.003339
4863	0.004705
4864	0.006012
4865	0.007041
4866	0.007697
4867	0.008037
4868	0.008213
4869	0.008399
4870	0.008739
4871	0.009331
4872	0.010212
4873	0.011345
4874	0.012588
4875	0.013689
4876	0.014329
4877	0.014236
4878	0.01332
4879	0.011735
4880	0.009816
4881	0.00792
4882	0.006305
4883	0.00508
4884	0.00425
4885	0.003764
4886	0.003569
4887	0.003625
4888	0.003909
4889	0.004412
4890	0.005127
4891	0.006045
4892	0.007151
4893	0.008426
4894	0.009844
4895	0.011375
4896	0.012971
4897	0.014553
4898	0.016006
4899	0.017182
4900	0.017926
4901	0.018118
4902	0.017706
4903	0.016729
4904	0.015294
4905	0.013545
4906	0.011629
4907	0.009676
4908	0.007797
4909	0.006085
4910	0.004608
4911	0.003404
4912	0.002476
4913	0.001796
4914	0.001318
4915	0.000993
4916	0.000775
4917	0.000629
4918	0.000532
4919	0.000466
4920	0.000421
4921	0.000393
4922	0.000381
4923	0.000385
4924	0.000411
4925	0.000464
4926	0.000552
4927	0.000685
4928	0.000871
4929	0.001106
4930	0.001377
4931	0.001651
4932	0.001886
4933	0.002045
4934	0.00211
4935	0.002086
4936	0.001993
4937	0.001861
4938	0.001716
4939	0.001575
4940	0.001446
4941	0.001327
4942	0.001212
4943	0.001089
4944	0.000952
4945	0.000801
4946	0.000643
4947	0.000494
4948	0.000366
4949	0.000265
4950	0.000193
4951	0.000143
4952	0.000111
4953	9.14e-05
4954	7.95e-05
4955	7.28e-05
4956	6.92e-05
4957	6.73e-05
4958	6.6e-05
4959	6.52e-05
4960	6.5e-05
4961	6.65e-05
4962	7.14e-05
4963	8.26e-05
4964	0.000105
4965	0.000147
4966	0.000228
4967	0.000379
4968	0.000658
4969	0.001144
4970	0.001913
4971	0.002967
4972	0.004135
4973	0.00506
4974	0.005364
4975	0.004907
4976	0.003904
4977	0.002752
4978	0.00177
4979	0.001079
4980	0.00065
4981	0.000404
4982	0.000267
4983	0.000192
4984	0.00015
4985	0.000128
4986	0.000117
4987	0.000114
4988	0.000118
4989	0.000129
4990	0.000153
4991	0.000195
4992	0.000272
4993	0.000408
4994	0.000653
4995	0.001091
4996	0.001858
4997	0.003163
4998	0.00529
4999	0.008573
5000	0.013298
5001	0.019489
5002	0.026606
5003	0.033342
5004	0.037888
5005	0.038772
5006	0.035795
5007	0.030186
5008	0.023802
5009	0.018128
5010	0.013844
5011	0.010995
5012	0.009348
5013	0.008639
5014	0.008666
5015	0.009277
5016	0.010308
5017	0.011528
5018	0.012633
5019	0.013339
5020	0.013504
5021	0.013193
5022	0.012615
5023	0.012004
5024	0.01152
5025	0.01122
5026	0.011063
5027	0.010939
5028	0.010712
5029	0.010266
5030	0.009555
5031	0.008615
5032	0.007545
5033	0.006458
5034	0.005445
5035	0.004565
5036	0.003843
5037	0.003284
5038	0.002884
5039	0.002636
5040	0.00254
5041	0.002604
5042	0.002851
5043	0.003321
5044	0.004069
5045	0.005147
5046	0.006582
5047	0.008329
5048	0.01024
5049	0.012084
5050	0.013609
5051	0.014639
5052	0.015137
5053	0.015189
5054	0.014946
5055	0.014547
5056	0.014075
5057	0.013544
5058	0.012905
5059	0.012077
5060	0.010985
5061	0.009607
5062	0.008005
5063	0.006319
5064	0.004727
5065	0.003372
5066	0.002326
5067	0.001585
5068	0.001094
5069	0.000786
5070	0.000603
5071	0.000503
5072	0.000459
5073	0.00046
5074	0.000499
5075	0.000578
5076	0.000703
5077	0.000881
5078	0.001121
5079	0.001427
5080	0.001795
5081	0.002209
5082	0.00263
5083	0.003008
5084	0.003279
5085	0.003395
5086	0.003332
5087	0.003107
5088	0.00277
5089	0.002383
5090	0.001999
5091	0.001657
5092	0.001369
5093	0.001136
5094	0.000947
5095	0.00079
5096	0.000651
5097	0.000525
5098	0.000408
5099	0.000303
5100	0.000214
5101	0.000144
5102	9.36e-05
5103	5.93e-05
5104	3.76e-05
5105	2.46e-05
5106	1.72e-05
5107	1.34e-05
5108	1.2e-05
5109	1.28e-05
5110	1.66e-05
5111	2.58e-05
5112	4.69e-05
5113	9.53e-05
5114	0.000206
5115	0.000445
5116	0.000925
5117	0.001781
5118	0.003115
5119	0.004907
5120	0.006972
5121	0.009004
5122	0.01069
5123	0.01181
5124	0.012264
5125	0.012059
5126	0.011275
5127	0.010052
5128	0.008574
5129	0.007037
5130	0.005613
5131	0.004406
5132	0.003454
5133	0.002741
5134	0.002224
5135	0.001856
5136	0.0016
5137	0.00143
5138	0.001333
5139	0.001304
5140	0.00135
5141	0.001486
5142	0.001736
5143	0.002133
5144	0.002719
5145	0.003535
5146	0.00461
5147	0.005951
5148	0.007544
5149	0.009353
5150	0.011339
5151	0.013461
5152	0.015677
5153	0.017939
5154	0.020184
5155	0.022336
5156	0.024311
5157	0.026021
5158	0.027365
5159	0.028224
5160	0.028441
5161	0.027843
5162	0.026285
5163	0.023735
5164	0.020355
5165	0.016513
5166	0.012692
5167	0.009324
5168	0.006661
5169	0.004745
5170	0.003472
5171	0.002687
5172	0.002249
5173	0.002056
5174	0.002044
5175	0.002175
5176	0.002422
5177	0.002762
5178	0.003168
5179	0.003614
5180	0.004072
5181	0.004511
5182	0.004883
5183	0.005125
5184	0.005164
5185	0.00495
5186	0.004485
5187	0.003836
5188	0.003111
5189	0.002416
5190	0.001822
5191	0.001354
5192	0.001005
5193	0.000755
5194	0.000578
5195	0.000456
5196	0.000372
5197	0.000317
5198	0.000284
5199	0.000271
5200	0.000275
5201	0.000297
5202	0.000338
5203	0.000399
5204	0.000479
5205	0.000571
5206	0.000665
5207	0.000744
5208	0.000796
5209	0.000816
5210	0.000808
5211	0.000782
5212	0.000752
5213	0.000727
5214	0.000713
5215	0.000715
5216	0.000734
5217	0.000765
5218	0.000806
5219	0.000846
5220	0.000875
5221	0.00088
5222	0.000855
5223	0.0008
5224	0.000726
5225	0.000648
5226	0.000577
5227	0.000523
5228	0.000484
5229	0.000459
5230	0.000442
5231	0.000424
5232	0.000399
5233	0.000364
5234	0.000319
5235	0.000268
5236	0.000217
5237	0.000171
5238	0.00013
5239	9.81e-05
5240	7.36e-05
5241	5.62e-05
5242	4.48e-05
5243	3.84e-05
5244	3.64e-05
5245	3.86e-05
5246	4.62e-05
5247	6.13e-05
5248	8.82e-05
5249	0.000133
5250	0.000204
5251	0.000307
5252	0.000443
5253	0.000602
5254	0.000758
5255	0.000881
5256	0.000943
5257	0.000938
5258	0.00088
5259	0.000795
5260	0.000708
5261	0.000638
5262	0.000596
5263	0.000585
5264	0.000609
5265	0.000674
5266	0.000788
5267	0.000965
5268	0.001224
5269	0.001593
5270	0.002102
5271	0.002786
5272	0.003675
5273	0.004787
5274	0.006111
5275	0.007589
5276	0.009104
5277	0.010472
5278	0.011458
5279	0.011826
5280	0.01142
5281	0.010246
5282	0.008503
5283	0.006522
5284	0.004647
5285	0.003111
5286	0.001992
5287	0.001248
5288	0.000785
5289	0.000508
5290	0.000346
5291	0.000252
5292	0.0002
5293	0.000175
5294	0.00017
5295	0.000187
5296	0.000234
5297	0.00033
5298	0.000519
5299	0.000883
5300	0.001567
5301	0.002792
5302	0.004822
5303	0.007844
5304	0.011795
5305	0.016239
5306	0.020441
5307	0.023622
5308	0.025249
5309	0.025182
5310	0.023647
5311	0.021104
5312	0.018085
5313	0.015061
5314	0.012365
5315	0.010165
5316	0.008491
5317	0.007283
5318	0.006434
5319	0.00582
5320	0.005317
5321	0.004823
5322	0.004281
5323	0.003695
5324	0.003118
5325	0.00262
5326	0.002253
5327	0.002042
5328	0.001993
5329	0.002115
5330	0.002423
5331	0.002938
5332	0.003678
5333	0.004646
5334	0.005827
5335	0.007217
5336	0.008839
5337	0.010766
5338	0.013096
5339	0.015899
5340	0.019125
5341	0.0225
5342	0.02548
5343	0.027363
5344	0.027566
5345	0.025938
5346	0.022856
5347	0.019021
5348	0.015134
5349	0.01167
5350	0.008832
5351	0.006632
5352	0.004987
5353	0.003787
5354	0.002927
5355	0.002321
5356	0.001897
5357	0.001604
5358	0.0014
5359	0.001255
5360	0.001149
5361	0.001066
5362	0.000999
5363	0.000943
5364	0.000899
5365	0.000863
5366	0.000836
5367	0.000814
5368	0.000793
5369	0.000769
5370	0.000738
5371	0.000699
5372	0.000651
5373	0.000596
5374	0.000537
5375	0.000479
5376	0.000427
5377	0.000384
5378	0.000355
5379	0.00034
5380	0.00034
5381	0.000357
5382	0.000389
5383	0.000432
5384	0.000479
5385	0.000516
5386	0.000531
5387	0.000513
5388	0.000461
5389	0.000388
5390	0.000308
5391	0.000237
5392	0.00018
5393	0.000139
5394	0.000111
5395	9.48e-05
5396	8.66e-05
5397	8.48e-05
5398	8.85e-05
5399	9.68e-05
5400	0.000109
5401	0.000123
5402	0.000138
5403	0.00015
5404	0.000156
5405	0.000155
5406	0.000147
5407	0.000134
5408	0.000117
5409	9.8e-05
5410	7.96e-05
5411	6.25e-05
5412	4.78e-05
5413	3.59e-05
5414	2.7e-05
5415	2.07e-05
5416	1.66e-05
5417	1.42e-05
5418	1.31e-05
5419	1.31e-05
5420	1.41e-05
5421	1.6e-05
5422	1.88e-05
5423	2.23e-05
5424	2.59e-05
5425	2.91e-05
5426	3.12e-05
5427	3.24e-05
5428	3.35e-05
5429	3.57e-05
5430	4.13e-05
5431	5.38e-05
5432	8.03e-05
5433	0.000136
5434	0.000254
5435	0.000495
5436	0.000955
5437	0.001729
5438	0.002823
5439	0.004038
5440	0.004983
5441	0.005285
5442	0.00485
5443	0.00391
5444	0.002829
5445	0.001883
5446	0.001185
5447	0.000724
5448	0.000439
5449	0.00027
5450	0.000172
5451	0.000115
5452	8.22e-05
5453	6.3e-05
5454	5.2e-05
5455	4.6e-05
5456	4.32e-05
5457	4.3e-05
5458	4.51e-05
5459	5.05e-05
5460	6.09e-05
5461	8.07e-05
5462	0.000118
5463	0.000191
5464	0.000332
5465	0.00061
5466	0.001135
5467	0.00207
5468	0.00359
5469	0.005798
5470	0.008623
5471	0.011793
5472	0.01493
5473	0.017717
5474	0.020024
5475	0.021916
5476	0.023567
5477	0.025157
5478	0.026787
5479	0.028425
5480	0.029879
5481	0.030818
5482	0.030834
5483	0.029573
5484	0.026896
5485	0.023005
5486	0.018425
5487	0.013846
5488	0.009862
5489	0.006795
5490	0.00467
5491	0.003331
5492	0.002571
5493	0.002229
5494	0.002219
5495	0.002543
5496	0.003284
5497	0.004606
5498	0.006708
5499	0.009721
5500	0.013548
5501	0.017765
5502	0.021715
5503	0.024775
5504	0.026614
5505	0.027262
5506	0.026995
5507	0.026162
5508	0.025076
5509	0.023977
5510	0.023052
5511	0.022462
5512	0.022371
5513	0.022957
5514	0.024421
5515	0.02697
5516	0.030771
5517	0.035824
5518	0.041771
5519	0.047709
5520	0.052203
5521	0.053718
5522	0.051352
5523	0.045405
5524	0.037264
5525	0.028691
5526	0.021056
5527	0.015009
5528	0.010592
5529	0.007527
5530	0.005457
5531	0.00407
5532	0.003133
5533	0.002488
5534	0.002031
5535	0.001694
5536	0.001432
5537	0.001218
5538	0.001035
5539	0.000877
5540	0.000742
5541	0.000633
5542	0.000554
5543	0.000504
5544	0.000486
5545	0.000498
5546	0.000544
5547	0.000625
5548	0.000742
5549	0.000894
5550	0.001071
5551	0.001259
5552	0.00144
5553	0.001598
5554	0.001721
5555	0.001806
5556	0.001854
5557	0.001865
5558	0.001833
5559	0.00175
5560	0.001606
5561	0.001401
5562	0.001152
5563	0.000887
5564	0.000642
5565	0.000442
5566	0.000295
5567	0.000197
5568	0.000137
5569	0.000102
5570	8.45e-05
5571	7.9e-05
5572	8.38e-05
5573	9.94e-05
5574	0.000128
5575	0.000174
5576	0.000239
5577	0.000322
5578	0.000417
5579	0.000512
5580	0.000588
5581	0.000634
5582	0.00064
5583	0.00061
5584	0.000555
5585	0.000489
5586	0.000427
5587	0.000379
5588	0.00035
5589	0.000343
5590	0.00036
5591	0.000402
5592	0.000468
5593	0.000553
5594	0.000642
5595	0.000711
5596	0.000737
5597	0.000711
5598	0.000644
5599	0.000561
5600	0.000489
5601	0.000442
5602	0.000432
5603	0.000468
5604	0.000571
5605	0.000774
5606	0.001142
5607	0.001767
5608	0.002764
5609	0.004215
5610	0.006084
5611	0.008132
5612	0.00993
5613	0.011024
5614	0.011151
5615	0.010362
5616	0.008959
5617	0.007316
5618	0.005731
5619	0.004371
5620	0.003288
5621	0.002465
5622	0.00186
5623	0.001424
5624	0.001113
5625	0.000895
5626	0.000742
5627	0.000638
5628	0.00057
5629	0.000529
5630	0.000511
5631	0.000517
5632	0.000549
5633	0.000611
5634	0.000716
5635	0.00088
5636	0.001127
5637	0.00149
5638	0.002014
5639	0.002744
5640	0.00372
5641	0.004954
5642	0.006407
5643	0.007974
5644	0.009495
5645	0.010783
5646	0.011679
5647	0.012082
5648	0.011966
5649	0.011371
5650	0.010385
5651	0.009127
5652	0.007737
5653	0.006353
5654	0.00509
5655	0.004024
5656	0.003179
5657	0.002545
5658	0.002088
5659	0.001766
5660	0.00154
5661	0.001376
5662	0.00125
5663	0.00114
5664	0.001037
5665	0.000937
5666	0.000844
5667	0.000763
5668	0.000703
5669	0.000672
5670	0.00068
5671	0.000737
5672	0.000865
5673	0.001094
5674	0.001471
5675	0.002048
5676	0.002861
5677	0.003876
5678	0.004944
5679	0.005813
5680	0.006239
5681	0.006117
5682	0.005537
5683	0.004703
5684	0.003821
5685	0.003025
5686	0.002369
5687	0.001857
5688	0.001472
5689	0.001188
5690	0.000985
5691	0.000843
5692	0.00075
5693	0.000693
5694	0.000663
5695	0.00065
5696	0.000645
5697	0.000639
5698	0.000624
5699	0.000595
5700	0.000551
5701	0.000493
5702	0.000428
5703	0.000361
5704	0.000297
5705	0.000241
5706	0.000193
5707	0.000155
5708	0.000125
5709	0.000103
5710	8.8e-05
5711	7.88e-05
5712	7.55e-05
5713	7.88e-05
5714	9.11e-05
5715	0.000118
5716	0.000171
5717	0.000273
5718	0.00047
5719	0.000843
5720	0.001504
5721	0.002562
5722	0.004015
5723	0.005632
5724	0.006971
5725	0.007605
5726	0.0074
5727	0.006567
5728	0.005473
5729	0.004416
5730	0.003547
5731	0.002892
5732	0.002416
5733	0.002065
5734	0.00179
5735	0.001554
5736	0.001335
5737	0.001125
5738	0.000931
5739	0.000762
5740	0.000626
5741	0.000526
5742	0.00046
5743	0.000427
5744	0.000426
5745	0.000457
5746	0.000528
5747	0.000649
5748	0.000837
5749	0.001116
5750	0.001505
5751	0.002012
5752	0.002615
5753	0.003249
5754	0.003812
5755	0.0042
5756	0.00435
5757	0.00427
5758	0.004028
5759	0.003711
5760	0.003388
5761	0.003101
5762	0.002859
5763	0.002655
5764	0.002477
5765	0.002316
5766	0.002173
5767	0.002058
5768	0.001987
5769	0.001972
5770	0.002021
5771	0.002132
5772	0.002288
5773	0.002451
5774	0.002569
5775	0.002586
5776	0.002475
5777	0.002246
5778	0.00195
5779	0.001644
5780	0.001373
5781	0.001158
5782	0.001003
5783	0.000901
5784	0.000843
5785	0.000821
5786	0.00083
5787	0.000868
5788	0.000937
5789	0.001043
5790	0.001193
5791	0.0014
5792	0.001676
5793	0.002033
5794	0.002479
5795	0.003016
5796	0.003637
5797	0.004327
5798	0.005057
5799	0.005784
5800	0.006452
5801	0.006995
5802	0.007349
5803	0.007467
5804	0.007338
5805	0.006987
5806	0.006471
5807	0.005856
5808	0.005206
5809	0.004568
5810	0.003969
5811	0.003423
5812	0.00293
5813	0.002485
5814	0.002081
5815	0.001711
5816	0.001372
5817	0.001067
5818	0.0008
5819	0.000578
5820	0.000405
5821	0.000279
5822	0.000192
5823	0.000135
5824	0.0001
5825	7.99e-05
5826	6.96e-05
5827	6.68e-05
5828	7.03e-05
5829	8.04e-05
5830	9.82e-05
5831	0.000126
5832	0.000167
5833	0.000224
5834	0.000301
5835	0.0004
5836	0.000523
5837	0.000669
5838	0.000836
5839	0.001017
5840	0.001208
5841	0.001396
5842	0.001569
5843	0.001711
5844	0.001807
5845	0.001847
5846	0.00183
5847	0.00176
5848	0.001646
5849	0.0015
5850	0.001331
5851	0.001147
5852	0.000956
5853	0.000769
5854	0.000596
5855	0.000447
5856	0.000327
5857	0.000237
5858	0.000174
5859	0.000131
5860	0.000104
5861	8.72e-05
5862	7.8e-05
5863	7.44e-05
5864	7.54e-05
5865	8.08e-05
5866	9.12e-05
5867	0.000108
5868	0.000135
5869	0.000179
5870	0.000252
5871	0.000381
5872	0.000613
5873	0.001041
5874	0.001818
5875	0.003169
5876	0.005318
5877	0.008286
5878	0.011623
5879	0.014365
5880	0.015487
5881	0.014611
5882	0.012257
5883	0.009399
5884	0.00683
5885	0.004895
5886	0.003593
5887	0.002779
5888	0.002299
5889	0.002034
5890	0.0019
5891	0.001835
5892	0.001795
5893	0.001745
5894	0.001667
5895	0.00156
5896	0.001432
5897	0.0013
5898	0.001176
5899	0.00107
5900	0.000985
5901	0.000922
5902	0.000882
5903	0.000869
5904	0.000889
5905	0.000953
5906	0.001082
5907	0.001309
5908	0.001691
5909	0.002314
5910	0.003312
5911	0.004866
5912	0.00717
5913	0.010346
5914	0.014289
5915	0.018507
5916	0.022122
5917	0.024141
5918	0.023936
5919	0.021617
5920	0.017968
5921	0.014
5922	0.010492
5923	0.0078
5924	0.005936
5925	0.004753
5926	0.004075
5927	0.003759
5928	0.003696
5929	0.003798
5930	0.003978
5931	0.00415
5932	0.004232
5933	0.00418
5934	0.003992
5935	0.003706
5936	0.003378
5937	0.003054
5938	0.002764
5939	0.002516
5940	0.002305
5941	0.002118
5942	0.001937
5943	0.001754
5944	0.001563
5945	0.001368
5946	0.001177
5947	0.000996
5948	0.000833
5949	0.000688
5950	0.000562
5951	0.000455
5952	0.000364
5953	0.000289
5954	0.000231
5955	0.000187
5956	0.000157
5957	0.00014
5958	0.000134
5959	0.00014
5960	0.000158
5961	0.000191
5962	0.000241
5963	0.000308
5964	0.000387
5965	0.000467
5966	0.000532
5967	0.000567
5968	0.000567
5969	0.000536
5970	0.000488
5971	0.000435
5972	0.000388
5973	0.000349
5974	0.00032
5975	0.000298
5976	0.00028
5977	0.000261
5978	0.000238
5979	0.000212
5980	0.000183
5981	0.000155
5982	0.000132
5983	0.000115
5984	0.000105
5985	0.000101
5986	0.000104
5987	0.000113
5988	0.000128
5989	0.000148
5990	0.000173
5991	0.000205
5992	0.000244
5993	0.000298
5994	0.000373
5995	0.000481
5996	0.000635
5997	0.000847
5998	0.001122
[truncated: 94,002 more rows]
