# Supplementary material for: Structural basis of the mechanism and inhibition of a human ceramide synthase
Source: Nat Struct Mol Biol. 2024 Nov 11;32(3):431–40. doi: 10.1038/s41594-024-01414-3 (PMC11919693; doi:10.1038/s41594-024-01414-3)
Supplement: Supplementary file 6 — Source data of traces. [file 41594_2024_1414_MOESM6_ESM.xlsx]

## Sheet: Fig.3b
Protein only	+ sphinganine
Refer to EDF6a, biol repl 1	Refer to EDF6a, biol repl 1

## Sheet: Fig.3c - EICs
CerS6 + sphinganine		CerS6 + FTY720		CerS6 protein only
Elution Time (min)	C16-dihydroceramide EIC (m/z 540.5350)	Elution Time (min)	N-palm-FTY720 EIC (m/z 546.4881)	Elution Time (min)	C16-dihydroceramide EIC (m/z 540.5350)	N-palm-FTY720 EIC (m/z 546.4881)
0.03045	184	0.031117	0	0.032	0	0
0.0388	0	0.039417	0	0.040317	0	0
0.04715	0	0.047717	0	0.048683	482	0
0.0555	156	0.05605	0	0.05705	0	564
0.0638	0	0.064417	0	0.065383	140	0
0.072167	0	0.072783	0	0.07375	186	0
0.080533	0	0.081133	0	0.08215	0	0
0.0889	0	0.0895	0	0.090517	0	452
0.097267	0	0.097867	0	0.098867	0	398
0.105617	0	0.106217	0	0.107233	0	0
0.113983	0	0.114583	0	0.1156	434	0
0.12235	0	0.1229	0	0.123967	0	406
0.130717	110	0.13125	0	0.132333	146	154
0.139083	0	0.139617	0	0.1407	362	438
0.14745	0	0.147983	232	0.149067	0	276
0.155783	110	0.15635	0	0.157433	0	0
0.164083	194	0.16465	0	0.1658	88	0
0.17245	282	0.173017	0	0.174167	0	162
0.180817	0	0.181367	0	0.182533	0	258
0.189117	0	0.189717	0	0.1909	398	0
0.197467	0	0.198083	0	0.199267	0	0
0.205783	0	0.206433	0	0.207567	0	96
0.21415	0	0.214733	0	0.215917	0	128
0.222517	0	0.2231	0	0.224217	338	284
0.230883	166	0.231467	0	0.232583	0	612
0.239233	0	0.239817	0	0.24095	0	450
0.2476	0	0.2481	0	0.2493	222	0
0.255967	92	0.25645	0	0.257667	0	0
0.264333	0	0.2648	0	0.265983	240	0
0.272683	0	0.273167	0	0.27435	0	0
0.28105	0	0.281517	0	0.28265	342	0
0.289417	254	0.289817	0	0.291017	0	0
0.297783	230	0.298117	0	0.299383	406	0
0.306117	308	0.306483	0	0.307683	0	0
0.314483	0	0.31485	0	0.31605	0	0
0.32285	400	0.323217	0	0.3244	140	248
0.331217	296	0.331517	116	0.332767	0	148
0.339567	0	0.339883	296	0.341133	0	712
0.347933	246	0.34825	0	0.349483	256	0
0.3563	144	0.356617	0	0.35785	256	224
0.36465	0	0.364983	0	0.366167	188	0
0.373017	186	0.3733	0	0.374533	0	490
0.381383	0	0.38165	0	0.382883	0	0
0.38975	228	0.390017	0	0.39125	162	0
0.398117	0	0.398383	264	0.399617	0	0
0.406417	164	0.40675	0	0.407917	0	0
0.414783	414	0.415117	0	0.416283	230	0
0.42315	0	0.423483	0	0.424583	0	0
0.431517	384	0.43185	0	0.432883	0	0
0.439883	0	0.440217	172	0.4412	0	342
0.448183	0	0.448583	0	0.4495	230	224
0.45655	0	0.456917	412	0.4578	152	0
0.464883	118	0.465283	0	0.4661	0	0
0.47325	0	0.4736	0	0.474417	136	0
0.481617	1058	0.481967	100	0.482717	0	0
0.489983	650	0.490267	0	0.49105	0	0
0.49835	802	0.498583	0	0.49935	388	0
0.50665	0	0.506883	0	0.507667	0	504
0.515017	0	0.515183	0	0.515983	0	228
0.523383	0	0.52355	388	0.524283	0	0
0.531683	0	0.53185	0	0.532583	208	0
0.54005	0	0.5402	234	0.540883	0	260
0.54835	0	0.548533	0	0.54925	0	0
0.556717	0	0.556867	0	0.557617	0	0
0.565083	0	0.565233	84	0.565983	0	0
0.57345	178	0.5736	0	0.574283	0	0
0.581817	0	0.581967	0	0.5826	0	0
0.590117	0	0.590333	108	0.590967	0	0
0.598483	150	0.598633	118	0.599317	0	0
0.60685	0	0.607	0	0.607683	0	0
0.615217	0	0.615367	0	0.616033	0	0
0.623583	224	0.623667	0	0.624333	240	230
0.63195	0	0.632033	258	0.632633	0	274
0.6403	0	0.6404	128	0.640933	118	0
0.64865	324	0.648767	0	0.649233	0	0
0.657017	574	0.657133	134	0.657533	0	0
0.665383	0	0.665467	84	0.665833	0	0
0.67375	0	0.673833	212	0.674133	0	0
0.682117	0	0.6822	112	0.682433	0	0
0.690433	0	0.690567	90	0.690733	248	0
0.6988	184	0.698917	0	0.6991	0	0
0.707167	0	0.707233	0	0.707383	0	0
0.715517	0	0.715533	118	0.71575	0	0
0.723883	0	0.723867	0	0.72405	114	128
0.732183	0	0.732217	0	0.732417	268	0
0.74055	240	0.740583	104	0.740717	274	392
0.748917	0	0.7489	104	0.749067	0	0
0.757283	0	0.757267	0	0.757417	0	0
0.76565	0	0.765583	0	0.765783	100	0
0.773983	0	0.77395	332	0.77415	0	0
0.78235	0	0.7823	264	0.78245	0	0
0.790717	0	0.7906	0	0.790817	410	124
0.799083	0	0.79895	0	0.799183	248	0
0.80745	0	0.807317	84	0.807533	0	0
0.815767	0	0.815667	0	0.8159	0	0
0.824133	0	0.824033	274	0.824233	0	0
0.8325	0	0.83235	0	0.8326	162	112
0.840867	0	0.8407	0	0.84095	0	312
0.849233	216	0.84905	0	0.849317	0	444
0.857533	0	0.857417	0	0.857683	0	0
0.8659	0	0.865767	0	0.86605	0	0
0.8742	128	0.874067	194	0.874417	268	0
0.882567	264	0.882417	0	0.882717	260	0
0.890933	0	0.890783	0	0.891083	0	322
0.8993	98	0.899133	0	0.89945	0	252
0.9076	122	0.907483	272	0.907817	0	0
0.915967	0	0.9158	0	0.916167	238	0
0.924317	0	0.92415	116	0.924467	0	0
0.932683	0	0.932467	0	0.932767	158	0
0.941033	0	0.940833	134	0.941067	318	0
0.9494	222	0.9492	0	0.949433	0	0
0.9577	0	0.9575	228	0.957733	0	0
0.966067	0	0.96585	196	0.966033	300	0
0.974417	178	0.974217	0	0.9744	366	0
0.982783	90	0.982583	0	0.982717	0	522
0.99115	0	0.99095	0	0.991083	164	0
0.999517	0	0.99925	0	0.99945	0	0
1.00788	0	1.00763	0	1.00775	0	122
1.0162	0	1.016	0	1.01612	0	272
1.02457	0	1.02437	0	1.02448	496	0
1.03293	0	1.03273	94	1.03285	0	0
1.04128	0	1.04103	186	1.04122	0	518
1.04965	182	1.0494	0	1.04952	0	0
1.05798	0	1.05777	182	1.05788	0	0
1.06635	0	1.06607	0	1.06623	0	0
1.07472	0	1.07443	0	1.0746	0	0
1.08308	108	1.08273	206	1.08295	0	242
1.09145	0	1.0911	0	1.0913	0	0
1.09975	0	1.09947	0	1.09967	0	612
1.1081	0	1.10783	0	1.10802	108	0
1.11647	0	1.1162	0	1.11638	0	0
1.12483	0	1.1245	146	1.12468	198	296
1.1332	0	1.13287	0	1.13305	0	0
1.14157	174	1.14123	0	1.14142	384	0
1.14992	0	1.1496	0	1.14977	0	0
1.15828	0	1.15797	0	1.15812	0	0
1.16665	176	1.1663	0	1.16648	0	0
1.17502	0	1.17467	0	1.17485	200	0
1.18338	0	1.18303	0	1.18322	0	0
1.19175	0	1.1914	0	1.19153	0	0
1.20005	0	1.19977	0	1.19988	0	0
1.20842	0	1.20808	0	1.20827	0	0
1.21677	0	1.21645	150	1.21662	0	180
1.22513	0	1.22482	304	1.22493	134	0
1.2335	178	1.23315	306	1.23328	0	0
1.2418	0	1.24152	0	1.24165	0	122
1.25017	0	1.24982	0	1.25002	0	0
1.25853	0	1.25818	192	1.25838	0	0
1.2669	0	1.26655	0	1.26675	0	0
1.27527	0	1.27492	0	1.2751	0	0
1.28357	142	1.28322	0	1.28347	0	108
1.29192	0	1.29158	0	1.29178	0	0
1.30028	0	1.29993	0	1.30015	0	0
1.30865	134	1.30827	0	1.3085	0	0
1.31702	84	1.31662	0	1.31685	0	0
1.32538	0	1.32498	88	1.32518	100	130
1.33375	0	1.33332	0	1.33353	0	0
1.3421	0	1.34163	0	1.3419	0	0
1.35047	0	1.35	0	1.35022	0	0
1.35883	0	1.35837	0	1.35852	0	0
1.36718	0	1.36672	0	1.36682	0	84
1.37555	164	1.37508	0	1.37512	0	0
1.38392	0	1.38338	146	1.38347	0	0
1.39228	116	1.39175	0	1.39177	0	0
1.40065	0	1.40012	0	1.40007	0	0
1.40902	0	1.40847	0	1.40835	0	0
1.41738	0	1.41682	0	1.41665	0	0
1.42568	0	1.42515	0	1.42493	0	0
1.43405	0	1.43352	0	1.43325	190	0
1.44242	0	1.44188	0	1.44162	0	0
1.45078	0	1.45025	120	1.44992	256	0
1.45915	0	1.4586	0	1.45828	0	0
1.4675	0	1.46692	0	1.46658	166	134
1.47587	0	1.47528	0	1.47495	0	134
1.48418	188	1.48363	0	1.4833	0	0
1.49255	0	1.492	0	1.4916	0	0
1.50092	0	1.50037	0	1.49997	0	0
1.50927	0	1.50867	132	1.50833	0	0
1.51763	0	1.51703	0	1.51668	148	0
1.52593	0	1.5254	136	1.52505	0	0
1.5343	0	1.53377	0	1.53335	164	140
1.54267	0	1.54213	0	1.54172	0	0
1.55103	0	1.55043	0	1.55008	86	0
1.55933	0	1.5588	92	1.55845	0	0
1.56763	0	1.56717	226	1.5668	0	0
1.57598	168	1.57552	0	1.57517	0	286
1.58435	0	1.58388	0	1.58352	0	0
1.59272	0	1.59218	0	1.59182	0	0
1.60108	0	1.60055	0	1.60012	0	0
1.60937	140	1.60892	170	1.60848	0	0
1.61773	0	1.61728	0	1.61683	0	0
1.6261	0	1.62565	0	1.6252	0	0
1.63447	0	1.63402	0	1.63352	0	0
1.64283	86	1.64238	116	1.64187	0	0
1.6512	0	1.65075	0	1.65023	110	94
1.65955	0	1.65912	0	1.6586	0	0
1.66785	0	1.66748	162	1.66697	0	0
1.6762	0	1.6758	158	1.67532	0	200
1.68457	0	1.68415	0	1.68368	96	0
1.69293	0	1.69252	0	1.692	0	0
1.70132	0	1.70088	0	1.70037	0	0
1.70962	0	1.70925	0	1.70873	0	0
1.71798	0	1.71755	0	1.71708	0	0
1.72637	0	1.72592	0	1.72545	0	0
1.73473	0	1.73428	0	1.73375	0	0
1.7431	0	1.74265	0	1.74212	0	126
1.7514	0	1.75102	0	1.75048	0	0
1.75968	0	1.75935	0	1.75885	0	0
1.76798	0	1.76772	0	1.76722	0	0
1.77635	0	1.77608	0	1.77552	0	0
1.78472	118	1.78445	428	1.78388	0	0
1.79308	0	1.79282	0	1.79225	0	0
1.80145	0	1.80112	0	1.80062	0	0
1.80975	0	1.80948	246	1.80892	0	130
1.81812	0	1.81785	0	1.81728	0	0
1.82647	0	1.82622	0	1.82563	0	0
1.83483	248	1.83457	0	1.83397	0	0
1.84313	188	1.84288	0	1.84233	0	0
1.85145	0	1.85125	0	1.85068	0	0
1.8598	0	1.8596	0	1.85905	90	0
1.8681	1010	1.86797	0	1.86742	0	0
1.87647	444	1.87633	222	1.87572	0	94
1.88483	486	1.88463	0	1.88408	0	0
1.8932	0	1.893	186	1.89245	0	0
1.90152	494	1.90137	0	1.9008	0	0
1.90982	424	1.90973	0	1.90917	0	0
1.91818	260	1.9181	0	1.91753	0	0
1.92655	982	1.9264	0	1.9259	0	0
1.93492	0	1.93477	90	1.93425	0	0
1.94328	0	1.94313	0	1.94262	0	0
1.95162	214	1.9515	0	1.95098	0	0
1.95997	0	1.95987	0	1.95935	0	0
1.96828	0	1.96822	0	1.9677	0	0
1.97665	0	1.97658	0	1.97602	162	0
1.985	0	1.98495	0	1.98438	0	0
1.99337	0	1.99332	0	1.99273	0	0
2.00173	0	2.00168	0	2.0011	0	0
2.01003	142	2.00998	0	2.00947	0	0
2.01838	0	2.01835	0	2.01777	0	142
2.02675	0	2.02672	0	2.02613	0	0
2.0351	0	2.03507	0	2.0345	0	0
2.0434	0	2.04343	0	2.04287	0	0
2.05172	0	2.05173	0	2.05123	0	0
2.06008	0	2.0601	0	2.05953	0	0
2.06845	0	2.06847	0	2.0679	0	0
2.07682	112	2.07678	194	2.07625	0	0
2.08518	172	2.08515	0	2.0846	0	0
2.09348	0	2.09352	0	2.09297	0	0
2.10185	0	2.10185	0	2.10133	0	0
2.11022	0	2.11022	0	2.1097	0	0
2.11858	84	2.11858	0	2.118	0	0
2.12695	0	2.12695	0	2.12635	0	0
2.13532	96	2.13525	0	2.13472	0	0
2.14368	0	2.14362	0	2.14308	0	0
2.15198	118	2.15198	0	2.15138	0	0
2.16035	0	2.16038	0	2.15975	120	0
2.16872	0	2.16875	0	2.16812	0	0
2.17708	0	2.17705	0	2.17648	0	0
2.18545	0	2.18542	0	2.18483	0	0
2.19375	0	2.19378	0	2.1932	0	0
2.20212	0	2.20208	0	2.20148	0	0
2.21048	0	2.21045	0	2.20985	0	0
2.21885	0	2.21882	0	2.21822	0	0
2.22722	0	2.22718	0	2.22658	0	0
2.23552	0	2.23555	0	2.23495	0	0
2.24383	0	2.24385	0	2.24325	0	0
2.25218	0	2.25222	0	2.2516	0	0
2.26055	0	2.26058	0	2.25997	0	0
2.26892	0	2.26895	0	2.26833	0	0
2.2773	0	2.27732	0	2.2767	0	0
2.28565	0	2.28562	0	2.285	94	0
2.294	116	2.29398	0	2.29337	0	0
2.30237	0	2.30235	0	2.30173	0	0
2.31073	0	2.31072	0	2.3101	0	0
2.3191	0	2.31908	0	2.3184	134	0
2.32747	0	2.32738	0	2.3267	0	0
2.33577	0	2.33575	0	2.335	0	0
2.34413	0	2.34412	0	2.3433	0	0
2.3525	0	2.35248	0	2.35167	0	0
2.36087	0	2.36083	0	2.36003	0	0
2.36923	0	2.36913	0	2.3684	0	0
2.37753	0	2.3775	0	2.37677	0	0
2.3859	0	2.38587	0	2.38507	0	0
2.39427	0	2.39423	0	2.39342	0	0
2.40263	0	2.4026	142	2.40178	0	0
2.411	0	2.41088	0	2.4101	0	0
2.41937	0	2.41925	0	2.41847	0	0
2.42773	0	2.42762	0	2.42677	0	0
2.43608	0	2.43598	0	2.43513	116	0
2.44445	0	2.44433	0	2.4435	0	0
2.45282	0	2.45265	0	2.45187	0	0
2.46118	0	2.461	0	2.46023	0	0
2.46955	0	2.46937	0	2.46858	0	0
2.47785	0	2.47773	0	2.47695	0	0
2.48622	0	2.4861	0	2.48527	0	0
2.49458	0	2.49445	0	2.49362	0	0
2.50293	0	2.50282	0	2.50192	0	0
2.5113	0	2.51118	0	2.51023	0	0
2.51962	0	2.51955	0	2.51855	0	0
2.52797	0	2.5279	0	2.52683	0	0
2.53633	0	2.53622	0	2.53518	0	0
2.5447	0	2.54457	0	2.54355	0	0
2.55307	0	2.55293	0	2.55192	0	0
2.56137	0	2.56125	0	2.56028	0	0
2.56973	0	2.56953	0	2.56858	0	0
2.5781	0	2.5779	0	2.57695	0	0
2.58645	0	2.58627	0	2.58532	0	0
2.59482	0	2.59463	0	2.59368	0	0
2.60312	0	2.603	0	2.60205	0	0
2.61148	88	2.61137	0	2.61035	0	0
2.61985	0	2.6197	0	2.61865	0	0
2.62822	0	2.62807	0	2.627	0	0
2.63658	0	2.63643	0	2.63537	0	0
2.64488	0	2.6448	0	2.64373	0	0
2.65325	130	2.6531	0	2.65207	0	0
2.66162	0	2.66147	0	2.66043	0	0
2.66998	0	2.66983	0	2.66873	0	0
2.67835	0	2.6782	0	2.6771	0	0
2.68672	0	2.68657	0	2.68547	0	0
2.69507	0	2.69487	0	2.69382	0	0
2.70338	0	2.70323	0	2.70218	0	0
2.71175	0	2.7116	0	2.71048	0	124
2.72012	0	2.71997	0	2.71882	0	0
2.72848	0	2.72827	0	2.72712	0	0
2.73685	0	2.73658	0	2.73548	0	0
2.74517	0	2.7449	0	2.74378	0	0
2.75353	0	2.75327	0	2.75208	0	0
2.7619	0	2.76162	0	2.76045	0	0
2.77027	0	2.77	0	2.76882	0	0
2.77863	3790	2.7783	0	2.77717	0	0
2.78693	0	2.78667	0	2.78553	986	0
2.7953	434	2.79503	0	2.7939	0	0
2.80362	0	2.80338	112	2.80227	0	0
2.81198	0	2.81175	0	2.81057	0	0
2.82035	0	2.82007	0	2.81892	0	0
2.8287	1686	2.82843	0	2.82727	0	530
2.83707	0	2.8368	0	2.83562	168	0
2.84537	0	2.84517	0	2.84398	0	454
2.85373	0	2.85353	0	2.85227	0	0
2.8621	0	2.86183	0	2.86063	0	0
2.87047	442	2.8702	0	2.86898	0	0
2.87883	0	2.87855	576	2.87735	0	0
2.88713	1060	2.88692	1490	2.88572	0	0
2.8955	0	2.89528	1454	2.894	0	0
2.90387	816	2.90365	1260	2.90235	0	0
2.91223	1454	2.91202	878	2.91072	0	0
2.9206	1166	2.92038	966	2.91908	0	0
2.9289	0	2.92875	0	2.92745	410	2766
2.93725	0	2.93712	946	2.93582	0	0
2.94562	1484	2.94543	1276	2.94418	478	216
2.95398	1664	2.9538	430	2.95248	0	0
2.96235	1222	2.96217	930	2.96083	674	388
2.97067	0	2.97053	940	2.9692	0	0
2.97902	1836	2.9789	0	2.97757	0	0
2.98738	0	2.9872	1282	2.98593	724	0
2.99575	0	2.99557	1188	2.99423	0	0
3.00412	0	3.00392	1440	3.0026	0	944
3.01248	0	3.01228	0	3.0109	966	0
3.02085	0	3.02065	484	3.01925	0	0
3.02915	3338	3.02895	0	3.02762	0	184
3.03747	0	3.03732	0	3.03595	0	0
3.04583	0	3.04568	224	3.04432	0	0
3.0542	2416	3.05405	0	3.05268	0	670
3.06257	4916	3.06242	248	3.06105	0	0
3.07087	0	3.07072	0	3.06942	598	0
3.07922	4296	3.07908	1298	3.07775	0	0
3.08758	4630	3.08745	1392	3.08612	0	0
3.09595	2762	3.09582	0	3.09448	764	304
3.10432	3340	3.10417	0	3.10285	436	0
3.11262	4984	3.11252	0	3.11122	0	330
3.12098	3950	3.12088	0	3.11957	0	0
3.12935	3330	3.12923	0	3.12793	0	0
3.13772	1960	3.1376	830	3.13623	0	620
3.14608	4204	3.14597	0	3.1446	222	588
3.15445	2136	3.15428	0	3.15297	0	680
3.16282	2608	3.16265	0	3.16133	0	460
3.17113	0	3.17102	708	3.16968	0	1064
3.1795	0	3.17938	308	3.178	610	0
3.18787	0	3.18775	0	3.18637	266	0
3.19623	2298	3.19612	0	3.19473	0	0
3.20458	1366	3.20448	338	3.20308	0	0
3.21295	1874	3.21285	0	3.21145	0	610
3.22132	0	3.22115	812	3.21975	170	544
3.22968	1828	3.22952	0	3.22812	524	0
3.23805	2086	3.23788	0	3.23648	0	0
3.24642	3068	3.24625	0	3.24483	908	0
3.25472	0	3.25462	512	3.2532	0	0
3.26308	0	3.26297	0	3.26157	0	0
3.27138	2618	3.27133	730	3.26993	0	724
3.27975	3028	3.27967	0	3.27825	0	0
3.28812	0	3.28803	578	3.2866	1112	0
3.29648	1872	3.2964	0	3.29497	1012	0
3.30478	2706	3.30477	490	3.30333	0	702
3.3131	3320	3.31313	0	3.3117	0	296
3.32147	4136	3.3215	752	3.32	532	728
3.32982	3680	3.32987	0	3.32837	0	0
3.33818	4900	3.33823	532	3.33673	0	944
3.34655	5252	3.3466	0	3.3451	598	0
3.3549	5308	3.35488	0	3.35338	0	1004
3.36327	7220	3.3632	0	3.36175	0	0
3.37163	5134	3.37157	0	3.37012	0	0
3.38	6202	3.37993	1208	3.37847	0	666
3.38837	4994	3.3883	0	3.38683	314	464
3.39667	5198	3.39667	976	3.3952	0	0
3.40503	6048	3.40498	0	3.40357	148	0
3.4134	4194	3.4133	0	3.41192	894	0
3.42177	3962	3.42167	688	3.4202	0	0
3.43013	4248	3.42997	0	3.42857	208	994
3.43843	4320	3.43827	1136	3.43693	526	182
3.44678	3600	3.44657	0	3.4453	326	512
3.45515	3842	3.45488	0	3.45365	478	280
3.46352	2754	3.46317	626	3.46195	0	522
3.47188	2864	3.47153	0	3.47032	0	486
3.48018	2744	3.47983	0	3.47868	0	0
3.48855	3284	3.48813	494	3.48705	432	0
3.49692	2754	3.49648	0	3.49542	0	520
3.50528	2502	3.50478	0	3.50378	0	0
3.51365	0	3.51308	0	3.51215	0	0
3.52202	0	3.5214	0	3.52045	0	692
3.53038	3240	3.5297	0	3.52882	0	870
3.53868	2168	3.53807	848	3.53718	0	562
3.54705	1576	3.54643	0	3.54555	856	0
3.55542	1758	3.5548	0	3.55392	0	0
3.56378	0	3.56317	1642	3.56222	0	0
3.57215	1500	3.57147	636	3.57058	0	620
3.58047	3032	3.57983	0	3.57895	0	0
3.58883	0	3.5882	406	3.58732	634	0
3.5972	944	3.59657	860	3.59567	0	178
3.60557	1300	3.60493	830	3.60403	0	0
3.61387	1612	3.61323	0	3.61238	274	0
3.62217	1662	3.6216	0	3.62068	0	0
3.63053	1900	3.6299	456	3.62898	624	200
3.6389	1280	3.63827	0	3.63733	822	0
3.64727	1034	3.64663	0	3.64567	0	0
3.65563	832	3.655	1170	3.65403	600	0
3.66393	560	3.66335	0	3.6624	0	0
3.6723	1088	3.67172	1096	3.67075	0	0
3.68067	1058	3.68008	810	3.67912	0	606
3.68903	0	3.68845	0	3.68748	0	0
3.6974	0	3.69675	0	3.69578	0	0
3.70577	0	3.70512	0	3.70408	0	0
3.71413	1082	3.71348	0	3.71245	660	0
3.72243	1344	3.72185	0	3.7208	0	0
3.7308	0	3.73015	0	3.72917	0	0
3.73917	1460	3.73845	0	3.73753	416	0
3.74753	840	3.74682	310	3.74582	1006	0
3.7559	482	3.75512	0	3.75418	0	0
3.76422	0	3.76348	0	3.76253	824	0
3.77258	666	3.77185	0	3.7709	932	0
3.78097	0	3.78015	168	3.77927	566	0
3.78933	0	3.78852	0	3.78757	0	0
3.7977	0	3.79688	628	3.79592	540	518
3.806	418	3.80525	464	3.80428	0	0
3.81437	910	3.81355	444	3.81265	1138	0
3.82273	1562	3.82185	146	3.82102	0	1208
3.8311	0	3.83022	0	3.82932	0	0
3.83947	834	3.83858	0	3.83767	0	0
3.84783	842	3.84695	438	3.84603	0	482
3.8562	948	3.85532	0	3.8544	876	678
3.8645	1648	3.86365	0	3.86277	0	682
3.87287	1538	3.87202	282	3.87113	0	602
3.88125	764	3.88038	158	3.87948	0	0
3.88955	0	3.88875	554	3.8878	466	0
3.8979	0	3.89712	262	3.89617	0	998
3.90627	0	3.90542	464	3.90453	0	0
3.91457	0	3.91378	234	3.9129	0	600
3.92292	0	3.92215	340	3.92125	0	1012
3.9313	1254	3.93052	464	3.92955	0	0
3.93967	0	3.93888	366	3.93792	732	0
3.94803	1508	3.9472	0	3.94628	0	0
3.95633	0	3.95557	276	3.95465	876	408
3.9647	0	3.96393	608	3.963	898	0
3.973	0	3.97223	396	3.9713	0	0
3.98137	1354	3.98058	542	3.97967	584	1066
3.98973	0	3.98895	368	3.98803	826	0
3.9981	0	3.99732	0	3.9964	782	0
4.00647	1340	4.00568	0	4.00477	810	1138
4.01478	726	4.01405	218	4.01307	854	0
4.02313	0	4.02242	0	4.02142	0	1100
4.0315	0	4.03073	0	4.02978	944	946
4.03987	0	4.0391	0	4.0381	0	0
4.04818	0	4.04747	0	4.04645	0	0
4.05648	0	4.05583	0	4.05482	0	0
4.06485	0	4.0642	0	4.06318	0	0
4.07322	1290	4.0725	0	4.07155	2000	0
4.08158	0	4.08087	0	4.0799	1252	0
4.08995	0	4.08923	0	4.08827	0	0
4.09832	0	4.0976	0	4.09662	0	1088
4.10668	2136	4.10597	430	4.10498	1808	0
4.11498	1204	4.11445	0	4.11332	1450	760
4.12335	0	4.12282	354	4.12168	0	0
4.13172	0	4.13118	284	4.13005	1066	1078
4.14008	0	4.13948	0	4.13842	1338	990
4.14845	1646	4.14783	428	4.14678	950	0
4.15677	1636	4.1562	192	4.15508	0	0
4.16512	2006	4.16457	0	4.16343	0	754
4.17345	1870	4.17293	302	4.1718	1170	1040
4.18182	1506	4.18127	0	4.18017	0	0
4.19012	1148	4.18963	0	4.18853	1354	0
4.19842	0	4.198	0	4.1969	0	1086
4.20678	1910	4.20637	0	4.20527	1400	594
4.21515	0	4.21473	196	4.21357	580	0
4.22353	1252	4.22303	0	4.22193	1310	784
4.2319	0	4.23138	0	4.23028	1236	0
4.2402	0	4.23977	0	4.23865	0	0
4.24855	1756	4.24813	324	4.247	0	918
4.25692	0	4.25648	0	4.25533	0	1128
4.26528	2256	4.2648	0	4.2637	1570	0
4.27365	0	4.27317	0	4.27207	0	0
4.28202	1298	4.28153	0	4.28043	1204	0
4.29038	0	4.28988	768	4.2888	0	728
4.29868	0	4.29825	0	4.29713	0	0
4.30705	1854	4.30655	0	4.3055	0	0
4.31538	0	4.31487	0	4.31387	0	1118
4.32368	0	4.32323	452	4.32223	0	0
4.33205	1168	4.3316	0	4.3306	1638	888
4.34035	0	4.33995	0	4.3389	0	0
4.34872	0	4.34827	596	4.34727	900	0
4.35708	0	4.35657	0	4.35562	1130	1232
4.36545	1570	4.36493	0	4.36398	0	0
4.37382	1592	4.3733	632	4.37235	1116	0
4.38212	0	4.38167	0	4.38065	1348	0
4.39048	0	4.38997	0	4.38902	0	534
4.39885	0	4.39833	0	4.39738	0	0
4.40722	0	4.4067	532	4.40575	1146	548
4.41558	1616	4.41507	0	4.4141	0	0
4.42395	1844	4.42343	0	4.42247	0	0
4.43232	0	4.43173	0	4.43083	1134	440
4.44067	2644	4.44008	270	4.43913	1800	0
4.44903	2066	4.44845	0	4.4475	648	0
4.45738	1782	4.45682	0	4.45587	0	0
4.46575	0	4.46518	0	4.46423	670	0
4.47412	2200	4.47348	0	4.47258	0	0
4.48242	0	4.48185	0	4.48088	0	0
4.49078	0	4.49022	522	4.48925	0	0
4.49913	0	4.49858	0	4.49762	1180	0
4.5075	0	4.50695	0	4.50598	1546	782
4.51587	0	4.51528	196	4.51435	0	1140
4.52417	0	4.52365	0	4.52272	992	0
4.53253	2102	4.532	0	4.53107	1214	648
4.5409	2460	4.54037	0	4.53943	1980	1082
4.54927	0	4.54872	0	4.54773	0	0
4.55763	1456	4.55703	0	4.55605	1280	878
4.56593	1800	4.56538	0	4.56442	1552	0
4.5743	0	4.57375	0	4.57278	0	0
4.58267	0	4.58212	370	4.58108	0	1348
4.59103	0	4.59043	0	4.58945	0	0
4.5994	0	4.59878	0	4.59782	0	0
4.60777	0	4.60708	418	4.60618	990	0
4.61613	1782	4.61545	0	4.61453	0	0
4.62443	3152	4.62382	0	4.62283	1420	0
4.6328	0	4.63218	0	4.63118	0	880
4.6411	1694	4.64048	0	4.63955	0	0
4.64947	0	4.64885	0	4.64787	1312	0
4.65783	0	4.6572	0	4.65622	1352	0
4.66615	0	4.66558	0	4.66458	1364	0
4.67452	1454	4.67395	314	4.67295	0	0
4.68287	1986	4.68228	0	4.68125	1440	2226
4.69123	0	4.69065	172	4.68962	0	942
4.6996	0	4.69902	0	4.69798	1366	0
4.7079	0	4.70738	678	4.70635	0	0
4.71627	1494	4.71573	0	4.71472	2100	0
4.72463	1764	4.7241	646	4.72302	0	0
4.73302	0	4.7324	688	4.73138	0	0
4.74138	1726	4.7407	0	4.73975	0	1190
4.74975	0	4.74907	0	4.74812	0	0
4.75808	0	4.75743	0	4.75648	1640	0
4.76642	0	4.76573	0	4.76478	0	0
4.77478	0	4.77403	0	4.77315	0	1100
4.78315	2350	4.78237	0	4.78152	1454	0
4.79152	0	4.79073	0	4.78988	1306	0
4.79987	0	4.79908	0	4.79823	1552	0
4.8082	0	4.80745	0	4.80658	0	0
4.81657	0	4.8158	478	4.81495	686	0
4.82493	0	4.8241	0	4.8233	0	858
4.8333	0	4.83245	0	4.83167	0	0
4.84167	0	4.84082	0	4.84003	1054	0
4.84997	1102	4.84917	0	4.8484	0	1006
4.85833	0	4.85753	0	4.85677	0	1024
4.8667	0	4.86583	0	4.86507	0	0
4.87507	1448	4.8742	0	4.87343	0	0
4.88343	1648	4.88252	0	4.8818	0	0
4.89173	0	4.89088	0	4.89017	0	1284
4.9001	2046	4.89925	0	4.89853	0	1400
4.90847	1770	4.90757	0	4.9069	0	864
4.91683	1900	4.91587	0	4.91527	1336	0
4.9252	0	4.92423	0	4.9236	1492	0
4.93353	0	4.9326	884	4.93195	1284	0
4.9419	0	4.94097	0	4.94032	0	0
4.95025	1924	4.94928	616	4.94868	1204	0
4.95862	0	4.95765	744	4.95705	0	0
4.96698	848	4.96602	762	4.9654	0	0
4.97532	1370	4.97437	480	4.97377	1418	0
4.98363	0	4.98273	0	4.98213	2162	0
4.99198	0	4.99108	1122	4.9905	0	0
5.00035	2338	4.9994	826	4.99887	0	0
5.00872	0	5.00777	0	5.00717	0	0
5.01707	1666	5.01607	182	5.01553	1620	0
5.02543	0	5.02443	158	5.0239	0	0
5.03373	0	5.03278	0	5.03225	0	0
5.0421	0	5.04115	0	5.04062	838	0
5.05047	0	5.0495	860	5.04898	984	866
5.05883	0	5.05782	0	5.05735	1930	0
5.0672	0	5.06617	0	5.06565	0	0
5.07557	2058	5.07453	0	5.07402	0	1152
5.08392	0	5.0829	1146	5.08238	1126	376
5.09228	0	5.09127	0	5.09075	0	888
5.10065	0	5.09958	0	5.09912	1250	0
5.10902	0	5.10795	0	5.10742	0	0
5.11738	1450	5.11632	336	5.11578	0	0
5.12575	0	5.12465	0	5.12415	0	1046
5.13405	0	5.13302	0	5.13252	2620	0
5.14242	1466	5.14132	854	5.14087	0	0
5.15078	1670	5.14968	754	5.14922	0	0
5.15915	0	5.15805	1170	5.15757	1382	1088
5.16752	0	5.16642	0	5.16593	0	1268
5.17582	0	5.17473	0	5.1743	0	706
5.18412	0	5.18303	0	5.18267	1724	1302
5.19248	0	5.19135	0	5.19097	998	0
5.20085	1934	5.19965	2020	5.19933	0	0
5.20922	0	5.208	0	5.2077	1510	0
5.21752	1986	5.21637	1262	5.21607	0	0
5.22588	0	5.22472	0	5.22443	1526	0
5.23425	1110	5.23308	0	5.23278	1726	0
5.24262	2180	5.24145	1110	5.24115	0	0
5.25098	1504	5.24982	1216	5.24947	1222	0
5.25935	2426	5.25817	0	5.25783	0	0
5.26772	0	5.26653	0	5.2662	0	752
5.27602	2560	5.2749	1360	5.27453	0	0
5.28438	0	5.28322	0	5.2829	1308	1048
5.29273	1366	5.29158	0	5.29125	0	0
5.30108	1616	5.29995	1188	5.29962	1484	0
5.30945	0	5.30832	0	5.30798	934	1082
5.3178	0	5.31668	0	5.31635	0	0
5.3261	1172	5.32498	0	5.32472	0	0
5.3344	0	5.33335	580	5.33302	0	0
5.3427	1096	5.34165	0	5.34138	1428	0
5.35105	1756	5.35	0	5.34972	0	0
5.3594	1602	5.35837	800	5.35808	0	0
5.36777	1522	5.36668	0	5.36645	0	0
5.37612	1316	5.37505	0	5.37475	0	0
5.38448	0	5.38342	0	5.38312	0	0
5.39285	1826	5.39177	0	5.39148	0	1180
5.40122	0	5.40013	770	5.39985	1342	1092
5.40953	1724	5.40847	0	5.4082	1674	0
5.41787	0	5.41683	0	5.4165	2208	0
5.42622	0	5.4252	0	5.42487	772	504
5.43458	1670	5.43355	0	5.43322	0	0
5.44295	0	5.44192	0	5.44158	0	1438
5.45132	0	5.45022	0	5.44995	0	0
5.45962	0	5.45858	0	5.45832	0	0
5.46797	0	5.46695	0	5.46667	0	770
5.47633	0	5.47532	0	5.47497	1894	0
5.4847	2084	5.48368	0	5.48333	1266	814
5.49307	0	5.49198	0	5.4917	1200	0
5.50138	0	5.50035	0	5.50007	1508	0
5.50975	1114	5.50872	786	5.50843	0	0
5.5181	0	5.51708	0	5.51678	0	0
5.52647	0	5.52543	782	5.52515	924	0
5.5348	0	5.53375	0	5.53352	0	0
5.54308	0	5.5421	838	5.54188	0	1286
5.55145	0	5.55047	704	5.55023	0	1336
5.5598	0	5.55883	0	5.55858	1050	1934
5.56817	0	5.5672	0	5.56693	0	0
5.57652	0	5.5755	0	5.57528	0	0
5.58488	0	5.58387	0	5.58365	1146	968
5.59323	1126	5.59223	1014	5.59202	0	0
5.60155	0	5.6006	542	5.60032	0	1332
5.6099	0	5.60897	0	5.60868	0	0
5.61825	1272	5.61727	542	5.61705	1462	0
5.62662	1146	5.62563	928	5.62542	838	0
5.63497	1708	5.634	0	5.63378	0	1480
5.64328	1602	5.64237	554	5.64213	0	792
5.65165	2184	5.65073	0	5.65043	0	418
5.66	2256	5.6591	1102	5.65875	1338	0
5.66832	0	5.66747	0	5.66712	0	0
5.67662	0	5.67583	0	5.67548	0	482
5.68492	2192	5.68413	0	5.68385	1662	0
5.69327	0	5.6925	0	5.69222	0	584
5.70163	0	5.7008	810	5.70052	0	0
5.70998	0	5.70917	0	5.70888	0	0
5.71835	1670	5.71753	0	5.71725	0	768
5.7267	0	5.7259	0	5.7256	1918	0
5.73507	0	5.73427	1442	5.73397	1216	0
5.74337	1312	5.74257	0	5.74235	0	0
5.75173	0	5.75093	1248	5.75065	0	832
5.76003	0	5.75928	0	5.759	0	0
5.76833	0	5.76765	0	5.76737	0	780
5.77668	0	5.77595	786	5.77573	904	0
5.78503	0	5.78425	0	5.78403	0	708
5.7934	0	5.79262	0	5.7924	0	0
5.80177	1944	5.80098	0	5.80077	0	0
5.81013	1612	5.80935	0	5.80913	0	1016
5.8185	0	5.81772	0	5.8175	0	0
5.82678	0	5.82602	0	5.82585	0	0
5.83508	0	5.83438	0	5.83422	0	1062
5.84337	0	5.84275	0	5.84253	0	0
5.85167	0	5.85112	950	5.8509	1768	0
5.85997	2188	5.85948	1382	5.85925	0	0
5.86833	0	5.86778	0	5.86762	0	842
5.8767	0	5.87612	986	5.87598	0	964
5.88507	1896	5.88448	0	5.88428	0	782
5.89343	0	5.89285	1452	5.89265	0	0
5.9018	0	5.90122	716	5.90102	1314	1490
5.9101	0	5.90952	0	5.90938	0	0
5.91847	0	5.91788	1034	5.91775	1044	0
5.92683	0	5.92625	0	5.92605	0	0
5.93513	1316	5.93462	0	5.9344	1594	0
5.94343	0	5.94298	0	5.94277	0	0
5.95173	0	5.95128	1390	5.95113	0	514
5.96003	0	5.95965	674	5.9595	0	0
5.9684	1284	5.96802	0	5.96785	884	1096
5.97677	1826	5.97637	992	5.97622	0	880
5.98507	0	5.98473	428	5.98455	0	0
5.99343	0	5.99303	810	5.99292	0	0
6.0018	0	6.0014	0	6.00127	0	0
6.0101	1854	6.00977	0	6.00963	2574	1994
6.01847	1474	6.01813	518	6.018	0	0
6.02683	0	6.02648	0	6.02635	0	0
6.0352	0	6.03478	0	6.0347	0	498
6.0435	0	6.04315	0	6.04307	0	722
6.05187	1428	6.05152	332	6.05142	0	0
6.06023	1848	6.05988	0	6.05978	0	0
6.0686	0	6.06825	0	6.06813	1256	0
6.07697	0	6.07655	0	6.0765	0	0
6.08527	0	6.08492	0	6.08487	1256	1126
6.09363	0	6.09328	0	6.09317	0	0
6.102	0	6.10165	0	6.10152	1294	0
6.11037	1852	6.11002	0	6.1098	0	598
6.11873	0	6.11832	0	6.11817	0	0
6.12703	2132	6.12667	0	6.12653	1042	760
6.1354	1472	6.13502	0	6.1349	0	376
6.14373	0	6.14338	680	6.14327	0	0
6.1521	0	6.15175	0	6.15163	0	0
6.16047	0	6.16012	0	6.16	0	0
6.16883	0	6.16847	0	6.1683	1094	0
6.1772	0	6.17683	938	6.17667	780	820
6.18557	0	6.1852	842	6.18503	1270	1188
6.19393	1050	6.19357	1282	6.1934	0	0
6.2023	0	6.20193	914	6.20177	0	0
6.21067	2008	6.2103	0	6.21008	2466	0
6.21903	0	6.21862	1326	6.21847	0	0
6.22733	0	6.22698	0	6.22682	0	682
6.23568	0	6.23533	1206	6.23517	0	690
6.24405	0	6.2437	0	6.24352	1836	0
6.25242	0	6.25207	0	6.25182	0	0
6.2608	0	6.26037	0	6.26018	2310	0
6.26915	0	6.26873	0	6.26855	0	0
6.2775	0	6.2771	0	6.27692	0	0
6.2858	752	6.28547	0	6.28528	2100	0
6.29417	0	6.29382	0	6.29358	1062	584
6.30253	0	6.30212	1304	6.30195	0	0
6.3109	0	6.31048	1244	6.31032	0	0
6.31927	0	6.31885	1392	6.31867	1054	0
6.32757	0	6.3272	0	6.32703	1898	660
6.33592	0	6.33557	0	6.3354	0	1154
6.34428	0	6.34392	0	6.34377	0	0
6.3526	0	6.35228	496	6.35207	0	0
6.3609	0	6.36065	0	6.36042	0	900
6.3692	0	6.36898	0	6.36878	1000	0
6.37755	0	6.37735	1216	6.37715	0	906
6.3859	1316	6.38565	0	6.38552	0	0
6.39427	0	6.39402	0	6.39382	0	0
6.40262	0	6.40237	0	6.40217	0	654
6.41098	724	6.41068	0	6.41053	0	0
6.41933	1566	6.41905	0	6.4189	0	0
6.42767	1580	6.42742	0	6.42725	1410	0
6.43603	1616	6.43578	0	6.43557	0	1504
6.4444	0	6.44415	0	6.44392	0	0
6.45275	0	6.45245	0	6.45222	0	0
6.46112	826	6.4608	820	6.46058	0	0
6.46942	0	6.46917	930	6.46895	0	0
6.47778	0	6.47753	0	6.47732	0	484
6.48615	802	6.4859	0	6.48568	0	0
6.49452	1590	6.4942	0	6.49403	0	542
6.50287	1158	6.50257	0	6.5024	0	0
6.51115	626	6.51093	0	6.51077	0	0
6.51952	0	6.51928	1564	6.51913	0	0
6.5279	1300	6.52765	0	6.5275	0	0
6.53625	1370	6.53595	0	6.53587	0	0
6.54462	0	6.54432	0	6.54422	1654	0
6.55292	928	6.55268	0	6.55252	0	0
6.56127	806	6.56105	0	6.56088	1338	0
6.56965	0	6.56942	0	6.56925	968	0
6.578	912	6.57778	670	6.57762	0	0
6.58637	0	6.58613	598	6.58598	0	0
6.59473	0	6.5945	0	6.59428	848	0
6.6031	0	6.6028	772	6.60262	0	946
6.6114	610	6.61117	0	6.61092	0	622
6.61977	896	6.61953	768	6.61928	946	0
6.62813	498	6.6279	938	6.62765	0	0
6.6365	712	6.6362	1000	6.63602	0	858
6.6448	0	6.64457	0	6.64437	0	294
6.6531	0	6.65287	0	6.65265	0	0
6.66147	0	6.66123	1456	6.66102	0	0
6.66982	932	6.6696	1208	6.66932	1336	0
6.67818	0	6.67797	0	6.67762	0	0
6.68655	0	6.68627	0	6.68598	720	0
6.69485	0	6.69463	0	6.6943	0	0
6.70322	0	6.70298	1214	6.70265	0	0
6.71153	452	6.71128	0	6.71102	0	666
6.71988	1390	6.71965	802	6.71938	0	0
6.72823	670	6.72797	0	6.72775	0	0
6.7366	420	6.73632	916	6.73612	0	0
6.74497	0	6.74468	0	6.74448	1044	1026
6.7533	966	6.75305	0	6.75282	0	0
6.76167	0	6.76142	1178	6.76118	0	0
6.77003	0	6.76973	658	6.76955	402	1418
6.7784	482	6.7781	1042	6.77792	0	0
6.78677	0	6.78647	0	6.78628	884	0
6.79507	0	6.79477	0	6.79458	612	0
6.80343	0	6.80307	464	6.80295	0	0
6.8118	0	6.81137	1304	6.81132	1932	786
6.82015	0	6.81973	0	6.81968	1110	550
6.82852	968	6.8281	1350	6.82805	0	0
6.83688	626	6.83647	0	6.83635	0	0
6.84523	0	6.84482	0	6.8447	1328	0
6.85355	0	6.85312	0	6.85307	1296	0
6.8619	0	6.86148	834	6.86143	0	540
6.87027	0	6.86985	0	6.8698	716	0
6.8786	0	6.87822	0	6.87812	1326	0
6.88697	698	6.88658	768	6.88648	1856	1238
6.89528	0	6.89488	1310	6.89483	752	0
6.90365	902	6.90325	0	6.9032	0	544
6.912	0	6.91162	780	6.91157	0	792
6.92037	0	6.91997	0	6.91993	1362	664
6.92873	0	6.92833	0	6.9283	0	1012
6.93703	0	6.93663	0	6.9366	0	0
6.9454	0	6.945	0	6.94497	0	0
6.95377	0	6.95337	2014	6.95325	0	0
6.96213	0	6.96173	0	6.96162	0	0
6.97048	0	6.9701	0	6.96998	0	938
6.97878	1078	6.97847	0	6.97828	790	0
6.98715	396	6.98682	884	6.98665	0	0
6.9955	664	6.99518	0	6.995	0	1042
7.00388	1380	7.00355	1096	7.00335	0	0
7.01218	680	7.01192	900	7.01172	1170	0
7.02048	0	7.02022	1038	7.02002	0	0
7.02878	490	7.02858	0	7.02838	0	0
7.0371	0	7.03695	1204	7.03678	0	0
7.04547	0	7.04532	1030	7.04515	0	0
7.05383	0	7.05367	0	7.0535	0	572
7.06218	0	7.06198	1122	7.06182	1264	642
7.07053	504	7.07033	0	7.07018	0	978
7.07885	0	7.0787	894	7.07855	0	0
7.08722	0	7.08702	0	7.0869	1208	512
7.09558	990	7.09538	0	7.09527	0	0
7.10395	0	7.10368	0	7.10362	0	618
7.11227	330	7.11205	774	7.11198	0	304
7.12057	0	7.12042	806	7.12028	0	0
7.12892	0	7.12878	1318	7.12865	924	0
7.1373	476	7.13715	0	7.137	1430	0
7.14567	0	7.14545	0	7.1453	0	0
7.15403	0	7.1538	1122	7.15367	0	0
7.16233	0	7.16217	1764	7.16203	0	1214
7.1707	0	7.1705	1162	7.1704	0	0
7.17902	1150	7.17887	0	7.17877	826	0
7.18738	0	7.18717	0	7.18713	0	540
7.19575	0	7.19553	0	7.19548	0	0
7.20412	0	7.20388	648	7.2038	0	564
7.21243	0	7.21225	0	7.21217	0	0
7.22073	586	7.22062	0	7.22053	1062	0
7.2291	0	7.22892	0	7.2289	512	724
7.23747	598	7.23728	0	7.23718	0	0
7.24583	280	7.24565	0	7.24553	0	0
7.2542	336	7.25402	1192	7.2539	708	572
7.2625	652	7.26238	1280	7.26225	0	0
7.27087	0	7.27068	758	7.27062	0	402
7.27923	548	7.27903	480	7.27897	0	0
7.2876	142	7.2874	556	7.28733	0	0
7.29597	0	7.29577	644	7.29563	0	0
7.30432	0	7.30413	0	7.30397	0	0
7.3127	0	7.31243	702	7.31233	0	526
7.32105	0	7.3208	0	7.3207	0	0
7.32943	0	7.32917	608	7.32907	0	0
7.3378	508	7.33752	994	7.33743	0	0
7.34615	0	7.34588	0	7.34573	0	0
7.35452	0	7.35418	0	7.3541	0	920
7.36282	756	7.36255	0	7.36247	0	452
7.37112	912	7.37092	0	7.37082	0	0
7.37943	0	7.37922	0	7.37918	0	0
7.3878	1228	7.38758	0	7.3875	954	0
7.39617	900	7.39588	0	7.39587	0	0
7.40447	0	7.40425	556	7.40423	0	1048
7.41283	272	7.4126	1374	7.41258	0	0
7.4212	0	7.42097	0	7.42095	0	0
7.42957	324	7.42932	352	7.42925	1290	0
7.43793	922	7.43762	894	7.43762	0	362
7.44623	0	7.44598	0	7.44597	1202	0
7.4546	1152	7.45435	0	7.45433	0	0
7.46297	0	7.46272	0	7.4627	0	0
7.47133	350	7.47108	0	7.47107	1774	0
7.4797	538	7.4794	0	7.47943	0	876
7.48807	0	7.48775	0	7.48778	0	0
7.49643	572	7.49612	716	7.49615	1176	0
7.50473	702	7.50448	0	7.5045	880	968
7.5131	808	7.51285	1236	7.51287	0	0
7.52147	666	7.5212	852	7.52123	1062	0
7.52983	0	7.52957	0	7.5296	0	594
7.5382	0	7.53793	992	7.53795	0	520
7.5465	0	7.5463	1176	7.54632	0	0
7.55487	0	7.55465	868	7.55468	0	0
7.56323	656	7.56295	1120	7.56305	0	0
7.5716	0	7.57132	0	7.5714	0	0
7.57997	178	7.57968	0	7.57977	792	0
7.58827	848	7.58805	0	7.58813	0	618
7.59663	0	7.59642	0	7.5965	0	0
7.605	774	7.60472	0	7.60487	0	0
7.61337	1102	7.61308	0	7.61323	0	0
7.62173	0	7.62143	754	7.62158	954	0
7.6301	0	7.6298	884	7.6299	722	0
7.63847	0	7.63817	516	7.6382	728	242
7.64677	0	7.64653	0	7.64655	1298	0
7.65513	0	7.6549	0	7.65492	888	518
7.6635	0	7.66327	0	7.66328	0	0
7.67187	812	7.67158	0	7.67158	742	0
7.68022	0	7.67995	0	7.67995	0	0
7.68852	552	7.68825	1272	7.68827	0	728
7.69688	0	7.69662	0	7.69663	0	0
7.70525	766	7.70498	0	7.705	1450	258
7.71362	0	7.71335	774	7.71335	0	0
7.72193	950	7.7217	0	7.72172	0	0
7.73027	0	7.73	0	7.73002	0	0
7.73863	488	7.73832	0	7.73838	1432	0
7.747	0	7.74668	1186	7.74675	0	0
7.75537	466	7.75505	1422	7.75512	790	0
7.76373	1332	7.76338	0	7.76348	1296	0
7.7721	0	7.77168	0	7.77178	0	0
7.78047	0	7.78005	0	7.78015	0	0
7.78877	456	7.78842	0	7.7885	0	0
7.79713	0	7.79672	0	7.79687	0	0
7.8055	0	7.80508	0	7.80523	820	0
7.81387	0	7.81345	642	7.81353	692	0
7.82223	0	7.82182	918	7.8219	0	732
7.83055	0	7.83017	0	7.83027	0	0
7.83892	518	7.83853	0	7.83863	1392	318
7.84728	554	7.8469	740	7.847	0	0
7.85565	0	7.85522	0	7.85535	944	1050
7.86402	902	7.86358	0	7.86372	0	982
7.87232	0	7.87195	520	7.87202	0	0
7.88068	630	7.88032	0	7.88038	0	0
7.88905	412	7.88868	956	7.88875	0	0
7.89742	674	7.89705	0	7.89712	0	0
7.90578	0	7.90542	0	7.90548	954	694
7.91415	0	7.91373	842	7.91378	0	0
7.92252	0	7.92207	0	7.92215	0	0
7.93082	392	7.93043	0	7.93052	0	0
7.93917	568	7.9388	0	7.93887	558	474
7.94753	1022	7.9471	510	7.94723	1034	0
7.9559	0	7.95547	982	7.9556	0	860
7.96427	0	7.96383	0	7.96397	0	686
7.97257	884	7.9722	810	7.97227	1360	624
7.98092	302	7.9805	0	7.98058	742	0
7.98922	0	7.98885	580	7.98893	0	0
7.99752	0	7.99722	0	7.9973	0	0
8.00582	0	8.00558	0	8.00565	1038	718
8.01417	0	8.01395	0	8.014	0	0
8.02253	874	8.02225	912	8.02237	0	0
8.03085	698	8.03062	0	8.03072	730	650
8.03922	776	8.03898	90	8.03908	0	650
8.04758	0	8.04735	0	8.04745	0	0
8.05595	0	8.05572	1004	8.05575	0	532
8.06425	970	8.06402	0	8.06412	0	0
8.07262	870	8.07238	0	8.07248	0	0
8.08098	0	8.08068	926	8.08083	0	0
8.08928	0	8.08905	0	8.08922	500	0
8.09762	320	8.0974	0	8.09758	0	0
8.10598	0	8.10577	0	8.10595	688	0
8.11435	574	8.11413	0	8.1143	0	0
8.12272	0	8.1225	994	8.12267	0	0
8.13107	488	8.13087	0	8.13102	728	0
8.13943	0	8.13922	686	8.13938	0	244
8.1478	0	8.14752	0	8.14775	0	172
8.15617	378	8.15588	300	8.1561	0	446
8.16453	644	8.16423	520	8.16447	0	706
8.17288	772	8.1726	0	8.17283	0	0
8.18125	0	8.18097	524	8.1812	0	0
8.18962	0	8.18927	0	8.18957	0	0
8.19798	0	8.19763	0	8.19792	0	396
8.20635	816	8.206	0	8.20628	0	0
8.21472	0	8.21437	0	8.21458	0	0
8.22308	0	8.22273	0	8.22295	0	486
8.23145	0	8.23102	0	8.23132	0	0
8.23975	0	8.23938	0	8.23968	0	0
8.24812	0	8.24775	0	8.24805	0	0
8.25648	0	8.25612	0	8.25635	0	0
8.26485	962	8.26448	560	8.26472	0	0
8.27322	532	8.27278	1084	8.27307	0	0
8.28158	0	8.28113	340	8.2814	0	0
8.28995	578	8.28948	698	8.28977	598	0
8.29825	338	8.29785	0	8.29807	0	0
8.30662	0	8.30622	0	8.30643	308	0
8.31498	590	8.31452	0	8.31478	784	498
8.32335	0	8.32288	0	8.32308	752	0
8.33172	620	8.33125	0	8.33143	1182	680
8.34002	280	8.33962	0	8.33975	1122	410
8.34838	0	8.34798	482	8.3481	544	0
8.35675	614	8.35628	0	8.35647	0	0
8.36512	0	8.36465	0	8.36482	838	0
8.37348	590	8.37302	0	8.37318	0	808
8.38178	0	8.38137	0	8.38147	0	0
8.39012	618	8.38968	0	8.38983	680	0
8.3985	0	8.39798	0	8.39818	0	0
8.40683	0	8.40635	0	8.40655	694	0
8.4152	458	8.41472	0	8.41492	0	314
8.42357	0	8.42302	0	8.42328	0	0
8.43193	1352	8.43138	0	8.43163	0	676
8.44025	0	8.43975	384	8.43993	0	0
8.44862	0	8.44812	0	8.4483	0	674
8.45698	0	8.45648	0	8.4566	472	0
8.46535	0	8.46478	328	8.46495	0	0
8.47372	0	8.47315	0	8.4733	0	0
8.48202	466	8.48152	320	8.48167	386	0
8.49038	0	8.48987	0	8.49003	0	0
8.49875	0	8.49823	382	8.49833	1018	444
8.50712	0	8.50658	0	8.5067	0	0
8.51548	1180	8.51495	0	8.51505	0	0
8.5238	0	8.52332	544	8.5234	0	380
8.53215	0	8.53168	0	8.53177	1222	0
8.54047	0	8.54003	0	8.54007	0	0
8.54883	0	8.5484	0	8.54843	0	0
8.5572	0	8.55677	0	8.55678	0	0
8.5655	0	8.56513	512	8.56513	0	0
8.57387	0	8.5735	0	8.5735	0	616
8.58223	0	8.58187	0	8.58182	0	0
8.5906	0	8.59017	0	8.59018	0	0
8.59897	874	8.59853	648	8.59855	0	0
8.60733	370	8.60688	778	8.60692	0	154
8.6157	0	8.61525	796	8.61527	0	482
8.624	422	8.62362	574	8.62363	0	0
8.63237	908	8.63192	1172	8.632	688	0
8.64073	552	8.64028	0	8.64037	0	316
8.6491	544	8.64865	548	8.64872	0	0
8.65747	1496	8.65702	0	8.65703	0	0
8.66577	0	8.66538	938	8.66535	0	0
8.67413	0	8.6737	412	8.6737	502	0
8.6825	0	8.68202	0	8.68207	0	0
8.69082	0	8.69037	0	8.69043	0	668
8.69918	618	8.69867	134	8.69873	212	0
8.70748	0	8.70703	0	8.7071	584	0
8.71585	0	8.7154	0	8.71547	438	0
8.72422	0	8.72377	386	8.72383	0	0
8.73258	0	8.73207	784	8.73218	0	636
8.74095	524	8.74042	0	8.74055	916	156
8.74932	0	8.74878	172	8.74892	0	0
8.75768	0	8.75715	688	8.75722	0	0
8.76598	0	8.76545	644	8.76558	508	302
8.77435	750	8.77382	0	8.77395	0	0
8.78272	0	8.78218	0	8.78232	926	0
8.79105	482	8.79055	0	8.79068	0	0
8.79942	0	8.79892	664	8.79898	0	336
8.80773	298	8.80727	0	8.80735	0	1042
8.8161	676	8.81557	784	8.81572	0	0
8.82447	258	8.82393	0	8.82407	0	0
8.83283	0	8.83225	0	8.83242	0	0
8.8412	950	8.84062	0	8.84072	510	516
8.84957	0	8.84898	0	8.84908	456	524
8.85793	0	8.85728	0	8.85748	0	0
8.86625	322	8.86563	0	8.86585	0	0
8.87462	368	8.874	1198	8.87422	0	496
8.88298	506	8.88237	384	8.88258	0	0
8.89133	0	8.89073	0	8.89093	608	0
8.8997	0	8.89903	1178	8.89922	0	0
8.90802	0	8.9074	724	8.90758	0	0
8.91632	710	8.91577	466	8.91595	0	402
8.92467	768	8.92413	930	8.92432	0	0
8.93303	668	8.9325	188	8.93267	1010	0
8.9414	0	8.9408	0	8.94097	0	0
8.9497	0	8.94917	0	8.94933	0	0
8.95807	1038	8.95753	0	8.9577	0	0
8.96643	322	8.96588	0	8.96605	570	0
8.97475	0	8.97425	0	8.97442	686	0
8.98312	0	8.9826	0	8.98278	0	0
8.99142	0	8.99097	0	8.99115	0	0
8.99978	782	8.99932	716	8.99952	416	0
9.00815	0	9.00768	562	9.00782	0	0
9.01652	844	9.01603	0	9.01617	0	0
9.02488	0	9.02433	426	9.02452	924	494
9.03325	380	9.0327	734	9.03288	416	0
9.0416	992	9.04107	842	9.04118	0	0
9.04992	0	9.04943	0	9.04953	0	450
9.05828	218	9.0578	666	9.0579	0	474
9.06665	0	9.0661	0	9.06625	0	390
9.07502	0	9.07447	930	9.07462	0	0
9.08332	0	9.08283	1232	9.08298	0	0
9.09167	0	9.0912	606	9.09135	1310	422
9.10003	694	9.09957	0	9.09972	0	204
9.1084	0	9.10787	874	9.10808	0	452
9.11677	0	9.11623	626	9.11643	0	0
9.12513	0	9.12458	0	9.12473	0	0
9.13343	0	9.13293	0	9.1331	520	0
9.1418	0	9.1413	0	9.14147	0	0
9.15017	126	9.14962	0	9.14983	0	0
9.15853	0	9.15797	0	9.1582	738	812
9.1669	268	9.16633	632	9.16648	0	0
9.17527	0	9.1747	966	9.17485	0	0
9.18362	0	9.18307	0	9.18313	300	0
9.19192	842	9.19137	0	9.1915	0	568
9.20028	422	9.19973	0	9.19985	0	0
9.20865	0	9.2081	0	9.20817	532	0
9.21702	0	9.21645	0	9.21652	272	0
9.22538	264	9.22482	0	9.22487	0	772
9.23368	664	9.23313	0	9.23323	0	434
9.24205	200	9.24148	0	9.2416	1582	0
9.25042	632	9.24985	0	9.24997	0	0
9.25872	1128	9.25822	0	9.25833	0	0
9.26708	336	9.26658	0	9.26663	0	1090
9.27538	0	9.27488	0	9.275	528	0
9.28375	626	9.28325	0	9.28335	718	0
9.29212	0	9.29162	0	9.29172	616	0
9.30048	0	9.29998	332	9.30008	0	130
9.30885	0	9.30833	0	9.30845	0	0
9.31718	634	9.31663	558	9.3168	544	422
9.32555	0	9.32498	0	9.32515	0	726
9.33392	652	9.33335	0	9.33352	622	0
9.34228	0	9.34172	0	9.34188	0	0
9.35065	718	9.35008	538	9.35018	1126	0
9.35902	462	9.35838	514	9.35855	0	562
9.36738	0	9.36675	0	9.36692	296	654
9.37568	0	9.37512	904	9.37528	490	340
9.38405	0	9.38347	1234	9.38365	0	0
9.39237	834	9.39183	850	9.39202	0	248
9.4007	0	9.40013	372	9.40037	0	600
9.40907	1006	9.4085	0	9.40868	0	0
9.41742	0	9.41687	488	9.41705	0	0
9.42578	970	9.42523	0	9.4254	584	0
9.43412	0	9.4336	766	9.43375	750	0
9.44248	0	9.4419	0	9.44212	0	0
9.45085	0	9.4502	0	9.45042	0	0
9.45915	554	9.45857	602	9.45872	0	568
9.46752	0	9.46693	486	9.46708	0	0
9.47588	0	9.4753	1046	9.47545	0	0
9.48425	536	9.4836	0	9.48382	202	0
9.49262	438	9.49197	0	9.49218	0	0
9.50098	390	9.50032	0	9.50055	0	0
9.50935	376	9.50868	0	9.50885	0	0
9.51765	898	9.51705	1154	9.51722	0	120
9.52602	332	9.52535	0	9.52557	842	0
9.53438	366	9.53372	836	9.53393	718	0
9.54275	664	9.54208	430	9.5423	498	0
9.55112	0	9.55045	0	9.55062	0	0
9.55942	316	9.55882	0	9.55897	0	0
9.56778	0	9.56712	0	9.56733	0	0
9.57615	0	9.57547	0	9.5757	0	0
9.58452	0	9.58383	932	9.58407	0	868
9.59288	0	9.5922	0	9.59237	0	0
9.60118	0	9.60053	420	9.60073	0	0
9.60955	466	9.60883	0	9.6091	0	0
9.61792	0	9.6172	788	9.61747	0	552
9.62628	0	9.62552	0	9.62583	1420	0
9.63465	362	9.63388	0	9.6342	0	0
9.64302	0	9.64225	524	9.64257	0	0
9.65138	0	9.65055	378	9.65087	386	0
9.65975	710	9.65892	0	9.65922	0	0
9.6681	524	9.66727	0	9.66758	0	480
9.67647	1512	9.67563	0	9.67595	0	748
9.68483	0	9.684	0	9.68432	0	0
9.6932	1040	9.6923	0	9.69262	354	0
9.70152	0	9.70065	0	9.70098	0	358
9.70988	0	9.70902	0	9.70935	878	0
9.71825	0	9.71738	1192	9.71765	0	0
9.72662	790	9.72575	0	9.72602	318	908
9.73498	576	9.73405	508	9.73432	612	0
9.74328	0	9.74235	0	9.74268	900	0
9.75163	244	9.75065	0	9.75105	0	0
9.76	548	9.75898	712	9.75942	0	382
9.7683	292	9.76735	0	9.76777	902	0
9.7766	340	9.77565	774	9.77612	588	0
9.7849	380	9.78402	0	9.78448	0	0
9.79325	282	9.79232	780	9.79288	272	244
9.8016	390	9.80068	0	9.80125	0	204
9.80997	0	9.80905	864	9.80962	806	686
9.81833	1244	9.81735	182	9.81798	0	548
9.8267	0	9.82572	0	9.82633	0	0
9.83507	0	9.83408	0	9.83465	0	0
9.84337	0	9.84238	0	9.84302	286	0
9.85173	0	9.85068	0	9.85137	0	0
9.8601	482	9.85902	0	9.85975	2216	178
9.86847	0	9.86738	750	9.8681	0	0
9.87683	0	9.87575	458	9.8764	0	0
9.88515	0	9.88412	0	9.88477	0	0
9.89352	0	9.89248	0	9.89313	294	286
9.90188	406	9.90083	0	9.9015	590	0
9.91025	0	9.90918	0	9.90987	0	0
9.91862	0	9.91755	0	9.91817	402	208
9.92692	464	9.92592	0	9.92653	0	0
9.93528	548	9.93428	556	9.9349	0	0
9.9436	0	9.94258	0	9.94327	280	0
9.95197	0	9.95095	0	9.95162	0	0
9.96033	0	9.95932	0	9.95998	658	0
9.9687	452	9.96763	616	9.96835	596	232
9.97707	0	9.976	0	9.97672	616	964
9.98543	456	9.9843	0	9.98508	0	0
9.9938	0	9.99267	440	9.99345	0	0
10.0022	0	10.001	0	10.0017	0	446
10.0105	0	10.0093	342	10.0101	0	480
10.0189	438	10.0177	0	10.0185	0	384
10.0272	0	10.026	0	10.0268	776	452
10.0355	450	10.0344	0	10.0351	0	0
10.0439	780	10.0427	0	10.0435	132	258
10.0521	334	10.0511	0	10.0519	486	0
10.0605	0	10.0595	0	10.0602	0	0
10.0689	0	10.0678	0	10.0686	0	0
10.0772	0	10.0761	0	10.0769	0	412
10.0855	0	10.0845	0	10.0853	360	402
10.0939	0	10.0929	0	10.0936	0	0
10.1022	0	10.1012	706	10.102	0	0
10.1106	636	10.1095	0	10.1104	0	0
10.1189	0	10.1179	0	10.1187	0	444
10.1273	566	10.1263	748	10.1271	0	0
10.1357	274	10.1346	0	10.1355	422	302
10.1441	0	10.1429	0	10.1438	0	0
10.1524	0	10.1512	538	10.1521	0	720
10.1607	0	10.1596	308	10.1605	388	0
10.1691	0	10.1679	0	10.1688	992	330
10.1775	844	10.1763	0	10.1772	0	0
10.1858	0	10.1847	0	10.1856	0	0
10.1942	658	10.193	520	10.1939	860	0
10.2025	0	10.2013	0	10.2023	0	0
10.2109	478	10.2097	0	10.2107	304	188
10.2192	0	10.2181	760	10.219	0	0
10.2276	624	10.2264	0	10.2274	1196	0
10.236	0	10.2347	0	10.2357	0	0
10.2442	406	10.2431	0	10.244	0	0
10.2526	0	10.2515	0	10.2523	0	0
10.261	0	10.2598	0	10.2607	512	0
10.2693	0	10.2682	378	10.2691	658	0
10.2777	188	10.2765	460	10.2774	0	0
10.286	0	10.2848	0	10.2858	0	0
10.2943	0	10.2932	0	10.2941	0	246
10.3027	0	10.3016	0	10.3025	744	540
10.3111	668	10.3099	0	10.3108	0	0
10.3194	604	10.3182	0	10.3192	0	208
10.3278	0	10.3265	0	10.3276	0	0
10.3362	702	10.3349	0	10.3359	0	0
10.3445	0	10.3433	0	10.3443	0	860
10.3529	0	10.3516	0	10.3526	0	446
10.3612	526	10.3599	0	10.361	0	0
10.3696	0	10.3683	0	10.3693	172	0
10.378	718	10.3767	0	10.3776	0	0
10.3863	406	10.385	250	10.3859	0	0
10.3946	0	10.3934	136	10.3943	0	182
10.403	0	10.4017	0	10.4027	0	0
10.4113	0	10.4101	0	10.411	0	562
10.4197	464	10.4184	236	10.4194	0	0
10.4279	614	10.4268	0	10.4277	626	222
10.4363	528	10.4352	372	10.436	0	610
10.4447	0	10.4435	0	10.4444	0	0
10.453	332	10.4518	0	10.4527	320	0
10.4614	0	10.4602	0	10.4611	0	294
10.4698	454	10.4686	0	10.4694	0	236
10.4781	0	10.4769	386	10.4778	0	0
10.4864	0	10.4852	0	10.4861	0	194
10.4948	832	10.4936	0	10.4945	0	750
10.5032	348	10.5019	0	10.5029	0	0
10.5115	0	10.5103	0	10.5112	0	0
10.5199	464	10.5187	254	10.5195	0	0
10.5282	0	10.527	0	10.5278	0	0
10.5366	0	10.5353	0	10.5362	0	0
10.5449	402	10.5437	0	10.5445	0	148
10.5533	0	10.552	632	10.5528	0	0
10.5617	0	10.5604	0	10.5611	0	0
10.57	540	10.5687	452	10.5694	0	528
10.5784	504	10.5771	814	10.5777	0	0
10.5867	0	10.5854	0	10.586	0	182
10.5951	0	10.5938	432	10.5943	886	0
10.6035	0	10.6022	706	10.6026	108	0
10.6118	496	10.6105	0	10.6109	622	378
10.6201	0	10.6188	398	10.6193	410	0
10.6284	0	10.6272	442	10.6275	0	0
10.6368	730	10.6356	674	10.6359	0	328
10.6452	554	10.6439	0	10.6442	0	0
10.6535	552	10.6522	0	10.6525	582	0
10.6619	204	10.6606	350	10.6608	496	0
10.6702	564	10.6689	0	10.6692	0	494
10.6785	540	10.6773	0	10.6776	0	0
10.6869	622	10.6857	0	10.6859	0	0
10.6952	542	10.694	0	10.6942	0	0
10.7036	328	10.7023	0	10.7024	0	0
10.7119	364	10.7107	0	10.7108	0	0
10.7203	0	10.719	0	10.7192	0	310
10.7286	0	10.7274	0	10.7275	0	476
10.737	0	10.7357	0	10.7358	0	0
10.7454	0	10.7441	448	10.7441	0	0
10.7537	0	10.7525	604	10.7524	676	0
10.762	584	10.7608	846	10.7607	338	0
10.7704	0	10.7691	638	10.769	160	0
10.7787	0	10.7775	368	10.7774	0	0
10.7871	782	10.7858	0	10.7858	0	0
10.7954	0	10.7942	0	10.7941	0	0
10.8038	658	10.8025	0	10.8025	0	436
10.8121	498	10.8109	0	10.8109	498	0
10.8204	0	10.8193	622	10.8192	0	448
10.8288	0	10.8276	0	10.8275	0	282
10.8371	516	10.836	0	10.8359	0	0
10.8455	0	10.8443	466	10.8442	0	290
10.8538	0	10.8526	0	10.8526	0	0
10.8621	0	10.8609	0	10.861	470	0
10.8705	228	10.8693	536	10.8693	602	566
10.8789	0	10.8776	0	10.8777	0	0
10.8872	542	10.886	0	10.886	0	0
10.8955	552	10.8943	0	10.8943	0	0
10.9039	0	10.9027	456	10.9027	0	0
10.9123	0	10.911	0	10.911	0	0
10.9206	0	10.9194	0	10.9194	712	0
10.929	0	10.9277	0	10.9278	0	0
10.9373	760	10.9361	0	10.9361	0	0
10.9457	0	10.9444	716	10.9445	0	0
10.954	0	10.9528	874	10.9529	882	0
10.9624	0	10.9612	0	10.9612	492	0
10.9707	0	10.9695	0	10.9695	0	0
10.979	0	10.9778	0	10.9779	0	0
10.9874	0	10.9862	0	10.9863	0	0
10.9957	0	10.9946	0	10.9947	184	0
11.004	384	11.0029	0	11.003	366	0
11.0124	0	11.0113	496	11.0113	0	0
11.0208	152	11.0196	0	11.0197	358	0
11.0291	0	11.028	740	11.0281	0	0
11.0374	244	11.0364	0	11.0364	0	0
11.0458	0	11.0447	0	11.0448	0	0
11.0542	736	11.0531	0	11.0531	0	0
11.0625	542	11.0614	0	11.0614	0	0
11.0709	278	11.0698	0	11.0698	832	0
11.0792	418	11.0782	578	11.0781	0	646
11.0876	0	11.0865	0	11.0865	380	504
11.0959	0	11.0949	0	11.0948	0	0
11.1043	702	11.1032	0	11.1032	0	0
11.1126	0	11.1115	0	11.1115	0	0
11.121	0	11.1199	0	11.1199	0	0
11.1294	216	11.1283	674	11.1282	0	542
11.1377	0	11.1366	508	11.1366	566	208
11.146	188	11.1449	0	11.145	426	294
11.1544	0	11.1533	478	11.1533	0	440
11.1628	0	11.1617	0	11.1616	434	144
11.1711	0	11.17	0	11.17	204	0
11.1795	0	11.1783	0	11.1784	454	0
11.1878	0	11.1867	0	11.1867	0	808
11.1962	0	11.1951	0	11.195	0	494
11.2046	278	11.2034	0	11.2033	0	0
11.2129	0	11.2118	0	11.2117	458	0
11.2213	0	11.2201	354	11.2201	0	0
11.2297	172	11.2285	0	11.2284	0	286
11.238	0	11.2368	610	11.2367	292	0
11.2463	0	11.2452	0	11.2451	0	0
11.2547	0	11.2536	0	11.2535	496	332
11.2631	0	11.2619	0	11.2618	196	206
11.2714	0	11.2702	508	11.2701	0	262
11.2797	130	11.2786	518	11.2784	0	704
11.2881	0	11.2869	538	11.2868	604	0
11.2965	0	11.2953	0	11.2952	0	0
11.3048	0	11.3036	0	11.3035	0	0
11.3131	0	11.312	0	11.3119	242	0
11.3215	0	11.3203	0	11.3203	0	0
11.3298	0	11.3287	0	11.3286	0	0
11.3382	292	11.337	462	11.3369	0	0
11.3466	0	11.3453	0	11.3453	460	0
11.3549	0	11.3537	358	11.3536	0	0
11.3633	266	11.362	330	11.362	0	0
11.3716	318	11.3704	0	11.3703	428	0
11.3799	0	11.3788	682	11.3787	342	0
11.3883	0	11.3871	0	11.3871	0	0
11.3967	150	11.3954	0	11.3954	0	86
11.405	0	11.4038	496	11.4037	0	310
11.4134	0	11.4122	0	11.412	566	0
11.4217	0	11.4205	0	11.4204	0	0
11.4301	0	11.4288	314	11.4288	0	316
11.4384	0	11.4372	0	11.4371	0	0
11.4468	0	11.4455	780	11.4455	0	430
11.4552	0	11.4539	164	11.4538	0	0
11.4635	0	11.4622	0	11.4622	204	560
11.4718	0	11.4705	0	11.4705	0	0
11.4802	0	11.4789	0	11.4788	0	0
11.4886	0	11.4873	0	11.4872	474	0
11.4969	254	11.4956	294	11.4956	532	0
11.5053	0	11.504	530	11.5039	730	314
11.5136	0	11.5123	0	11.5123	0	0
11.522	0	11.5207	544	11.5207	0	0
11.5304	0	11.529	0	11.529	0	648
11.5387	0	11.5374	462	11.5374	238	0
11.5471	0	11.5457	284	11.5457	296	546
11.5555	128	11.5541	0	11.5541	0	530
11.5638	0	11.5624	0	11.5625	0	0
11.5721	0	11.5708	0	11.5709	0	0
11.5805	0	11.5792	0	11.5792	324	0
11.5889	0	11.5875	0	11.5875	0	0
11.5972	0	11.5958	0	11.5959	280	0
11.6055	0	11.6042	0	11.6043	0	594
11.6138	0	11.6126	642	11.6126	0	0
11.6222	0	11.6209	0	11.621	0	0
11.6305	0	11.6293	182	11.6294	0	0
11.6389	0	11.6376	0	11.6377	176	0
11.6472	0	11.646	584	11.646	0	522
11.6555	0	11.6543	0	11.6544	0	0
11.6639	248	11.6627	0	11.6628	0	0
11.6722	0	11.671	0	11.6711	0	756
11.6806	0	11.6793	0	11.6794	750	638
11.6889	460	11.6877	308	11.6878	0	258
11.6973	0	11.696	0	11.6961	0	0
11.7056	496	11.7044	418	11.7045	0	784
11.714	0	11.7128	420	11.7129	0	0
11.7224	464	11.7211	0	11.7212	0	0
11.7307	444	11.7294	0	11.7295	0	0
11.7391	108	11.7377	0	11.7379	466	0
11.7474	0	11.7461	748	11.7462	0	0
11.7558	0	11.7545	138	11.7546	860	700
11.7641	688	11.7628	0	11.7629	0	0
11.7725	514	11.7711	0	11.7712	0	0
11.7809	0	11.7795	0	11.7796	374	0
11.7892	204	11.7879	300	11.788	0	0
11.7975	0	11.7962	0	11.7963	752	0
11.8059	306	11.8045	348	11.8047	132	0
11.8143	0	11.8129	202	11.8131	752	646
11.8226	0	11.8212	622	11.8214	0	0
11.8309	0	11.8296	460	11.8297	0	0
11.8393	0	11.838	0	11.8381	0	0
11.8477	0	11.8463	550	11.8465	0	0
11.856	0	11.8546	540	11.8548	0	160
11.8644	0	11.863	0	11.8631	0	0
11.8727	0	11.8713	0	11.8715	348	0
11.8811	434	11.8797	644	11.8799	556	410
11.8894	494	11.888	0	11.8882	0	0
11.8978	0	11.8963	348	11.8966	0	0
11.9061	926	11.9047	540	11.9049	0	0
11.9145	0	11.9131	0	11.9133	466	0
11.9228	800	11.9215	0	11.9216	0	602
11.9311	0	11.9298	872	11.93	0	0
11.9395	250	11.9381	0	11.9383	374	136
11.9479	130	11.9465	312	11.9467	322	268
11.9562	0	11.9548	0	11.9551	0	0
11.9646	312	11.9632	0	11.9634	430	638
11.9729	0	11.9716	0	11.9718	0	618
11.9813	0	11.9799	472	11.9801	206	0
11.9896	350	11.9883	0	11.9885	0	0
11.9979	478	11.9967	324	11.9969	0	0
12.0063	0	12.005	0	12.0052	0	0
12.0146	358	12.0133	0	12.0135	0	0
12.0229	0	12.0216	216	12.0219	0	0
12.0313	0	12.03	482	12.0303	0	230
12.0397	0	12.0383	172	12.0386	0	0
12.048	450	12.0467	0	12.0469	188	0
12.0564	0	12.055	0	12.0553	0	388
12.0647	0	12.0634	0	12.0637	0	0
12.073	416	12.0717	0	12.072	0	0
12.0814	0	12.0801	482	12.0804	0	0
12.0897	268	12.0885	0	12.0887	862	798
12.098	0	12.0968	0	12.097	0	0
12.1064	508	12.1052	0	12.1054	176	0
12.1148	0	12.1135	0	12.1138	516	0
12.1231	0	12.1219	0	12.1221	0	276
12.1314	392	12.1303	0	12.1305	754	0
12.1398	0	12.1386	0	12.1389	154	622
12.1481	0	12.147	0	12.1472	0	0
12.1565	0	12.1553	0	12.1555	0	0
12.1649	480	12.1636	0	12.1639	684	0
12.1732	730	12.172	0	12.1723	0	396
12.1816	642	12.1804	366	12.1806	0	0
12.1899	0	12.1887	0	12.1889	0	516
12.1982	0	12.197	0	12.1973	376	0
12.2065	0	12.2054	0	12.2057	0	368
12.2149	482	12.2138	406	12.214	0	140
12.2233	0	12.2221	0	12.2224	0	468
12.2316	0	12.2305	0	12.2307	412	150
12.24	592	12.2388	0	12.2391	0	282
12.2483	0	12.2471	652	12.2474	0	0
12.2567	382	12.2555	0	12.2558	628	0
12.2651	536	12.2639	0	12.2642	0	0
12.2734	0	12.2722	0	12.2725	344	0
12.2818	0	12.2805	0	12.2809	0	0
12.2902	318	12.2889	448	12.2892	0	0
12.2985	0	12.2973	0	12.2975	0	204
12.3068	648	12.3056	0	12.3059	0	464
12.3152	0	12.314	0	12.3143	706	0
12.3235	0	12.3223	0	12.3226	0	482
12.3319	0	12.3307	0	12.3309	0	0
12.3402	422	12.339	532	12.3393	0	378
12.3485	0	12.3474	192	12.3477	130	382
12.3569	0	12.3558	0	12.356	452	0
12.3652	170	12.3641	0	12.3644	450	0
12.3736	0	12.3724	362	12.3727	0	0
12.382	0	12.3808	0	12.3811	0	0
12.3903	0	12.3892	162	12.3894	0	234
12.3986	612	12.3975	368	12.3978	0	0
12.407	0	12.4058	432	12.4062	0	0
12.4154	0	12.4141	0	12.4145	616	0
12.4237	0	12.4225	436	12.4228	0	0
12.4321	186	12.4309	328	12.4311	0	0
12.4404	0	12.4392	0	12.4395	0	0
12.4487	0	12.4475	294	12.4479	0	524
12.4571	0	12.4559	0	12.4562	0	0
12.4655	284	12.4642	0	12.4646	180	0
12.4738	0	12.4726	284	12.473	0	308
12.4822	0	12.481	0	12.4813	0	0
12.4905	466	12.4893	0	12.4897	0	0
12.4988	0	12.4977	446	12.498	0	0
12.5072	0	12.506	0	12.5064	0	0
12.5156	0	12.5144	0	12.5147	0	0
12.5239	0	12.5227	0	12.523	0	0
12.5322	0	12.5311	0	12.5314	0	0
12.5406	0	12.5394	0	12.5398	0	0
12.549	0	12.5478	0	12.5481	442	0
12.5573	0	12.5561	0	12.5564	0	0
12.5657	492	12.5645	0	12.5648	0	0
12.574	0	12.5728	0	12.5732	0	0
12.5824	0	12.5811	0	12.5815	0	0
12.5907	0	12.5895	268	12.5899	0	0
12.599	292	12.5978	0	12.5983	454	0
12.6074	698	12.6062	0	12.6066	0	0
12.6158	0	12.6146	0	12.6149	0	0
12.6241	602	12.6229	0	12.6232	0	0
12.6325	0	12.6313	0	12.6316	0	0
12.6409	294	12.6397	422	12.6399	230	0
12.6492	208	12.648	0	12.6483	0	0
12.6576	0	12.6564	386	12.6566	0	468
12.6659	0	12.6647	0	12.665	0	0
12.6742	0	12.6731	0	12.6733	0	0
12.6825	204	12.6815	0	12.6817	0	0
12.6909	0	12.6898	0	12.69	0	0
12.6992	0	12.6982	0	12.6984	0	0
12.7076	166	12.7065	0	12.7068	0	0
12.716	0	12.7148	0	12.7151	0	0
12.7243	0	12.7232	310	12.7235	0	0
12.7326	0	12.7316	0	12.7318	0	0
12.741	0	12.7399	0	12.7401	0	0
12.7493	0	12.7483	0	12.7484	300	224
12.7577	0	12.7566	0	12.7567	0	0
12.7661	350	12.765	0	12.765	0	0
12.7744	0	12.7733	312	12.7733	0	0
12.7828	616	12.7816	0	12.7816	0	470
12.7911	454	12.79	0	12.79	0	464
12.7995	348	12.7983	0	12.7982	652	0
12.8079	164	12.8066	0	12.8066	0	194
12.8162	0	12.815	206	12.8149	454	0
12.8245	0	12.8233	0	12.8233	0	0
12.8329	0	12.8317	190	12.8317	0	508
12.8413	456	12.84	126	12.84	260	632
12.8496	0	12.8483	0	12.8484	0	0
12.8579	0	12.8567	0	12.8567	0	0
12.8663	0	12.8651	0	12.8651	466	0
12.8747	278	12.8735	0	12.8735	366	0
12.883	296	12.8818	688	12.8818	168	0
12.8914	0	12.8901	458	12.8902	0	168
12.8997	0	12.8985	464	12.8985	0	0
12.9081	482	12.9069	0	12.9068	0	86
12.9164	0	12.9152	0	12.9152	0	0
12.9248	0	12.9235	300	12.9236	0	0
12.9331	0	12.9319	0	12.9319	352	0
12.9415	0	12.9403	0	12.9402	0	0
12.9499	0	12.9486	0	12.9486	0	0
12.9582	0	12.9569	0	12.9569	0	0
12.9666	0	12.9652	0	12.9653	0	444
12.9749	326	12.9736	0	12.9736	0	0
12.9833	640	12.982	0	12.982	0	434
12.9916	146	12.9903	0	12.9904	0	0
13	0	12.9986	0	12.9987	0	0
13.0083	326	13.007	0	13.0071	242	204
13.0167	0	13.0154	0	13.0154	0	0
13.025	146	13.0237	530	13.0238	0	234
13.0334	0	13.0321	0	13.0321	0	0
13.0417	0	13.0404	0	13.0404	0	0
13.0501	0	13.0487	614	13.0488	518	0
13.0584	700	13.0571	288	13.0572	0	0
13.0668	0	13.0654	0	13.0655	662	0
13.0751	0	13.0738	0	13.0739	266	310
13.0835	0	13.0821	0	13.0822	0	0
13.0919	0	13.0905	0	13.0906	0	0
13.1001	0	13.0988	0	13.0989	634	0
13.1084	282	13.1072	0	13.1073	0	214
13.1168	782	13.1155	384	13.1157	120	512
13.1252	284	13.1238	0	13.124	0	0
13.1335	0	13.1322	214	13.1323	434	0
13.1418	0	13.1405	122	13.1407	478	0
13.1502	0	13.1489	518	13.1491	104	0
13.1586	0	13.1573	266	13.1574	0	0
13.1669	0	13.1656	0	13.1658	0	496
13.1753	540	13.1739	0	13.1741	184	0
13.1837	224	13.1823	0	13.1824	322	0
13.1921	0	13.1906	0	13.1908	566	274
13.2004	0	13.199	256	13.1992	0	0
13.2087	0	13.2074	0	13.2075	404	0
13.2171	488	13.2157	0	13.2159	0	0
13.2254	0	13.2241	348	13.2243	0	478
13.2338	904	13.2325	0	13.2326	0	0
13.2421	544	13.2408	152	13.241	0	0
13.2505	0	13.2492	0	13.2494	0	0
13.2588	168	13.2575	0	13.2577	0	0
13.2672	0	13.2658	0	13.266	0	0
13.2755	0	13.2742	0	13.2743	0	230
13.2838	0	13.2826	516	13.2827	0	0
13.2922	0	13.2909	0	13.291	0	0
13.3005	0	13.2993	0	13.2994	0	0
13.3089	0	13.3076	0	13.3077	0	0
13.3173	0	13.316	0	13.316	0	0
13.3256	0	13.3243	0	13.3244	0	0
13.3339	0	13.3327	0	13.3328	210	362
13.3423	0	13.341	0	13.3411	348	0
13.3507	0	13.3493	452	13.3495	0	0
13.359	0	13.3577	262	13.3578	434	0
13.3674	0	13.3661	0	13.3662	0	0
13.3758	0	13.3744	0	13.3746	0	0
13.384	0	13.3828	0	13.383	0	282
13.3924	0	13.3911	0	13.3913	0	444
13.4008	0	13.3995	474	13.3997	0	0
13.4091	0	13.4078	0	13.408	0	0
13.4175	0	13.4162	276	13.4164	0	0
13.4258	0	13.4245	0	13.4247	270	0
13.4342	0	13.4328	176	13.4331	306	178
13.4425	0	13.4412	0	13.4415	0	0
13.4508	0	13.4495	576	13.4498	0	0
13.4591	0	13.4579	0	13.4581	0	150
13.4674	0	13.4663	526	13.4665	340	534
13.4757	176	13.4746	0	13.4748	0	0
13.4841	0	13.4829	0	13.4832	472	384
13.4925	0	13.4913	0	13.4915	284	330
13.5008	0	13.4997	0	13.4998	0	0
13.5092	0	13.508	368	13.5082	0	0
13.5176	0	13.5163	292	13.5165	0	0
13.5259	0	13.5247	0	13.5249	0	210
13.5342	0	13.533	0	13.5332	0	186
13.5426	0	13.5414	238	13.5416	170	0
13.5509	328	13.5498	578	13.5499	0	0
13.5593	0	13.5581	832	13.5582	368	0
13.5676	0	13.5664	0	13.5666	0	132
13.576	636	13.5748	390	13.575	0	0
13.5844	0	13.5832	624	13.5833	0	0
13.5926	260	13.5915	442	13.5916	396	0
13.601	490	13.5999	0	13.6	0	0
13.6094	0	13.6083	502	13.6083	452	0
13.6177	0	13.6166	0	13.6167	0	0
13.6261	0	13.625	0	13.6251	332	222
13.6344	690	13.6334	348	13.6334	0	422
13.6428	0	13.6417	0	13.6417	0	0
13.6511	0	13.65	532	13.6501	0	0
13.6595	252	13.6584	0	13.6584	166	0
13.6678	0	13.6667	0	13.6668	0	0
13.6762	0	13.675	0	13.6752	0	0
13.6846	0	13.6833	0	13.6835	0	0
13.6929	378	13.6916	0	13.6919	0	0
13.7012	0	13.7	0	13.7003	0	346
13.7096	614	13.7084	286	13.7086	0	168
13.7179	0	13.7167	466	13.717	324	0
13.7263	0	13.725	316	13.7253	0	0
13.7346	0	13.7334	0	13.7337	220	0
13.743	0	13.7418	0	13.742	0	0
13.7513	574	13.7501	0	13.7504	0	0
13.7597	396	13.7585	0	13.7587	0	0
13.768	0	13.7668	240	13.7671	0	200
13.7763	206	13.7751	0	13.7754	0	244
13.7847	0	13.7834	0	13.7838	550	0
13.793	0	13.7918	0	13.7921	0	0
13.8014	0	13.8002	288	13.8005	142	0
13.8097	0	13.8085	370	13.8088	0	0
13.8181	0	13.8168	530	13.8171	0	236
13.8265	0	13.8252	0	13.8255	0	0
13.8348	0	13.8335	0	13.8339	654	0
13.8431	0	13.8419	268	13.8422	0	0
13.8515	280	13.8502	0	13.8506	0	0
13.8599	0	13.8585	0	13.859	0	0
13.8682	0	13.8669	0	13.8673	0	0
13.8766	254	13.8752	308	13.8757	274	0
13.8849	374	13.8835	0	13.884	178	286
13.8933	0	13.8918	0	13.8924	256	0
13.9017	0	13.9001	0	13.9007	448	0
13.91	0	13.9084	162	13.9091	0	0
13.9183	0	13.9168	168	13.9174	0	0
13.9267	164	13.9251	0	13.9258	0	0
13.9351	0	13.9334	520	13.9341	0	0
13.9434	164	13.9416	0	13.9425	0	478
13.9518	0	13.95	0	13.9509	0	0
13.9601	402	13.9583	194	13.9592	0	238
13.9685	0	13.9667	294	13.9676	528	0
13.9768	96	13.975	0	13.9759	0	0
13.9852	0	13.9834	0	13.9842	0	0
13.9935	406	13.9918	0	13.9926	672	0
14.0019	598	14.0001	0	14.001	0	0
14.0102	0	14.0084	350	14.0093	0	0
14.0185	0	14.0167	446	14.0177	0	798
14.0269	264	14.025	308	14.026	0	280
14.0353	0	14.0333	0	14.0344	0	0
14.0436	0	14.0416	312	14.0427	0	312
14.052	0	14.0499	0	14.0511	172	146
14.0603	0	14.0582	0	14.0594	0	0
14.0687	0	14.0665	0	14.0677	430	148
14.077	318	14.0748	378	14.0761	0	668
14.0854	0	14.0831	240	14.0845	0	0
14.0938	320	14.0915	0	14.0928	0	0
14.1021	0	14.0998	0	14.1012	158	0
14.1105	0	14.1082	0	14.1096	260	0
14.1188	0	14.1165	0	14.1179	296	0
14.1271	280	14.1248	324	14.1262	232	0
14.1354	188	14.1331	148	14.1345	0	480
14.1437	502	14.1415	0	14.1428	444	0
14.152	0	14.1498	0	14.1512	0	546
14.1604	0	14.1581	0	14.1595	454	0
14.1688	240	14.1664	0	14.1679	0	330
14.1771	460	14.1748	0	14.1762	270	284
14.1854	0	14.1831	0	14.1846	0	0
14.1938	0	14.1914	0	14.193	0	176
14.2021	0	14.1997	0	14.2013	572	0
14.2104	482	14.2081	0	14.2096	272	0
14.2188	294	14.2164	238	14.218	554	0
14.2271	260	14.2247	0	14.2264	0	0
14.2355	0	14.233	0	14.2348	0	164
14.2438	0	14.2413	408	14.2431	0	0
14.2522	426	14.2496	448	14.2515	0	388
14.2606	0	14.258	0	14.2598	0	0
14.2689	0	14.2663	158	14.2681	366	0
14.2772	0	14.2746	0	14.2765	0	240
14.2856	242	14.2829	0	14.2849	0	166
14.294	184	14.2912	0	14.2932	0	390
14.3023	334	14.2996	0	14.3016	666	0
14.3107	0	14.3079	516	14.3099	300	0
14.3191	0	14.3162	0	14.3182	174	0
14.3273	448	14.3246	386	14.3266	0	0
14.3357	292	14.3329	746	14.335	0	0
14.3441	0	14.3412	0	14.3433	0	0
14.3524	0	14.3495	0	14.3516	802	280
14.3608	0	14.3578	304	14.36	0	0
14.3691	0	14.3661	0	14.3683	0	0
14.3775	0	14.3744	0	14.3767	0	0
14.3858	0	14.3827	0	14.385	0	0
14.3942	522	14.391	0	14.3933	0	0
14.4026	0	14.3993	0	14.4017	0	0
14.4109	0	14.4076	274	14.41	0	0
14.4192	0	14.4159	0	14.4183	0	0
14.4276	0	14.4243	0	14.4266	0	0
14.436	0	14.4326	0	14.435	0	0
14.4443	0	14.4409	0	14.4433	0	0
14.4526	0	14.4492	0	14.4516	0	0
14.461	0	14.4576	0	14.46	0	0
14.4693	380	14.4659	0	14.4684	398	0
14.4776	350	14.4742	0	14.4767	260	0
14.486	0	14.4825	276	14.485	0	0
14.4943	0	14.4908	0	14.4934	0	0
14.5027	0	14.4992	0	14.5018	578	142
14.511	0	14.5075	290	14.5101	140	0
14.5194	402	14.5158	0	14.5185	0	0
14.5278	0	14.5241	0	14.5268	0	126
14.5362	0	14.5323	0	14.5352	784	184
14.5445	0	14.5407	0	14.5435	0	0
14.5528	0	14.549	0	14.5519	0	0
14.5612	358	14.5573	0	14.5603	510	0
14.5695	0	14.5656	192	14.5686	0	0
14.5779	0	14.5739	0	14.577	156	92
14.5863	994	14.5822	0	14.5854	0	0
14.5946	0	14.5905	0	14.5937	0	0
14.6029	0	14.5988	0	14.6021	0	0
14.6113	0	14.6072	0	14.6105	340	288
14.6197	0	14.6155	0	14.6188	160	0
14.628	242	14.6238	864	14.6272	0	0
14.6364	248	14.6322	0	14.6355	0	0
14.6448	184	14.6405	0	14.6439	0	0
14.6531	0	14.6488	0	14.6523	0	0
14.6614	0	14.6571	292	14.6606	0	0
14.6698	0	14.6654	500	14.6689	0	0
14.6782	0	14.6738	0	14.6773	560	466
14.6865	0	14.6821	0	14.6856	0	0
14.6948	0	14.6904	0	14.694	0	0
14.7032	0	14.6987	350	14.7023	0	122
14.7116	0	14.707	0	14.7107	0	206
14.72	222	14.7154	0	14.7191	0	0
14.7283	0	14.7237	466	14.7274	802	426
14.7366	0	14.732	422	14.7358	0	0
14.745	0	14.7403	0	14.7441	0	0
14.7533	0	14.7487	256	14.7525	0	0
14.7617	0	14.757	0	14.7609	0	0
14.77	0	14.7653	0	14.7692	0	0
14.7783	0	14.7736	0	14.7775	0	0
14.7866	130	14.782	0	14.7858	0	288
14.7949	0	14.7903	0	14.7941	0	0
14.8033	88	14.7987	0	14.8024	0	0
14.8116	126	14.807	0	14.8108	0	0
14.8199	0	14.8154	130	14.8191	0	0
14.8282	0	14.8237	0	14.8275	0	112
14.8365	186	14.832	0	14.8358	0	0
14.8448	0	14.8403	0	14.8441	0	0
14.8531	0	14.8486	0	14.8525	0	0
14.8614	0	14.8569	0	14.8609	0	0
14.8697	0	14.8652	538	14.8692	304	0
14.878	258	14.8735	0	14.8776	0	0
14.8863	0	14.8818	176	14.886	218	0
14.8946	484	14.8901	158	14.8943	0	0
14.903	348	14.8985	0	14.9026	0	120
14.9113	0	14.9068	0	14.911	274	118
14.9196	0	14.9151	0	14.9194	0	0
14.9278	580	14.9234	0	14.9277	458	0
14.9361	102	14.9317	0	14.9361	0	188
14.9444	0	14.94	456	14.9444	0	0
14.9528	172	14.9484	0	14.9528	344	0
14.9611	318	14.9567	382	14.9611	222	0
14.9695	324	14.965	0	14.9695	0	104
14.9778	0	14.9734	564	14.9779	0	200
14.9861	0	14.9818	0	14.9862	228	108
14.9944	0	14.9901	0	14.9945	0	0
15.0028	244	14.9985	500	15.0029	0	0
15.0112	0	15.0068	154	15.0112	294	0
15.0194	188	15.0151	0	15.0196	220	0
15.0278	0	15.0234	0	15.028	0	150
15.0361	422	15.0318	0	15.0363	318	0
15.0445	0	15.0401	0	15.0447	0	0
15.0529	0	15.0484	218	15.0531	278	0
15.0612	554	15.0567	0	15.0614	0	0
15.0695	0	15.0651	0	15.0698	516	426
15.0778	0	15.0734	0	15.0782	0	0
15.0862	752	15.0818	0	15.0864	0	184
15.0946	0	15.0901	0	15.0948	0	0
15.1029	0	15.0985	650	15.1032	358	0
15.1113	0	15.1068	242	15.1115	0	156
15.1196	0	15.1152	812	15.1199	0	0
15.128	0	15.1235	0	15.1283	0	0
15.1364	254	15.1319	438	15.1366	0	0
15.1447	0	15.1402	0	15.145	0	0
15.1531	272	15.1486	124	15.1534	0	320
15.1614	122	15.157	0	15.1617	0	0
15.1698	0	15.1653	0	15.17	304	0
15.1781	104	15.1737	282	15.1784	0	0
15.1865	0	15.182	664	15.1867	0	0
15.1949	0	15.1903	0	15.1951	0	0
15.2032	0	15.1987	0	15.2035	0	0
15.2115	0	15.2071	0	15.2119	0	178
15.2199	0	15.2154	0	15.2202	304	0
15.2282	0	15.2238	0	15.2285	0	272
15.2366	216	15.2322	0	15.2369	290	0
15.2449	142	15.2405	0	15.2452	240	0
15.2532	0	15.2488	108	15.254	184	0
15.2615	0	15.2572	0	15.2624	0	0
15.2699	0	15.2655	0	15.2707	0	250
15.2782	286	15.2738	0	15.2791	0	0
15.2866	0	15.2822	350	15.2874	308	0
15.295	202	15.2906	222	15.2958	0	0
15.3033	0	15.2989	132	15.3042	0	108
15.3116	0	15.3072	0	15.3125	0	0
15.32	0	15.3156	0	15.3209	0	144
15.3284	498	15.3239	0	15.3293	0	0
15.3367	0	15.3323	0	15.3376	0	102
15.345	0	15.3407	0	15.3459	134	0
15.3534	0	15.349	330	15.3543	0	0
15.3618	0	15.3574	108	15.3626	0	0
15.3701	0	15.3657	564	15.3709	0	178
15.3785	190	15.3741	0	15.3793	0	0
15.3868	0	15.3824	0	15.3876	136	0
15.3952	0	15.3907	0	15.396	0	0
15.4035	234	15.3991	162	15.4043	0	0
15.4119	0	15.4075	254	15.4126	0	0
15.4202	0	15.4158	0	15.421	0	0
15.4286	0	15.4242	0	15.4293	0	642
15.437	0	15.4325	390	15.4377	0	320
15.4453	0	15.4408	270	15.446	0	298
15.4536	0	15.4491	0	15.4544	0	0
15.462	0	15.4575	0	15.4628	162	0
15.4704	252	15.4658	0	15.4711	0	362
15.4787	0	15.4741	0	15.4795	146	0
15.487	322	15.4825	318	15.4878	598	276
15.4954	148	15.4909	0	15.4962	0	0
15.5038	488	15.4992	0	15.5045	168	0
15.5121	292	15.5076	0	15.5129	344	288
15.5205	0	15.5159	0	15.5212	0	0
15.5288	138	15.5242	0	15.5296	290	0
15.5372	0	15.5326	0	15.538	0	438
15.5455	0	15.5409	0	15.5463	472	0
15.5539	448	15.5492	0	15.5546	738	0
15.5622	0	15.5575	0	15.5629	0	0
15.5706	274	15.5659	0	15.5713	0	0
15.579	0	15.5742	0	15.5796	0	232
15.5872	0	15.5826	0	15.5879	378	156
15.5955	0	15.591	0	15.5963	802	0
15.6039	134	15.5993	462	15.6047	0	0
15.6123	0	15.6076	184	15.613	0	0
15.6206	0	15.6159	526	15.6214	0	178
15.6289	0	15.6243	410	15.6297	0	276
15.6373	0	15.6327	0	15.6381	280	0
15.6456	90	15.641	0	15.6464	0	0
15.654	0	15.6493	332	15.6547	0	0
15.6624	802	15.6577	482	15.6631	0	0
15.6707	222	15.6661	486	15.6715	0	0
15.6791	164	15.6744	376	15.6798	0	0
15.6874	0	15.6827	0	15.6882	206	0
15.6958	238	15.6911	176	15.6965	0	0
15.7041	0	15.6995	0	15.7049	0	0
15.7124	0	15.7078	340	15.7132	0	122
15.7208	0	15.7162	0	15.7216	0	0
15.7292	222	15.7245	0	15.73	94	0
15.7375	252	15.7329	0	15.7383	0	0
15.7459	0	15.7412	294	15.7466	98	0
15.7543	0	15.7496	0	15.755	0	376
15.7626	0	15.7579	150	15.7633	0	0
15.7709	0	15.7663	0	15.7717	0	0
15.7793	0	15.7746	0	15.78	0	0
15.7876	0	15.783	274	15.7883	0	0
15.796	0	15.7913	0	15.7967	376	0
15.8044	250	15.7997	0	15.8051	0	0
15.8127	0	15.808	0	15.8135	0	0
15.821	312	15.8164	0	15.8218	238	84
15.8294	0	15.8247	0	15.8301	0	0
15.8378	0	15.8331	0	15.8385	0	0
15.8461	0	15.8415	0	15.8469	120	0
15.8545	0	15.8498	502	15.8552	0	152
15.8629	0	15.8581	0	15.8636	328	182
15.8712	0	15.8665	0	15.872	0	378
15.8796	0	15.8749	0	15.8803	0	0
15.888	486	15.8832	180	15.8886	0	180
15.8963	312	15.8915	612	15.897	0	290
15.9047	0	15.8999	0	15.9054	0	0
15.913	0	15.9083	0	15.9137	0	0
15.9214	0	15.9166	170	15.922	0	0
15.9297	238	15.925	0	15.9304	526	0
15.938	122	15.9333	462	15.9387	196	0
15.9464	0	15.9416	350	15.9471	0	0
15.9547	0	15.95	0	15.9555	0	338
15.9631	308	15.9583	0	15.9638	166	0
15.9714	202	15.9666	160	15.9722	0	0
15.9798	246	15.975	580	15.9805	0	0
15.9881	0	15.9833	596	15.9889	0	0
15.9964	190	15.9917	0	15.9972	110	0
16.0048	0	16.0001	232	16.0056	0	0
16.0132	0	16.0084	0	16.014	250	0
16.0216	134	16.0167	0	16.0222	0	0
16.0299	0	16.0251	0	16.0306	0	0
16.0383	338	16.0334	0	16.0389	0	0
16.0466	0	16.0418	136	16.0473	0	0
16.055	0	16.0502	0	16.0556	0	0
16.0633	146	16.0585	238	16.064	0	0
16.0716	0	16.0668	602	16.0724	0	0
16.08	0	16.0752	0	16.0807	0	0
16.0883	0	16.0835	0	16.0891	0	114
16.0967	0	16.0919	0	16.0974	0	0
16.105	108	16.1003	0	16.1058	0	0
16.1133	0	16.1087	0	16.1142	0	0
16.1217	0	16.117	322	16.1225	216	0
16.13	0	16.1253	456	16.1308	196	0
16.1383	0	16.1336	0	16.1392	366	0
16.1467	0	16.142	0	16.1475	0	152
16.155	236	16.1504	378	16.1559	698	0
16.1634	0	16.1587	238	16.1642	0	0
16.1717	688	16.1671	350	16.1726	0	192
16.1801	278	16.1754	276	16.1809	0	140
16.1884	0	16.1838	482	16.1893	0	0
16.1968	0	16.1922	0	16.1976	266	0
16.2051	0	16.2005	0	16.206	0	0
16.2135	0	16.2088	362	16.2144	0	0
16.2218	0	16.2172	414	16.2227	0	0
16.2302	0	16.2256	500	16.2311	0	0
16.2386	358	16.2339	0	16.2394	0	0
16.2469	316	16.2422	0	16.2478	0	188
16.2553	0	16.2506	0	16.2562	0	104
16.2636	216	16.2589	424	16.2645	116	86
16.2719	0	16.2673	0	16.2728	0	0
16.2802	0	16.2757	400	16.2812	0	0
16.2886	0	16.284	0	16.2896	0	0
16.297	130	16.2923	190	16.298	0	0
16.3053	0	16.3007	196	16.3062	0	0
16.3137	0	16.309	0	16.3146	112	0
16.322	518	16.3174	0	16.323	0	204
16.3303	204	16.3257	454	16.3313	84	0
16.3387	0	16.3341	0	16.3397	0	0
16.347	0	16.3424	0	16.348	0	0
16.3554	124	16.3508	236	16.3564	324	0
16.3637	0	16.3592	0	16.3647	0	0
16.3721	0	16.3675	486	16.373	0	192
16.3804	0	16.3758	0	16.3814	0	0
16.3888	164	16.3842	502	16.3897	0	0
16.3971	0	16.3926	246	16.3981	0	438
16.4054	0	16.4009	276	16.4064	0	0
16.4138	292	16.4093	580	16.4147	0	122
16.4221	0	16.4176	104	16.4231	0	0
16.4305	0	16.426	416	16.4315	0	150
16.4389	0	16.4343	0	16.4398	336	186
16.4472	0	16.4427	974	16.4482	0	0
16.4555	0	16.451	242	16.4566	0	292
16.4639	266	16.4594	698	16.4649	0	228
16.4722	0	16.4677	0	16.4733	0	104
16.4806	0	16.4761	0	16.4816	98	0
16.4889	262	16.4845	0	16.49	0	346
16.4972	362	16.4928	0	16.4984	0	0
16.5055	0	16.5011	0	16.5067	446	0
16.5139	0	16.5095	0	16.5151	0	324
16.5222	326	16.5179	100	16.5235	464	0
16.5306	0	16.5262	798	16.5318	0	0
16.5389	0	16.5345	126	16.5402	104	130
16.5473	0	16.5429	596	16.5485	0	110
16.5556	0	16.5513	384	16.5569	0	0
16.564	0	16.5596	474	16.5652	0	124
16.5724	0	16.5679	0	16.5736	0	0
16.5807	0	16.5763	534	16.5819	0	0
16.5891	152	16.5846	0	16.5903	308	0
16.5974	0	16.593	0	16.5986	116	122
16.6057	0	16.6014	0	16.607	0	0
16.6141	0	16.6097	0	16.6153	256	0
16.6225	0	16.6181	0	16.6237	0	0
16.6308	0	16.6264	0	16.632	0	0
16.6392	0	16.6348	0	16.6404	0	0
16.6475	0	16.6431	268	16.6487	110	0
16.6559	118	16.6515	146	16.6571	0	0
16.6642	0	16.6598	0	16.6655	0	0
16.6726	112	16.6682	270	16.6738	0	0
16.6809	224	16.6766	0	16.6822	0	0
16.6893	0	16.6849	0	16.6905	238	0
16.6976	0	16.6932	276	16.6988	0	0
16.7059	0	16.7016	428	16.7072	138	212
[truncated: 993 more rows]

## Sheet: Fig.3e
Biological replicate 1
Protein	tech rep 1	tech rep 2	tech rep 3	tech rep 4	Mean	relative expression	Normalised activity	Normalised activity (% WT)
H211A	0.023273	-0.000152	0.001806	0.024279	0.0123015	2.37485	0.00517991	2.30608
H211N	-0.000748	0.025497	0.019279	0.023003	0.0167578	2.62817	0.00637621	2.83867
H212A	0.033169	0.016106	0.024034	0.031965	0.0263185	2.4542	0.0107239	4.77424
H238A	0.074644	0.072207	0.061399	0.092167	0.0751043	1.418	0.0529649	23.5798
R275K	0.026478	0.029323	0.020404	0.02852	0.0261812	0.542347	0.048274	21.4914
N315A	0.136208	0.140158	0.139403	0.133524	0.137323	1.83868	0.074686	33.25
N315D	0.260338	0.259316	0.272981	0.282753	0.268847	1.45188	0.185171	82.4377
N315H	0.14895	0.15828	0.172161	0.149498	0.157222	1.67655	0.0937775	41.7495
W318F	0.135899	0.146959	0.142439	0.136562	0.140465	1.70755	0.0822608	36.6223
WT	0.212346	0.228605	0.224683	0.232844	0.224619	1	0.224619	100
Biological replicate 2
Protein	tech rep 1	tech rep 2	tech rep 3	tech rep 4	Mean	Relative expression	Normalised activity	Normalised activity (% WT)
H211A	0.023084	0.02216	0.024451	0.021463	0.0227895	2.88462	0.00790034	2.49463
H211N	0.024288	0.026351	0.026963	0.024675	0.0255692	2.75874	0.00926847	2.92664
H212A	0.024561	0.028799	0.026383	0.032253	0.027999	2.02365	0.0138359	4.36886
H238A	0.161471	0.171203	0.148046	0.158845	0.159891	2.34697	0.0681266	21.5118
R275K	0.038071	0.045411	0.048308	0.044096	0.0439715	0.791178	0.0555773	17.5492
N315A	0.257999	0.210655	0.219672	0.23012	0.229611	1.32991	0.172651	54.5169
N315D	0.330052	0.375261	0.385501	0.447363	0.384544	0.864027	0.44506	140.533
N315H	0.393757	0.403463	0.453193	0.384023	0.408609	1.51358	0.269962	85.244
W318F	0.32542	0.298863	0.343753	0.385473	0.338377	1.81616	0.186315	58.8312
WT	0.342951	0.292789	0.325854	0.30518	0.316693	1	0.316693	100
Biological replicate 3
Protein	tech rep 1	tech rep 2	tech rep 3	tech rep 4	Mean	Relative expression	Normalised activity	Normalised activity (% WT)
H211A	0.036366	0.030662	0.030663	0.031595	0.0323215	2.0738	0.0155856	5.76949
H211N	0.032477	0.030701	0.033203	0.034273	0.0326635	1.4768	0.0221178	8.18757
H212A	0.035094	0.036332	0.035451	0.040243	0.03678	0.999724	0.0367901	13.619
H238A	0.176348	0.178868	0.169542	0.189261	0.178505	1.19214	0.149735	55.4287
R275K	0.063902	0.065203	0.069677	0.012329	0.0527778	0.948027	0.0556711	20.6083
N315A	0.292415	0.247693	0.324241	0.276217	0.285141	1.31491	0.216852	80.2743
N315D	0.638097	0.681596	0.607461	0.62893	0.639021	1.24659	0.512614	189.759
N315H	0.260379	0.251873	0.235514	0.215298	0.240766	0.6423	0.37485	138.762
W318F	0.295598	0.406181	0.326666	0.34069	0.342284	1.00136	0.341818	126.534
WT	0.322235	0.239318	0.276367	0.242636	0.270139	1	0.270139	100
