# Supplementary material for: Structural basis of the mechanism and inhibition of a human ceramide synthase
Source: Nat Struct Mol Biol. 2024 Nov 11;32(3):431–40. doi: 10.1038/s41594-024-01414-3 (PMC11919693; doi:10.1038/s41594-024-01414-3)
Supplement: Supplementary file 7 — Source data of traces. [file 41594_2024_1414_MOESM7_ESM.xlsx]

## Sheet: Fig.4c
Protein only	+ fumonisin B1
Refer to EDF6a, biol repl 1	Refer to EDF6a, biol repl 1

## Sheet: Fig.4d - EICs
CerS6 + fumonisin B1		CerS6 protein only
Elution Time (min)	N-palm-fumonisin B1 EIC (m/z 960.6254)	Elution Time (min)	N-palm-fumonisin B1 EIC (m/z 960.6254)
0.035533	304	0.032	0
0.0439	208	0.040317	0
0.052267	284	0.048683	0
0.060633	0	0.05705	190
0.069	274	0.065383	0
0.0773	0	0.07375	0
0.085667	0	0.08215	0
0.094033	0	0.090517	0
0.1024	362	0.098867	0
0.110767	0	0.107233	0
0.119117	0	0.1156	0
0.127483	0	0.123967	314
0.135883	214	0.132333	334
0.14425	0	0.1407	0
0.152617	0	0.149067	0
0.160983	0	0.157433	0
0.16935	0	0.1658	0
0.17765	0	0.174167	0
0.186017	0	0.182533	0
0.194383	0	0.1909	0
0.20275	0	0.199267	0
0.2111	0	0.207567	0
0.219417	246	0.215917	0
0.2277	0	0.224217	0
0.236067	0	0.232583	0
0.244433	0	0.24095	152
0.2528	0	0.2493	0
0.261167	180	0.257667	0
0.269533	0	0.265983	0
0.277833	0	0.27435	0
0.2862	228	0.28265	0
0.29455	0	0.291017	0
0.302917	0	0.299383	0
0.311267	0	0.307683	0
0.319583	86	0.31605	0
0.32795	0	0.3244	0
0.3363	0	0.332767	0
0.344667	0	0.341133	0
0.353033	0	0.349483	0
0.3614	0	0.35785	0
0.3697	0	0.366167	302
0.378	196	0.374533	0
0.38635	0	0.382883	0
0.394717	0	0.39125	0
0.403083	0	0.399617	0
0.411433	0	0.407917	0
0.4198	118	0.416283	180
0.428167	0	0.424583	222
0.436533	280	0.432883	0
0.4449	0	0.4412	0
0.453233	0	0.4495	0
0.461583	0	0.4578	0
0.46995	0	0.4661	0
0.4783	714	0.474417	0
0.486667	0	0.482717	0
0.494967	0	0.49105	0
0.503333	0	0.49935	208
0.5117	0	0.507667	0
0.52005	306	0.515983	0
0.528417	0	0.524283	314
0.536767	0	0.532583	0
0.545117	488	0.540883	0
0.553483	0	0.54925	0
0.56185	164	0.557617	0
0.570217	0	0.565983	0
0.578583	0	0.574283	0
0.58695	0	0.5826	0
0.59525	0	0.590967	0
0.603617	136	0.599317	0
0.611983	0	0.607683	0
0.620283	0	0.616033	0
0.628633	0	0.624333	0
0.636967	0	0.632633	0
0.645317	0	0.640933	0
0.653667	0	0.649233	424
0.662	0	0.657533	0
0.670367	0	0.665833	318
0.67865	0	0.674133	0
0.687017	0	0.682433	414
0.695383	0	0.690733	0
0.70375	0	0.6991	144
0.712117	0	0.707383	0
0.720483	620	0.71575	0
0.728833	378	0.72405	0
0.73715	0	0.732417	0
0.745517	180	0.740717	0
0.753883	108	0.749067	0
0.76225	0	0.757417	0
0.770617	230	0.765783	0
0.778917	0	0.77415	368
0.787283	0	0.78245	0
0.79565	0	0.790817	0
0.804017	0	0.799183	0
0.812383	0	0.807533	406
0.820683	0	0.8159	324
0.829067	0	0.824233	438
0.837417	0	0.8326	0
0.845783	0	0.84095	0
0.85415	0	0.849317	0
0.862517	0	0.857683	0
0.870883	0	0.86605	0
0.879183	236	0.874417	0
0.88755	0	0.882717	0
0.895917	0	0.891083	0
0.904283	0	0.89945	0
0.91265	0	0.907817	0
0.92095	0	0.916167	0
0.929317	0	0.924467	0
0.937683	0	0.932767	0
0.94605	448	0.941067	146
0.954417	0	0.949433	0
0.962717	0	0.957733	0
0.971083	322	0.966033	300
0.97945	246	0.9744	330
0.987817	0	0.982717	0
0.996167	0	0.991083	0
1.00447	0	0.99945	0
1.01283	0	1.00775	130
1.0212	0	1.01612	0
1.02957	158	1.02448	0
1.03793	0	1.03285	0
1.0463	100	1.04122	0
1.05467	426	1.04952	0
1.06302	0	1.05788	0
1.07138	0	1.06623	0
1.07975	0	1.0746	0
1.0881	0	1.08295	146
1.09647	0	1.0913	190
1.10483	0	1.09967	0
1.1132	0	1.10802	156
1.12157	0	1.11638	96
1.12988	0	1.12468	0
1.13825	0	1.13305	0
1.14655	0	1.14142	0
1.15492	0	1.14977	0
1.16328	100	1.15812	266
1.17165	0	1.16648	0
1.18002	0	1.17485	0
1.18838	0	1.18322	894
1.19675	0	1.19153	212
1.20505	110	1.19988	0
1.21342	0	1.20827	0
1.22178	0	1.21662	0
1.23013	0	1.22493	390
1.23845	0	1.23328	0
1.24675	0	1.24165	0
1.25512	0	1.25002	146
1.26348	0	1.25838	0
1.27185	274	1.26675	0
1.2802	0	1.2751	0
1.28852	0	1.28347	0
1.29687	0	1.29178	542
1.30517	0	1.30015	0
1.31353	188	1.3085	226
1.3219	338	1.31685	0
1.33027	0	1.32518	446
1.33863	0	1.33353	0
1.347	0	1.3419	158
1.35538	0	1.35022	0
1.36375	0	1.35852	0
1.37205	160	1.36682	0
1.3804	0	1.37512	0
1.38877	0	1.38347	0
1.39713	0	1.39177	182
1.4055	0	1.40007	0
1.41387	0	1.40835	0
1.42223	0	1.41665	0
1.43053	0	1.42493	0
1.4389	86	1.43325	0
1.44725	0	1.44162	0
1.45562	0	1.44992	0
1.46398	0	1.45828	0
1.47228	0	1.46658	0
1.48065	0	1.47495	0
1.48902	0	1.4833	0
1.49738	284	1.4916	0
1.50575	0	1.49997	0
1.51412	0	1.50833	0
1.52248	126	1.51668	0
1.53083	0	1.52505	0
1.5392	128	1.53335	0
1.54755	110	1.54172	0
1.55592	178	1.55008	0
1.56428	0	1.55845	0
1.57262	130	1.5668	0
1.58098	0	1.57517	0
1.58935	0	1.58352	0
1.59772	0	1.59182	292
1.60608	0	1.60012	0
1.61438	0	1.60848	0
1.62275	0	1.61683	0
1.63112	0	1.6252	0
1.63948	0	1.63352	0
1.64778	220	1.64187	0
1.65615	0	1.65023	0
1.66452	0	1.6586	0
1.67287	164	1.66697	382
1.68123	0	1.67532	0
1.68953	0	1.68368	0
1.69783	0	1.692	0
1.7062	0	1.70037	0
1.71455	0	1.70873	0
1.7229	180	1.71708	0
1.73123	268	1.72545	0
1.73958	124	1.73375	0
1.74793	0	1.74212	374
1.75623	0	1.75048	0
1.7646	0	1.75885	0
1.77297	0	1.76722	0
1.78132	0	1.77552	0
1.78968	0	1.78388	0
1.79798	0	1.79225	0
1.80635	0	1.80062	0
1.81472	166	1.80892	0
1.82308	212	1.81728	0
1.83145	0	1.82563	232
1.8398	0	1.83397	0
1.84817	0	1.84233	0
1.8565	0	1.85068	0
1.86487	0	1.85905	0
1.87323	0	1.86742	0
1.8816	0	1.87572	0
1.88997	0	1.88408	0
1.89832	0	1.89245	0
1.90668	162	1.9008	0
1.91505	0	1.90917	0
1.92342	0	1.91753	0
1.93178	0	1.9259	0
1.94008	0	1.93425	0
1.94845	0	1.94262	0
1.95682	0	1.95098	0
1.96518	0	1.95935	0
1.97355	0	1.9677	0
1.98188	0	1.97602	0
1.99018	0	1.98438	0
1.99855	0	1.99273	0
2.00692	0	2.0011	88
2.01528	210	2.00947	0
2.02358	0	2.01777	0
2.03195	0	2.02613	418
2.04032	0	2.0345	0
2.04868	0	2.04287	0
2.05705	0	2.05123	0
2.06542	0	2.05953	0
2.07378	0	2.0679	0
2.08208	0	2.07625	146
2.09045	162	2.0846	182
2.0988	0	2.09297	532
2.10717	0	2.10133	0
2.11553	132	2.1097	0
2.12383	0	2.118	0
2.13222	0	2.12635	238
2.14058	236	2.13472	0
2.14895	0	2.14308	0
2.15732	0	2.15138	0
2.16568	0	2.15975	0
2.17405	0	2.16812	0
2.1824	0	2.17648	0
2.19077	0	2.18483	0
2.19913	204	2.1932	0
2.2075	0	2.20148	0
2.21585	0	2.20985	0
2.22422	0	2.21822	0
2.23258	0	2.22658	0
2.24095	0	2.23495	0
2.24928	102	2.24325	0
2.25765	184	2.2516	0
2.26595	0	2.25997	278
2.27432	0	2.26833	0
2.28268	0	2.2767	0
2.29105	0	2.285	0
2.29942	0	2.29337	198
2.30777	0	2.30173	0
2.31613	0	2.3101	0
2.32445	0	2.3184	0
2.33275	0	2.3267	260
2.34112	0	2.335	0
2.34943	0	2.3433	0
2.3578	0	2.35167	0
2.36617	454	2.36003	0
2.37453	0	2.3684	174
2.3829	0	2.37677	344
2.3912	0	2.38507	316
2.3995	608	2.39342	0
2.4078	0	2.40178	0
2.4161	0	2.4101	0
2.4244	0	2.41847	336
2.43277	0	2.42677	422
2.44113	0	2.43513	0
2.4495	326	2.4435	920
2.45787	0	2.45187	0
2.4662	0	2.46023	378
2.47457	0	2.46858	0
2.48293	0	2.47695	502
2.4913	0	2.48527	0
2.49965	0	2.49362	0
2.508	0	2.50192	0
2.51637	0	2.51023	614
2.52468	0	2.51855	0
2.53303	0	2.52683	0
2.5414	0	2.53518	0
2.54977	0	2.54355	0
2.55813	404	2.55192	458
2.5665	120	2.56028	0
2.57487	0	2.56858	0
2.58323	272	2.57695	0
2.5916	0	2.58532	0
2.59997	0	2.59368	174
2.60827	0	2.60205	474
2.61663	0	2.61035	0
2.625	0	2.61865	266
2.63337	0	2.627	0
2.64173	0	2.63537	512
2.6501	126	2.64373	0
2.65845	650	2.65207	0
2.66678	0	2.66043	0
2.6751	0	2.66873	0
2.68345	0	2.6771	0
2.69182	0	2.68547	0
2.70018	0	2.69382	0
2.70848	0	2.70218	0
2.71685	0	2.71048	0
2.72522	0	2.71882	0
2.73358	712	2.72712	0
2.74195	0	2.73548	0
2.75027	0	2.74378	0
2.75863	0	2.75208	0
2.767	330	2.76045	232
2.77537	0	2.76882	0
2.78368	0	2.77717	260
2.79205	532	2.78553	0
2.80042	0	2.7939	0
2.80873	0	2.80227	0
2.8171	0	2.81057	0
2.8254	0	2.81892	0
2.83377	0	2.82727	0
2.8421	0	2.83562	0
2.8504	682	2.84398	214
2.85875	0	2.85227	0
2.86712	0	2.86063	0
2.87548	0	2.86898	0
2.88385	0	2.87735	0
2.89215	0	2.88572	0
2.90052	808	2.894	302
2.90882	0	2.90235	0
2.91718	0	2.91072	0
2.92553	290	2.91908	528
2.93385	0	2.92745	354
2.94215	0	2.93582	0
2.95045	0	2.94418	0
2.95882	0	2.95248	356
2.96718	0	2.96083	0
2.97553	842	2.9692	0
2.9839	0	2.97757	0
2.99222	0	2.98593	0
3.00058	0	2.99423	0
3.00895	0	3.0026	0
3.0173	0	3.0109	0
3.02567	0	3.01925	0
3.03397	0	3.02762	364
3.04233	0	3.03595	0
3.0507	1176	3.04432	1000
3.05907	0	3.05268	478
3.06743	0	3.06105	0
3.07572	0	3.06942	0
3.08407	0	3.07775	0
3.09243	0	3.08612	0
3.1008	0	3.09448	0
3.10917	0	3.10285	0
3.11753	0	3.11122	520
3.1259	0	3.11957	0
3.13427	1428	3.12793	0
3.14263	1534	3.13623	0
3.151	1298	3.1446	0
3.15937	0	3.15297	356
3.16773	0	3.16133	0
3.17607	0	3.16968	0
3.18438	0	3.178	0
3.19275	0	3.18637	0
3.2011	0	3.19473	0
3.20947	0	3.20308	0
3.21777	0	3.21145	0
3.22613	0	3.21975	1364
3.2345	0	3.22812	0
3.24287	776	3.23648	0
3.25123	1182	3.24483	0
3.25953	940	3.2532	518
3.26785	0	3.26157	0
3.27622	0	3.26993	0
3.28458	0	3.27825	0
3.29295	0	3.2866	0
3.30132	634	3.29497	0
3.30968	0	3.30333	1140
3.31805	0	3.3117	418
3.32642	0	3.32	0
3.33478	0	3.32837	546
3.34308	1146	3.33673	0
3.35145	0	3.3451	782
3.35975	0	3.35338	1096
3.36815	0	3.36175	0
3.37652	2110	3.37012	0
3.38487	0	3.37847	1316
3.39323	2568	3.38683	0
3.40153	1726	3.3952	0
3.4099	0	3.40357	0
3.41827	0	3.41192	0
3.42657	0	3.4202	0
3.43493	1812	3.42857	0
3.4433	0	3.43693	0
3.45165	0	3.4453	1012
3.45997	2140	3.45365	0
3.46862	1462	3.46195	0
3.47697	0	3.47032	0
3.48533	0	3.47868	0
3.4937	2018	3.48705	0
3.50202	1548	3.49542	586
3.51035	0	3.50378	1564
3.51872	0	3.51215	0
3.527	0	3.52045	0
3.53537	0	3.52882	876
3.54367	0	3.53718	0
3.55203	2212	3.54555	1212
3.5604	0	3.55392	918
3.56875	3054	3.56222	0
3.57712	0	3.57058	0
3.58542	1854	3.57895	0
3.59378	0	3.58732	0
3.60215	3054	3.59567	1334
3.61052	0	3.60403	1210
3.61887	0	3.61238	0
3.62723	1308	3.62068	0
3.6356	0	3.62898	1316
3.6439	1984	3.63733	1008
3.65225	0	3.64567	0
3.66062	0	3.65403	0
3.66897	1754	3.6624	0
3.67733	0	3.67075	0
3.68565	0	3.67912	1490
3.69402	0	3.68748	1096
3.70235	2080	3.69578	0
3.71072	0	3.70408	1252
3.71905	1582	3.71245	0
3.72735	0	3.7208	0
3.73572	0	3.72917	0
3.74407	0	3.73753	0
3.75243	0	3.74582	0
3.76072	0	3.75418	0
3.76903	0	3.76253	0
3.77742	2140	3.7709	0
3.78572	1438	3.77927	1034
3.79408	0	3.78757	0
3.80243	1966	3.79592	798
3.81077	0	3.80428	0
3.81913	0	3.81265	0
3.82742	0	3.82102	0
3.83577	0	3.82932	1262
3.84408	0	3.83767	0
3.85245	0	3.84603	1308
3.86082	0	3.8544	0
3.86912	2256	3.86277	0
3.87748	0	3.87113	0
3.88585	2184	3.87948	0
3.8942	0	3.8878	0
3.90257	0	3.89617	0
3.91087	1870	3.90453	2304
3.91923	0	3.9129	0
3.92758	0	3.92125	0
3.93595	0	3.92955	1154
3.9443	1446	3.93792	0
3.9526	0	3.94628	0
3.96095	0	3.95465	0
3.96927	0	3.963	0
3.97763	0	3.9713	0
3.98598	0	3.97967	0
3.99435	0	3.98803	3744
4.00272	0	3.9964	0
4.01102	0	4.00477	0
4.01937	0	4.01307	0
4.02773	0	4.02142	0
4.0361	0	4.02978	0
4.04442	0	4.0381	0
4.05272	0	4.04645	0
4.06107	0	4.05482	0
4.06937	0	4.06318	0
4.07773	0	4.07155	690
4.0861	0	4.0799	0
4.0944	0	4.08827	0
4.10277	0	4.09662	1214
4.11112	0	4.10498	0
4.11948	2212	4.11332	0
4.12778	1772	4.12168	1570
4.13612	0	4.13005	0
4.14447	1474	4.13842	0
4.1528	0	4.14678	0
4.16115	1748	4.15508	1278
4.16952	0	4.16343	1224
4.17785	1502	4.1718	0
4.18622	0	4.18017	0
4.19452	0	4.18853	0
4.20288	0	4.1969	0
4.2112	2338	4.20527	0
4.21957	0	4.21357	0
4.22788	0	4.22193	0
4.23625	0	4.23028	0
4.24458	0	4.23865	0
4.25295	0	4.247	0
4.26132	0	4.25533	0
4.26968	2014	4.2637	0
4.27802	0	4.27207	0
4.28632	0	4.28043	0
4.29462	0	4.2888	0
4.30298	0	4.29713	0
4.31135	0	4.3055	0
4.31972	0	4.31387	0
4.32805	0	4.32223	0
4.33635	1396	4.3306	0
4.34472	0	4.3389	0
4.35308	0	4.34727	0
4.36145	0	4.35562	0
4.36982	1526	4.36398	1022
4.37818	1766	4.37235	0
4.38648	0	4.38065	1010
4.39478	1984	4.38902	2020
4.40315	2080	4.39738	1934
4.41152	1654	4.40575	0
4.41988	0	4.4141	0
4.42825	1532	4.42247	0
4.43655	2540	4.43083	0
4.44485	0	4.43913	0
4.45317	0	4.4475	0
4.46152	0	4.45587	0
4.46987	0	4.46423	1170
4.47823	0	4.47258	0
4.4866	0	4.48088	2014
4.49497	0	4.48925	1722
4.50333	0	4.49762	0
4.51163	0	4.50598	0
4.52	0	4.51435	0
4.52837	0	4.52272	1234
4.5367	0	4.53107	0
4.545	0	4.53943	0
4.55337	0	4.54773	1614
4.56173	2328	4.55605	0
4.57003	1942	4.56442	2050
4.5784	0	4.57278	0
4.58677	0	4.58108	0
4.5951	0	4.58945	1268
4.60342	0	4.59782	0
4.61172	0	4.60618	0
4.62007	0	4.61453	0
4.62843	0	4.62283	0
4.6368	0	4.63118	0
4.64517	0	4.63955	1786
4.6535	1280	4.64787	0
4.66187	0	4.65622	0
4.67023	0	4.66458	0
4.6786	0	4.67295	1756
4.68697	0	4.68125	0
4.69533	2110	4.68962	0
4.70372	0	4.69798	0
4.71202	0	4.70635	0
4.72038	0	4.71472	0
4.72873	0	4.72302	0
4.7371	0	4.73138	0
4.74547	0	4.73975	0
4.75377	0	4.74812	0
4.76213	1716	4.75648	906
4.7705	0	4.76478	0
4.77887	1144	4.77315	0
4.78723	0	4.78152	0
4.7956	0	4.78988	0
4.80397	0	4.79823	0
4.81227	2912	4.80658	0
4.82063	0	4.81495	0
4.829	0	4.8233	0
4.83737	2384	4.83167	0
4.84573	0	4.84003	0
4.85407	1812	4.8484	0
4.86242	0	4.85677	0
4.87078	0	4.86507	0
4.87913	0	4.87343	0
4.8875	0	4.8818	1790
4.8958	0	4.89017	0
4.90417	0	4.89853	0
4.91253	0	4.9069	0
4.9209	0	4.91527	0
4.92927	0	4.9236	0
4.93763	0	4.93195	0
4.946	0	4.94032	0
4.95437	0	4.94868	1032
4.96273	100	4.95705	0
4.9711	0	4.9654	1570
4.97942	0	4.97377	0
4.98778	0	4.98213	0
4.99615	0	4.9905	0
5.00452	0	4.99887	1246
5.01288	0	5.00717	0
5.02125	0	5.01553	2000
5.02962	0	5.0239	0
5.03792	0	5.03225	0
5.04628	0	5.04062	0
5.05465	0	5.04898	0
5.06302	0	5.05735	0
5.07132	0	5.06565	0
5.07962	0	5.07402	1264
5.08798	0	5.08238	0
5.09635	0	5.09075	0
5.1047	0	5.09912	1104
5.11307	0	5.10742	0
5.12137	0	5.11578	0
5.12973	0	5.12415	0
5.13808	0	5.13252	0
5.14645	0	5.14087	0
5.1548	0	5.14922	0
5.16313	0	5.15757	0
5.1715	0	5.16593	0
5.17987	0	5.1743	0
5.18823	0	5.18267	0
5.1966	0	5.19097	0
5.20495	0	5.19933	0
5.21333	0	5.2077	0
5.22162	0	5.21607	2020
5.22998	0	5.22443	0
5.23835	0	5.23278	0
5.24672	2210	5.24115	1850
5.25508	0	5.24947	0
5.26343	0	5.25783	0
5.2718	0	5.2662	0
5.28015	0	5.27453	0
5.28847	0	5.2829	0
5.29683	0	5.29125	0
5.30517	0	5.29962	0
5.31353	1226	5.30798	1782
5.32188	0	5.31635	1054
5.33025	0	5.32472	0
5.33862	0	5.33302	0
5.34698	0	5.34138	1940
5.35535	0	5.34972	0
5.36365	0	5.35808	1002
5.37197	0	5.36645	0
5.38028	0	5.37475	0
5.38857	0	5.38312	0
5.39692	1138	5.39148	924
5.40522	0	5.39985	0
5.41352	0	5.4082	0
5.42188	0	5.4165	0
5.43023	1998	5.42487	1514
5.43853	0	5.43322	2100
5.44687	1290	5.44158	1676
5.45517	0	5.44995	1768
5.46348	0	5.45832	1684
5.47183	2048	5.46667	0
5.4802	1862	5.47497	1266
5.48857	0	5.48333	1128
5.4969	0	5.4917	1248
5.50523	0	5.50007	1138
5.5136	0	5.50843	0
5.52195	0	5.51678	0
5.5303	0	5.52515	0
5.53867	0	5.53352	2624
5.54697	0	5.54188	0
5.55533	0	5.55023	0
5.56365	0	5.55858	0
5.57195	0	5.56693	0
5.5803	0	5.57528	0
5.58867	0	5.58365	0
5.59703	0	5.59202	1086
5.60538	0	5.60032	0
5.61375	0	5.60868	0
5.62205	0	5.61705	0
5.63042	0	5.62542	0
5.63878	0	5.63378	0
5.64708	0	5.64213	1216
5.65545	0	5.65043	0
5.66382	1482	5.65875	1118
5.67212	0	5.66712	1554
5.68048	0	5.67548	0
5.68885	0	5.68385	1612
5.6972	1208	5.69222	0
5.7055	1094	5.70052	0
5.71387	1758	5.70888	0
5.72223	0	5.71725	0
5.7306	0	5.7256	0
5.73892	0	5.73397	0
5.74722	0	5.74235	0
5.75552	1770	5.75065	0
5.76388	0	5.759	0
5.7722	0	5.76737	0
5.78057	0	5.77573	0
5.78893	0	5.78403	0
5.7973	0	5.7924	1540
5.8056	0	5.80077	0
5.81395	2752	5.80913	0
5.82228	0	5.8175	1834
5.83065	0	5.82585	0
5.83902	1918	5.83422	0
5.84732	1192	5.84253	0
5.85568	0	5.8509	0
5.86405	2352	5.85925	0
5.87242	1890	5.86762	0
5.88078	1766	5.87598	1408
5.88915	0	5.88428	0
5.89752	0	5.89265	0
5.90585	1656	5.90102	0
5.91422	0	5.90938	0
5.92258	0	5.91775	936
5.93095	0	5.92605	1406
5.93932	0	5.9344	2122
5.94768	1534	5.94277	0
5.95605	806	5.95113	0
5.96442	2572	5.9595	0
5.97277	0	5.96785	0
5.98113	1286	5.97622	0
5.98943	0	5.98455	1578
5.99775	1832	5.99292	0
6.00612	0	6.00127	0
6.01447	1476	6.00963	1678
6.02285	1982	6.018	0
6.0312	0	6.02635	0
6.03957	0	6.0347	0
6.0479	0	6.04307	0
6.05627	2128	6.05142	1294
6.06463	0	6.05978	0
6.073	0	6.06813	0
6.08135	1796	6.0765	0
6.08965	2806	6.08487	1666
6.09795	0	6.09317	0
6.10632	0	6.10152	0
6.11462	0	6.1098	0
6.12292	0	6.11817	0
6.13122	1894	6.12653	1082
6.13952	2238	6.1349	0
6.14782	0	6.14327	0
6.15618	0	6.15163	0
6.16455	0	6.16	0
6.17292	0	6.1683	0
6.18128	0	6.17667	1918
6.18963	0	6.18503	0
6.19798	2466	6.1934	1220
6.20635	0	6.20177	0
6.21472	2172	6.21008	0
6.22308	0	6.21847	0
6.23138	0	6.22682	0
6.23975	0	6.23517	0
6.24805	0	6.24352	0
6.25635	2336	6.25182	0
6.26463	1388	6.26018	0
6.27292	0	6.26855	0
6.28128	0	6.27692	0
6.28958	1970	6.28528	0
6.29792	0	6.29358	0
6.30623	0	6.30195	674
6.31455	1478	6.31032	1840
6.32285	0	6.31867	1358
6.33113	1024	6.32703	0
6.33948	0	6.3354	0
6.34778	1892	6.34377	0
6.3561	0	6.35207	1754
6.36442	1608	6.36042	0
6.3727	0	6.36878	0
6.38102	0	6.37715	0
6.38933	2350	6.38552	0
6.39762	0	6.39382	0
6.40592	1302	6.40217	1352
6.41428	0	6.41053	2082
6.42265	1824	6.4189	0
6.43095	1174	6.42725	1330
6.43932	0	6.43557	0
6.44772	0	6.44392	0
6.45608	0	6.45222	0
6.46445	0	6.46058	0
6.47275	0	6.46895	0
6.48105	2432	6.47732	1872
6.48935	0	6.48568	2732
6.49763	0	6.49403	0
6.50593	0	6.5024	0
6.51425	0	6.51077	0
6.52253	0	6.51913	1628
6.53085	0	6.5275	0
6.53915	0	6.53587	0
6.54752	1462	6.54422	0
6.55582	0	6.55252	0
6.56418	0	6.56088	2820
6.57255	0	6.56925	1268
6.58092	1656	6.57762	0
6.58928	0	6.58598	1998
6.59763	0	6.59428	1370
6.606	0	6.60262	0
6.6143	0	6.61092	0
6.62267	0	6.61928	0
6.63102	0	6.62765	0
6.63937	0	6.63602	0
6.64773	0	6.64437	0
6.65605	0	6.65265	0
6.66442	0	6.66102	0
6.67278	0	6.66932	2590
6.68117	0	6.67762	1594
6.68953	0	6.68598	0
6.69783	0	6.6943	0
6.7062	0	6.70265	0
6.71457	1646	6.71102	0
6.72293	0	6.71938	1338
6.7313	0	6.72775	0
6.73963	0	6.73612	0
6.748	0	6.74448	2334
6.75637	1534	6.75282	0
6.76473	0	6.76118	0
6.77308	0	6.76955	0
6.7814	0	6.77792	0
6.78977	0	6.78628	0
6.79807	1820	6.79458	0
6.80643	0	6.80295	0
6.81473	0	6.81132	0
6.82305	1976	6.81968	3144
6.83142	0	6.82805	0
6.83972	0	6.83635	0
6.84807	0	6.8447	0
6.85637	0	6.85307	0
6.86473	2556	6.86143	0
6.8731	0	6.8698	0
6.88147	0	6.87812	2122
6.88983	0	6.88648	1570
6.89813	1092	6.89483	0
6.9065	0	6.9032	0
6.91485	0	6.91157	0
6.92322	1610	6.91993	2108
6.93158	1842	6.9283	0
6.93993	1264	6.9366	0
6.9483	0	6.94497	0
6.95662	2066	6.95325	1514
6.96497	0	6.96162	0
6.97335	0	6.96998	0
6.98172	0	6.97828	0
6.99007	0	6.98665	0
6.99838	0	6.995	0
7.00673	1512	7.00335	0
7.0151	0	7.01172	0
7.02347	0	7.02002	0
7.03183	0	7.02838	0
7.04013	0	7.03678	0
7.0485	0	7.04515	0
7.05687	0	7.0535	1920
7.06523	2410	7.06182	0
7.07353	0	7.07018	1308
7.08182	0	7.07855	0
7.09018	0	7.0869	1356
7.09855	0	7.09527	0
7.10692	0	7.10362	0
7.11528	1332	7.11198	2360
7.12358	1424	7.12028	2004
7.13188	1276	7.12865	0
7.14018	0	7.137	0
7.14852	0	7.1453	0
7.15688	1088	7.15367	2476
7.16525	2066	7.16203	0
7.17362	1630	7.1704	1544
7.18198	0	7.17877	2094
7.19035	0	7.18713	0
7.19865	984	7.19548	0
7.20702	0	7.2038	0
7.21537	0	7.21217	1808
7.22373	0	7.22053	0
7.2321	0	7.2289	0
7.2404	0	7.23718	2108
7.24877	0	7.24553	0
7.25713	1668	7.2539	1944
7.2655	1376	7.26225	0
7.27387	0	7.27062	0
7.28223	0	7.27897	0
7.2906	1560	7.28733	1632
7.2989	0	7.29563	0
7.30727	0	7.30397	2536
7.31563	1566	7.31233	2378
7.32397	0	7.3207	2898
7.33228	0	7.32907	0
7.34058	0	7.33743	0
7.34893	0	7.34573	1538
7.3573	1666	7.3541	0
7.36567	0	7.36247	0
7.37402	0	7.37082	0
7.38238	0	7.37918	0
7.39075	0	7.3875	0
7.39905	0	7.39587	1990
7.40742	1642	7.40423	0
7.41578	0	7.41258	1776
7.42415	0	7.42095	0
7.43252	0	7.42925	0
7.44082	0	7.43762	0
7.44917	0	7.44597	0
7.45753	0	7.45433	2264
7.46583	0	7.4627	0
7.4742	1022	7.47107	0
7.48257	0	7.47943	0
7.49092	0	7.48778	0
7.49928	0	7.49615	1190
7.50765	0	7.5045	1394
7.51595	0	7.51287	0
7.52432	1118	7.52123	0
7.53268	0	7.5296	0
7.54098	0	7.53795	0
7.54933	0	7.54632	2002
7.55772	0	7.55468	0
7.56608	1360	7.56305	0
7.57445	1164	7.5714	0
7.5828	0	7.57977	0
7.5911	0	7.58813	0
7.59947	1414	7.5965	0
7.60783	0	7.60487	0
7.6162	0	7.61323	0
7.62457	1478	7.62158	0
7.63293	0	7.6299	0
7.64127	0	7.6382	0
7.64963	0	7.64655	0
7.65793	0	7.65492	0
7.66623	0	7.66328	0
7.67453	1620	7.67158	0
7.68283	0	7.67995	0
7.6912	1424	7.68827	3158
7.69957	0	7.69663	0
7.70793	1360	7.705	0
7.7163	1192	7.71335	0
7.72467	0	7.72172	0
7.73303	1168	7.73002	1904
7.74133	0	7.73838	0
7.7497	1784	7.74675	0
7.75807	0	7.75512	0
7.76643	1570	7.76348	0
7.7748	2004	7.77178	1304
7.7831	0	7.78015	1594
7.79147	1520	7.7885	0
7.79982	0	7.79687	0
7.80812	0	7.80523	0
7.81648	0	7.81353	0
7.82478	1376	7.8219	0
7.83315	0	7.83027	0
7.8415	0	7.83863	0
7.84987	0	7.847	0
7.85823	1680	7.85535	1976
7.8666	906	7.86372	0
7.87497	1702	7.87202	0
7.88328	0	7.88038	1232
7.89165	0	7.88875	0
7.89993	2106	7.89712	1082
7.90823	0	7.90548	0
7.91652	0	7.91378	0
7.92482	1754	7.92215	2802
7.93312	0	7.93052	2072
7.94142	0	7.93887	0
7.94972	0	7.94723	0
7.95803	0	7.9556	0
7.96633	0	7.96397	0
7.97465	1704	7.97227	0
7.98295	1066	7.98058	0
7.9913	0	7.98893	0
7.99967	0	7.9973	0
8.00802	1128	8.00565	0
8.01632	0	8.014	1788
8.0246	0	8.02237	0
8.03293	0	8.03072	0
8.04128	1714	8.03908	0
8.04958	0	8.04745	0
8.05788	0	8.05575	0
8.06618	0	8.06412	0
8.0745	0	8.07248	0
8.08282	0	8.08083	0
8.09113	0	8.08922	0
8.09945	0	8.09758	0
8.10777	0	8.10595	0
8.11608	0	8.1143	0
8.1244	0	8.12267	0
8.13273	0	8.13102	0
8.14105	0	8.13938	2120
8.14937	0	8.14775	0
8.15773	0	8.1561	0
8.16603	0	8.16447	1472
8.1744	1036	8.17283	1466
8.18272	0	8.1812	0
8.191	0	8.18957	0
8.19932	0	8.19792	0
8.20762	0	8.20628	0
8.21597	0	8.21458	0
8.22433	1124	8.22295	1852
8.23263	0	8.23132	0
8.24097	0	8.23968	0
8.24927	0	8.24805	0
8.25757	0	8.25635	0
8.26588	0	8.26472	0
8.27418	0	8.27307	0
8.28248	0	8.2814	0
8.2908	0	8.28977	1580
8.2991	0	8.29807	0
8.3074	1336	8.30643	0
8.3157	0	8.31478	0
8.324	0	8.32308	0
8.3323	0	8.33143	0
8.3406	0	8.33975	2008
8.3489	0	8.3481	0
8.35722	0	8.35647	2066
8.36555	0	8.36482	0
8.37385	0	8.37318	0
8.38215	0	8.38147	0
8.39047	0	8.38983	0
8.39877	0	8.39818	0
8.40707	0	8.40655	1562
8.41537	0	8.41492	0
8.42367	1998	8.42328	0
8.43197	0	8.43163	0
8.44027	0	8.43993	0
8.44863	0	8.4483	0
8.457	0	8.4566	0
8.46537	0	8.46495	1430
8.47367	1584	8.4733	1458
8.48203	0	8.48167	1392
8.49033	0	8.49003	1648
8.49867	0	8.49833	0
8.50698	0	8.5067	0
8.51528	2320	8.51505	0
8.52358	1694	8.5234	0
8.53188	0	8.53177	2178
8.54018	0	8.54007	1304
8.54848	0	8.54843	0
8.55677	0	8.55678	1412
8.56508	0	8.56513	0
8.57345	0	8.5735	0
8.5818	0	8.58182	0
8.59017	0	8.59018	0
8.59852	0	8.59855	1658
8.60688	0	8.60692	1488
8.61525	0	8.61527	0
8.6236	1944	8.62363	1452
8.63197	0	8.632	0
8.64027	0	8.64037	0
8.64863	0	8.64872	0
8.65698	0	8.65703	1286
8.66528	1150	8.66535	0
8.67365	1776	8.6737	0
8.68202	0	8.68207	2550
8.69038	0	8.69043	0
8.69875	2366	8.69873	1688
8.70707	1880	8.7071	0
8.71537	0	8.71547	0
8.72373	0	8.72383	0
8.7321	0	8.73218	1718
8.74047	1606	8.74055	0
8.74883	1354	8.74892	1206
8.75718	0	8.75722	0
8.76548	0	8.76558	0
8.77383	0	8.77395	0
8.7822	1698	8.78232	0
8.79057	0	8.79068	1332
8.79893	0	8.79898	0
8.8073	0	8.80735	0
8.8156	0	8.81572	0
8.82388	0	8.82407	0
8.83225	0	8.83242	0
8.84062	1216	8.84072	1170
8.84898	1102	8.84908	0
8.85728	0	8.85748	1198
8.8656	0	8.86585	0
8.87397	0	8.87422	0
8.88232	0	8.88258	0
8.89068	0	8.89093	0
8.89903	0	8.89922	1898
8.90733	0	8.90758	0
8.9157	0	8.91595	0
8.924	0	8.92432	0
8.93232	0	8.93267	1194
8.94067	0	8.94097	2964
8.94897	0	8.94933	0
8.95733	1762	8.9577	0
8.96563	0	8.96605	1800
8.974	0	8.97442	0
8.98237	1624	8.98278	1544
8.99073	0	8.99115	0
8.9991	1442	8.99952	0
9.0074	0	9.00782	1750
9.01577	1528	9.01617	0
9.02413	0	9.02452	0
9.0325	926	9.03288	0
9.04087	0	9.04118	0
9.04917	0	9.04953	0
9.05753	0	9.0579	0
9.0659	0	9.06625	1054
9.07427	0	9.07462	0
9.08263	1558	9.08298	0
9.09095	1222	9.09135	0
9.09932	1134	9.09972	0
9.10765	0	9.10808	0
9.11602	974	9.11643	0
9.12433	0	9.12473	0
9.13262	0	9.1331	1412
9.14098	0	9.14147	710
9.14933	0	9.14983	0
9.15763	0	9.1582	0
9.16597	0	9.16648	0
9.17432	0	9.17485	0
9.18268	0	9.18313	1106
9.19098	1678	9.1915	1466
9.19935	0	9.19985	0
9.20767	0	9.20817	1248
9.21603	0	9.21652	0
9.2244	0	9.22487	1824
9.23277	804	9.23323	938
9.24107	0	9.2416	0
9.24937	0	9.24997	0
9.25773	0	9.25833	1466
9.2661	0	9.26663	0
9.2744	0	9.275	0
9.28277	0	9.28335	0
9.29113	0	9.29172	0
9.2995	0	9.30008	0
9.30787	1386	9.30845	0
9.31627	0	9.3168	1222
9.32463	1860	9.32515	0
9.33295	0	9.33352	0
9.34132	0	9.34188	1562
9.34962	1818	9.35018	0
9.35792	0	9.35855	0
9.36628	0	9.36692	0
9.37458	746	9.37528	0
9.38295	0	9.38365	0
9.39132	0	9.39202	0
9.39967	0	9.40037	0
9.40803	862	9.40868	0
9.4164	1072	9.41705	1976
9.42477	0	9.4254	1964
9.43308	0	9.43375	0
9.44145	0	9.44212	0
9.44982	1312	9.45042	1168
9.45818	868	9.45872	1330
9.46655	0	9.46708	0
9.47485	0	9.47545	1794
9.48327	0	9.48382	0
9.49163	0	9.49218	0
9.5	0	9.50055	0
9.50837	2266	9.50885	0
9.51667	1834	9.51722	0
9.52502	1462	9.52557	0
9.53333	0	9.53393	0
9.54168	0	9.5423	1686
9.55005	0	9.55062	0
9.5584	0	9.55897	0
9.56677	956	9.56733	1414
9.5751	0	9.5757	0
9.58347	856	9.58407	0
9.59183	0	9.59237	938
9.6002	724	9.60073	1634
9.60855	0	9.6091	0
9.61687	0	9.61747	0
9.62522	0	9.62583	1764
9.63357	0	9.6342	0
9.64193	1204	9.64257	1330
9.6503	0	9.65087	0
9.65867	0	9.65922	0
9.66732	0	9.66758	0
9.67562	0	9.67595	1832
9.68398	0	9.68432	0
9.69228	0	9.69262	0
9.70065	0	9.70098	1592
9.70902	1240	9.70935	3116
9.71732	0	9.71765	0
9.72568	0	9.72602	0
9.73403	1780	9.73432	626
9.7424	1402	9.74268	0
9.75077	0	9.75105	0
9.7591	1548	9.75942	1796
9.76745	0	9.76777	1046
9.77582	0	9.77612	0
9.78418	0	9.78448	1676
9.79255	0	9.79288	0
9.80092	1964	9.80125	1348
9.80928	0	9.80962	0
9.81763	0	9.81798	1330
9.826	1366	9.82633	0
9.83437	0	9.83465	1352
9.84273	0	9.84302	0
9.8511	0	9.85137	0
9.8594	0	9.85975	0
9.86775	0	9.8681	0
9.87612	1002	9.8764	1034
9.88448	2082	9.88477	0
9.89285	0	9.89313	0
9.90118	0	9.9015	0
9.90953	0	9.90987	1140
9.91792	0	9.91817	1238
9.92623	0	9.92653	0
9.9346	0	9.9349	0
9.9429	0	9.94327	1860
9.95127	0	9.95162	0
9.95957	0	9.95998	0
9.96793	962	9.96835	0
9.97623	0	9.97672	866
9.9846	1310	9.98508	1534
9.9929	0	9.99345	1790
10.0013	1512	10.0017	1528
10.0096	0	10.0101	0
10.0179	0	10.0185	0
10.0263	0	10.0268	0
10.0347	1556	10.0351	0
10.043	0	10.0435	0
10.0513	0	10.0519	0
10.0596	0	10.0602	1766
10.068	0	10.0686	0
10.0763	0	10.0769	0
10.0847	0	10.0853	0
10.093	0	10.0936	0
10.1013	0	10.102	596
10.1096	0	10.1104	0
10.118	0	10.1187	0
10.1263	0	10.1271	746
10.1347	0	10.1355	0
10.1431	0	10.1438	0
10.1514	0	10.1521	0
10.1598	0	10.1605	0
10.1682	0	10.1688	0
10.1765	0	10.1772	400
10.1849	0	10.1856	0
10.1933	0	10.1939	1536
10.2015	0	10.2023	980
10.2099	0	10.2107	0
10.2183	0	10.219	1212
10.2266	0	10.2274	0
10.235	1288	10.2357	0
10.2434	1712	10.244	0
10.2517	0	10.2523	0
10.2601	0	10.2607	0
10.2684	0	10.2691	0
10.2768	1870	10.2774	0
10.2852	0	10.2858	0
10.2935	0	10.2941	0
10.3018	0	10.3025	0
10.3102	0	10.3108	0
10.3186	0	10.3192	0
10.3269	0	10.3276	1102
10.3353	1236	10.3359	1606
10.3436	0	10.3443	1126
10.352	1102	10.3526	0
10.3603	0	10.361	0
10.3686	0	10.3693	978
10.377	0	10.3776	0
10.3854	0	10.3859	0
10.3937	0	10.3943	0
10.4021	0	10.4027	0
10.4104	1746	10.411	0
10.4188	0	10.4194	0
10.4271	0	10.4277	0
10.4355	0	10.436	0
10.4439	1124	10.4444	0
10.4522	0	10.4527	0
10.4606	0	10.4611	0
10.469	0	10.4694	0
10.4773	0	10.4778	0
10.4857	0	10.4861	0
10.4941	0	10.4945	1380
10.5024	0	10.5029	0
10.5107	2330	10.5112	0
10.5191	1204	10.5195	0
10.5275	0	10.5278	936
10.5358	0	10.5362	1102
10.5441	1346	10.5445	0
10.5525	0	10.5528	1738
10.5609	2164	10.5611	0
10.5692	0	10.5694	0
10.5776	0	10.5777	0
10.5859	0	10.586	1276
10.5943	0	10.5943	0
10.6026	0	10.6026	0
10.611	0	10.6109	0
10.6194	1528	10.6193	0
10.6277	0	10.6275	0
10.6361	0	10.6359	0
10.6444	0	10.6442	0
10.6528	0	10.6525	0
10.6611	0	10.6608	0
10.6695	1186	10.6692	0
10.6779	0	10.6776	0
10.6862	0	10.6859	0
10.6945	0	10.6942	0
10.7029	0	10.7024	1116
10.7112	0	10.7108	1708
10.7196	1128	10.7192	0
10.728	0	10.7275	0
10.7363	0	10.7358	0
10.7447	0	10.7441	0
10.753	0	10.7524	0
10.7614	0	10.7607	0
10.7697	0	10.769	1204
10.7781	0	10.7774	0
10.7865	0	10.7858	0
10.7948	0	10.7941	0
10.8032	1476	10.8025	0
10.8116	0	10.8109	0
10.8199	0	10.8192	0
10.8282	0	10.8275	1646
10.8366	0	10.8359	0
10.8449	1956	10.8442	0
10.8533	0	10.8526	0
10.8617	0	10.861	1050
10.87	0	10.8693	698
10.8784	0	10.8777	0
10.8867	1350	10.886	0
10.895	0	10.8943	0
10.9034	1316	10.9027	0
10.9118	0	10.911	0
10.9201	0	10.9194	0
10.9285	1292	10.9278	712
10.9368	1260	10.9361	0
10.9452	0	10.9445	0
10.9535	0	10.9529	0
10.9619	1796	10.9612	1360
10.9703	0	10.9695	0
10.9786	0	10.9779	932
10.9869	0	10.9863	0
10.9953	1028	10.9947	0
11.0037	0	11.003	0
11.012	0	11.0113	1356
11.0204	0	11.0197	870
11.0287	0	11.0281	952
11.0371	1238	11.0364	0
11.0454	0	11.0448	0
11.0538	0	11.0531	0
11.0622	0	11.0614	1770
11.0705	1192	11.0698	0
11.0788	0	11.0781	730
11.0872	0	11.0865	0
11.0956	0	11.0948	0
11.1039	0	11.1032	0
11.1123	0	11.1115	0
11.1207	0	11.1199	0
11.129	0	11.1282	0
11.1373	0	11.1366	1366
11.1457	0	11.145	0
11.1541	0	11.1533	0
11.1624	0	11.1616	0
11.1708	1522	11.17	0
11.1791	0	11.1784	0
11.1875	0	11.1867	0
11.1959	0	11.195	0
11.2042	0	11.2033	0
11.2125	0	11.2117	0
11.2209	0	11.2201	0
11.2292	0	11.2284	0
11.2376	1108	11.2367	792
11.2459	0	11.2451	0
11.2543	0	11.2535	670
11.2627	0	11.2618	0
11.271	0	11.2701	766
11.2794	962	11.2784	0
11.2877	0	11.2868	740
11.2961	0	11.2952	0
11.3044	0	11.3035	0
11.3128	1158	11.3119	0
11.3212	0	11.3203	0
11.3295	0	11.3286	0
11.3378	0	11.3369	0
11.3461	0	11.3453	1342
11.3544	0	11.3536	0
11.3628	1018	11.362	0
11.3711	0	11.3703	0
11.3795	0	11.3787	0
11.3878	0	11.3871	912
11.3961	0	11.3954	0
11.4045	494	11.4037	0
11.4128	912	11.412	0
11.4211	1844	11.4204	1062
11.4295	0	11.4288	1060
11.4379	1644	11.4371	1508
11.4462	1056	11.4455	0
11.4546	0	11.4538	0
11.463	0	11.4622	0
11.4713	0	11.4705	0
11.4796	0	11.4788	0
11.488	0	11.4872	0
11.4964	0	11.4956	0
11.5047	0	11.5039	0
11.513	0	11.5123	0
11.5213	1874	11.5207	0
11.5296	0	11.529	0
11.538	0	11.5374	806
11.5464	1192	11.5457	0
11.5547	0	11.5541	0
11.5631	0	11.5625	0
11.5714	0	11.5709	0
11.5798	0	11.5792	1484
11.5881	0	11.5875	0
11.5965	0	11.5959	810
11.6048	0	11.6043	0
11.6131	0	11.6126	0
11.6215	0	11.621	0
11.6298	0	11.6294	0
11.6381	0	11.6377	0
11.6465	0	11.646	0
11.6549	0	11.6544	0
11.6632	0	11.6628	770
11.6716	1386	11.6711	948
11.68	0	11.6794	0
11.6883	0	11.6878	1364
11.6967	0	11.6961	0
11.7051	0	11.7045	0
11.7134	0	11.7129	0
11.7218	0	11.7212	0
11.7301	0	11.7295	0
11.7385	0	11.7379	0
11.7469	0	11.7462	0
11.7552	0	11.7546	1688
11.7636	1168	11.7629	0
11.7719	0	11.7712	0
11.7803	2132	11.7796	0
11.7886	0	11.788	0
11.797	0	11.7963	1040
11.8053	0	11.8047	0
11.8136	708	11.8131	0
11.822	0	11.8214	830
11.8304	0	11.8297	0
11.8387	0	11.8381	0
11.8471	0	11.8465	0
11.8554	0	11.8548	0
11.8638	994	11.8631	932
11.8721	1154	11.8715	0
11.8805	0	11.8799	1140
11.8889	0	11.8882	0
11.8972	0	11.8966	0
11.9055	0	11.9049	0
11.9139	0	11.9133	0
11.9222	1044	11.9216	0
11.9306	0	11.93	828
11.939	1326	11.9383	1116
11.9473	1324	11.9467	670
11.9556	0	11.9551	0
11.964	0	11.9634	0
11.9724	0	11.9718	522
11.9807	0	11.9801	996
11.989	1212	11.9885	0
11.9973	0	11.9969	0
12.0057	0	12.0052	0
12.014	0	12.0135	0
12.0223	814	12.0219	892
12.0306	1516	12.0303	0
12.0389	1886	12.0386	1168
12.0472	856	12.0469	0
12.0555	1288	12.0553	0
12.0638	0	12.0637	612
12.0721	0	12.072	0
12.0804	0	12.0804	0
12.0887	0	12.0887	0
12.097	0	12.097	0
12.1053	1586	12.1054	0
12.1137	0	12.1138	0
12.122	0	12.1221	0
12.1303	0	12.1305	0
12.1386	0	12.1389	0
12.1469	0	12.1472	1320
12.1553	934	12.1555	0
12.1636	0	12.1639	0
12.172	0	12.1723	0
12.1803	0	12.1806	0
12.1887	0	12.1889	662
12.197	0	12.1973	0
12.2053	0	12.2057	0
12.2137	0	12.214	792
12.222	0	12.2224	0
12.2304	0	12.2307	0
12.2388	0	12.2391	0
12.2471	0	12.2474	0
12.2554	0	12.2558	0
12.2638	0	12.2642	1186
12.2722	842	12.2725	0
12.2805	1102	12.2809	0
12.2889	1116	12.2892	0
12.2973	0	12.2975	0
12.3056	0	12.3059	0
12.314	0	12.3143	0
12.3223	0	12.3226	0
12.3307	0	12.3309	0
12.339	1296	12.3393	0
12.3474	0	12.3477	0
12.3558	0	12.356	0
12.3641	0	12.3644	674
12.3724	0	12.3727	0
12.3808	0	12.3811	0
12.3891	0	12.3894	1068
12.3975	1210	12.3978	0
12.4058	1240	12.4062	0
12.4141	0	12.4145	534
12.4224	0	12.4228	1308
12.4308	1196	12.4311	0
12.4392	0	12.4395	0
12.4475	0	12.4479	0
12.4559	0	12.4562	0
12.4642	0	12.4646	0
12.4726	0	12.473	0
12.481	0	12.4813	0
12.4893	0	12.4897	0
12.4977	1344	12.498	0
12.506	0	12.5064	0
12.5144	828	12.5147	0
12.5227	0	12.523	0
12.5311	0	12.5314	0
12.5395	0	12.5398	0
12.5478	0	12.5481	0
12.5562	0	12.5564	0
12.5645	698	12.5648	1294
12.5729	0	12.5732	0
12.5812	0	12.5815	0
12.5896	0	12.5899	0
12.5979	976	12.5983	0
12.6062	630	12.6066	0
12.6145	0	12.6149	0
12.6228	0	12.6232	0
12.6312	744	12.6316	0
12.6395	0	12.6399	0
12.6478	988	12.6483	0
12.6561	0	12.6566	0
12.6645	986	12.665	0
12.6729	0	12.6733	0
12.6812	0	12.6817	0
12.6896	0	12.69	0
12.698	580	12.6984	0
12.7063	0	12.7068	0
12.7146	1268	12.7151	0
12.723	0	12.7235	0
12.7313	0	12.7318	0
12.7397	0	12.7401	0
12.748	0	12.7484	648
12.7563	0	12.7567	0
12.7647	930	12.765	858
12.7731	0	12.7733	0
12.7814	1908	12.7816	0
12.7898	1590	12.79	0
12.7982	1550	12.7982	0
12.8065	0	12.8066	0
12.8148	0	12.8149	868
12.8232	0	12.8233	0
12.8315	0	12.8317	0
12.8399	0	12.84	0
12.8483	736	12.8484	0
12.8566	0	12.8567	0
12.865	726	12.8651	0
12.8733	0	12.8735	0
12.8817	0	12.8818	0
12.89	0	12.8902	1402
12.8983	0	12.8985	772
12.9067	0	12.9068	768
12.9151	0	12.9152	0
12.9234	0	12.9236	0
12.9318	876	12.9319	0
12.9401	0	12.9402	852
12.9484	0	12.9486	0
12.9568	0	12.9569	0
12.9652	0	12.9653	0
12.9736	0	12.9736	982
12.9819	0	12.982	0
12.9903	0	12.9904	1346
12.9986	0	12.9987	0
13.0069	0	13.0071	0
13.0153	0	13.0154	0
13.0237	0	13.0238	0
13.032	0	13.0321	0
13.0403	0	13.0404	0
13.0487	1302	13.0488	0
13.0571	0	13.0572	672
13.0654	0	13.0655	0
13.0738	1398	13.0739	0
13.0821	0	13.0822	0
13.0905	0	13.0906	716
13.0988	0	13.0989	0
13.1072	0	13.1073	998
13.1155	0	13.1157	0
13.1239	768	13.124	0
13.1322	0	13.1323	0
13.1406	0	13.1407	0
13.149	0	13.1491	0
13.1573	808	13.1574	640
13.1657	0	13.1658	0
13.174	754	13.1741	0
13.1823	0	13.1824	0
13.1907	1234	13.1908	0
13.1991	0	13.1992	0
13.2074	1228	13.2075	1290
13.2158	0	13.2159	0
13.2241	0	13.2243	0
13.2325	0	13.2326	0
13.2409	1512	13.241	0
13.2492	0	13.2494	0
13.2576	0	13.2577	0
13.2659	0	13.266	0
13.2743	944	13.2743	0
13.2826	0	13.2827	0
13.291	1442	13.291	1134
13.2993	0	13.2994	0
13.3076	0	13.3077	1118
13.3159	0	13.316	1432
13.3242	0	13.3244	0
13.3325	0	13.3328	0
13.3409	0	13.3411	0
13.3492	540	13.3495	1230
13.3575	0	13.3578	0
13.3659	882	13.3662	0
13.3743	1254	13.3746	0
13.3826	0	13.383	0
13.3909	0	13.3913	1516
13.3993	1230	13.3997	0
13.4077	1012	13.408	0
13.416	0	13.4164	1318
13.4243	0	13.4247	0
13.4327	0	13.4331	0
13.441	1228	13.4415	0
13.4493	0	13.4498	0
13.4577	0	13.4581	0
13.4661	0	13.4665	490
13.4744	0	13.4748	0
13.4828	0	13.4832	702
13.4911	0	13.4915	0
13.4994	808	13.4998	0
13.5078	0	13.5082	0
13.5162	0	13.5165	0
13.5245	1328	13.5249	0
13.5328	0	13.5332	0
13.5412	0	13.5416	0
13.5495	0	13.5499	0
13.5579	0	13.5582	1084
13.5663	0	13.5666	898
13.5746	1396	13.575	0
13.5829	0	13.5833	0
13.5912	0	13.5916	0
13.5996	0	13.6	0
13.6079	0	13.6083	0
13.6163	0	13.6167	0
13.6246	0	13.6251	0
13.6329	0	13.6334	0
13.6413	0	13.6417	604
13.6496	0	13.6501	1328
13.658	0	13.6584	0
13.6664	898	13.6668	788
13.6747	1324	13.6752	0
13.6831	0	13.6835	0
13.6914	0	13.6919	0
13.6998	0	13.7003	0
13.7081	980	13.7086	0
13.7165	1002	13.717	0
13.7249	0	13.7253	0
13.7332	0	13.7337	836
13.7416	0	13.742	0
13.7499	0	13.7504	0
13.7583	882	13.7587	0
13.7667	0	13.7671	0
13.775	1326	13.7754	0
13.7833	0	13.7838	0
13.7917	920	13.7921	998
13.8	0	13.8005	0
13.8084	0	13.8088	0
13.8167	0	13.8171	836
13.8251	0	13.8255	0
13.8334	1832	13.8339	0
13.8418	1380	13.8422	0
13.8502	0	13.8506	0
13.8585	0	13.859	972
13.8669	0	13.8673	1006
13.8752	0	13.8757	0
13.8835	0	13.884	0
13.8918	0	13.8924	0
13.9001	0	13.9007	0
13.9084	1172	13.9091	0
13.9167	0	13.9174	0
13.9251	1396	13.9258	728
13.9335	0	13.9341	0
13.9418	0	13.9425	1914
13.9502	0	13.9509	0
13.9585	0	13.9592	1414
13.9668	0	13.9676	0
13.9751	978	13.9759	720
13.9834	0	13.9842	1406
13.9918	814	13.9926	894
14.0001	1500	14.001	456
14.0084	0	14.0093	878
14.0168	980	14.0177	598
14.0252	0	14.026	0
14.0335	0	14.0344	0
14.0419	904	14.0427	1206
14.0503	960	14.0511	0
14.0586	0	14.0594	1376
14.067	0	14.0677	0
14.0753	0	14.0761	1098
14.0837	0	14.0845	1240
14.092	0	14.0928	934
14.1003	0	14.1012	778
14.1087	0	14.1096	0
14.117	0	14.1179	720
14.1253	0	14.1262	0
14.1337	0	14.1345	0
14.1421	0	14.1428	0
14.1504	0	14.1512	724
14.1587	0	14.1595	0
14.1671	0	14.1679	0
14.1755	1564	14.1762	0
14.1838	0	14.1846	0
14.1922	0	14.193	0
14.2005	0	14.2013	1570
14.2088	838	14.2096	0
14.2172	0	14.218	0
14.2256	674	14.2264	0
14.2339	0	14.2348	988
14.2423	0	14.2431	0
14.2506	0	14.2515	0
14.259	1174	14.2598	1140
14.2674	1158	14.2681	0
14.2757	0	14.2765	0
14.284	0	14.2849	0
14.2924	0	14.2932	856
14.3007	0	14.3016	0
14.309	0	14.3099	0
14.3174	0	14.3182	1182
14.3257	0	14.3266	724
14.3341	0	14.335	0
14.3425	0	14.3433	0
14.3508	0	14.3516	0
14.3592	1014	14.36	0
14.3676	0	14.3683	0
14.3759	0	14.3767	0
14.3843	0	14.385	782
14.3927	0	14.3933	0
14.401	0	14.4017	0
14.4094	0	14.41	730
14.4178	0	14.4183	0
14.4261	706	14.4266	0
14.4344	566	14.435	0
14.4427	806	14.4433	0
14.4511	1450	14.4516	0
14.4595	0	14.46	0
14.4678	914	14.4684	0
14.4762	0	14.4767	0
14.4845	0	14.485	0
14.4929	0	14.4934	0
14.5012	0	14.5018	1234
14.5096	0	14.5101	0
14.518	0	14.5185	1338
14.5263	0	14.5268	0
14.5346	0	14.5352	970
14.543	0	14.5435	0
14.5514	0	14.5519	0
14.5597	0	14.5603	0
14.5681	0	14.5686	0
14.5765	1676	14.577	1288
14.5848	1056	14.5854	0
14.5932	828	14.5937	0
14.6015	0	14.6021	0
14.6099	1604	14.6105	574
14.6182	0	14.6188	0
14.6266	0	14.6272	0
14.635	0	14.6355	0
14.6433	0	14.6439	0
14.6516	0	14.6523	828
14.66	0	14.6606	0
14.6684	896	14.6689	0
14.6767	530	14.6773	0
14.6851	0	14.6856	0
14.6934	546	14.694	0
14.7017	0	14.7023	0
14.7101	0	14.7107	0
14.7184	0	14.7191	0
14.7268	0	14.7274	1054
14.7351	0	14.7358	0
14.7434	1014	14.7441	0
14.7518	0	14.7525	0
14.7601	0	14.7609	0
14.7684	998	14.7692	0
14.7768	0	14.7775	0
14.7851	1164	14.7858	0
14.7935	1270	14.7941	0
14.8018	1004	14.8024	0
14.8102	0	14.8108	292
14.8185	0	14.8191	108
14.8269	0	14.8275	330
14.8352	0	14.8358	0
14.8436	0	14.8441	0
14.8519	0	14.8525	0
14.8603	0	14.8609	0
14.8686	0	14.8692	0
14.877	0	14.8776	0
14.8853	278	14.886	0
14.8936	0	14.8943	0
14.9019	0	14.9026	0
14.9103	0	14.911	416
14.9187	0	14.9194	0
14.927	0	14.9277	0
14.9354	0	14.9361	0
14.9438	0	14.9444	0
14.9521	520	14.9528	0
14.9605	0	14.9611	592
14.9689	0	14.9695	0
14.9772	0	14.9779	0
14.9856	0	14.9862	0
14.9939	0	14.9945	734
15.0022	2128	15.0029	0
15.0106	1136	15.0112	0
15.019	0	15.0196	0
15.0273	1178	15.028	778
15.0356	0	15.0363	0
15.0439	688	15.0447	1340
15.0523	808	15.0531	0
15.0607	0	15.0614	0
15.069	0	15.0698	0
15.0773	0	15.0782	0
15.0856	0	15.0864	0
15.094	852	15.0948	1356
15.1024	0	15.1032	2320
15.1107	1342	15.1115	880
15.1191	0	15.1199	510
15.1275	708	15.1283	950
15.1358	804	15.1366	1082
15.1441	0	15.145	594
15.1525	0	15.1534	0
15.1609	0	15.1617	0
15.1692	0	15.17	0
15.1776	0	15.1784	0
15.1859	0	15.1867	0
15.1942	0	15.1951	0
15.2026	1036	15.2035	564
15.211	0	15.2119	0
15.2193	0	15.2202	0
15.2277	0	15.2285	0
15.2361	1124	15.2369	598
15.2444	764	15.2452	0
15.2527	0	15.254	0
15.2611	0	15.2624	0
15.2695	982	15.2707	0
15.2778	0	15.2791	822
15.2861	0	15.2874	0
15.2945	822	15.2958	1228
15.3028	782	15.3042	0
15.3112	0	15.3125	0
15.3196	1282	15.3209	0
15.3279	0	15.3293	0
15.3362	0	15.3376	0
15.3445	1550	15.3459	0
15.3529	0	15.3543	0
15.3613	0	15.3626	0
15.3696	0	15.3709	0
15.3779	0	15.3793	0
15.3863	0	15.3876	0
15.3947	0	15.396	0
15.403	0	15.4043	0
15.4114	502	15.4126	0
15.4198	0	15.421	0
15.4281	0	15.4293	678
15.4364	0	15.4377	0
15.4448	0	15.446	736
15.4532	0	15.4544	562
15.4615	1178	15.4628	0
15.4698	0	15.4711	984
15.4782	0	15.4795	0
15.4866	0	15.4878	0
15.4949	0	15.4962	0
15.5033	0	15.5045	0
15.5116	0	15.5129	0
15.52	0	15.5212	828
15.5283	1522	15.5296	834
15.5367	0	15.538	1178
15.5451	2514	15.5463	702
15.5534	1872	15.5546	464
15.5618	1840	15.5629	608
15.5701	950	15.5713	0
15.5785	1394	15.5796	0
15.5869	0	15.5879	0
15.5953	0	15.5963	0
15.6036	0	15.6047	0
15.6119	3662	15.613	0
15.6202	5702	15.6214	0
15.6286	9716	15.6297	0
15.637	11254	15.6381	0
15.6453	12054	15.6464	0
15.6536	13070	15.6547	0
15.662	9902	15.6631	0
15.6703	6370	15.6715	0
15.6787	4412	15.6798	1340
15.687	3084	15.6882	0
15.6954	2198	15.6965	0
15.7038	0	15.7049	0
15.7121	0	15.7132	1498
15.7204	1322	15.7216	0
15.7288	0	15.73	0
15.7371	0	15.7383	0
15.7455	1194	15.7466	0
15.7538	1418	15.755	0
15.7622	0	15.7633	0
15.7706	0	15.7717	1032
15.7789	0	15.78	0
15.7873	1092	15.7883	0
15.7956	0	15.7967	0
15.804	0	15.8051	0
15.8123	0	15.8135	0
15.8207	0	15.8218	0
15.829	0	15.8301	2006
15.8373	948	15.8385	0
15.8457	0	15.8469	0
15.8541	902	15.8552	0
15.8624	0	15.8636	0
15.8708	0	15.872	0
15.8792	0	15.8803	0
15.8875	0	15.8886	0
15.8958	0	15.897	0
15.9042	0	15.9054	0
15.9125	0	15.9137	0
15.9209	0	15.922	1764
15.9293	954	15.9304	0
15.9376	0	15.9387	0
15.946	0	15.9471	0
15.9543	822	15.9555	0
15.9627	1336	15.9638	0
15.9711	892	15.9722	1380
15.9794	0	15.9805	1092
15.9877	360	15.9889	0
15.9961	830	15.9972	0
16.0045	882	16.0056	2152
16.0128	460	16.014	0
16.0211	884	16.0222	0
16.0295	642	16.0306	0
16.0379	1026	16.0389	0
16.0462	0	16.0473	1222
16.0546	394	16.0556	2298
16.0629	0	16.064	0
16.0712	0	16.0724	0
16.0796	0	16.0807	0
16.088	594	16.0891	0
16.0963	0	16.0974	0
16.1047	0	16.1058	1188
16.1131	0	16.1142	0
16.1214	0	16.1225	0
16.1297	418	16.1308	0
16.138	0	16.1392	0
16.1464	912	16.1475	0
16.1548	0	16.1559	0
16.1631	1190	16.1642	0
16.1714	0	16.1726	0
16.1798	0	16.1809	0
16.1882	1286	16.1893	0
16.1965	0	16.1976	0
16.2049	0	16.206	0
16.2132	992	16.2144	2420
16.2216	0	16.2227	0
16.23	948	16.2311	0
16.2383	0	16.2394	0
16.2467	860	16.2478	0
16.2551	1842	16.2562	0
16.2634	0	16.2645	0
16.2718	0	16.2728	0
16.2801	0	16.2812	0
16.2885	1088	16.2896	0
16.2969	1344	16.298	0
16.3052	0	16.3062	2296
16.3135	0	16.3146	0
16.3219	2028	16.323	2296
16.3303	1922	16.3313	0
16.3387	2214	16.3397	2728
16.347	3898	16.348	0
16.3553	0	16.3564	3952
16.3636	7504	16.3647	0
16.3719	18770	16.373	0
16.3803	49778	16.3814	0
16.3886	134282	16.3897	3520
16.397	263530	16.3981	5832
16.4053	439022	16.4064	8412
16.4137	549092	16.4147	8636
16.422	563470	16.4231	8426
16.4303	454496	16.4315	7944
16.4387	306904	16.4398	5416
16.447	189480	16.4482	4726
16.4553	117570	16.4566	3668
16.4636	77346	16.4649	2644
16.472	50450	16.4733	0
16.4803	40020	16.4816	0
16.4886	32812	16.49	3010
16.497	28660	16.4984	2368
16.5053	23848	16.5067	0
16.5137	21894	16.5151	1452
16.5221	18740	16.5235	0
16.5303	18266	16.5318	3060
16.5387	17074	16.5402	2716
16.547	14056	16.5485	2420
16.5554	14998	16.5569	0
16.5637	11086	16.5652	2484
16.5721	10094	16.5736	0
16.5805	9308	16.5819	2188
16.5889	9514	16.5903	0
16.5972	8734	16.5986	1546
16.6056	8168	16.607	0
16.6139	7168	16.6153	0
16.6223	5308	16.6237	0
16.6306	5334	16.632	0
16.639	5114	16.6404	0
16.6473	0	16.6487	0
16.6556	5588	16.6571	0
16.6639	4034	16.6655	0
16.6722	4766	16.6738	0
16.6805	4118	16.6822	0
16.6889	3718	16.6905	0
16.6973	0	16.6988	0
16.7056	0	16.7072	0
[truncated: 993 more rows]
