# Supplementary material for: Structural basis of the mechanism and inhibition of a human ceramide synthase
Source: Nat Struct Mol Biol. 2024 Nov 11;32(3):431–40. doi: 10.1038/s41594-024-01414-3 (PMC11919693; doi:10.1038/s41594-024-01414-3)
Supplement: Supplementary file 9 — Source data of traces. [file 41594_2024_1414_MOESM9_ESM.xlsx]

## Sheet: EDF1a
Elution Volume (mL)	A280 (mAU)
0	-0.026
0.022	-0.414
0.043	-0.705
0.065	-0.689
0.086	-0.663
0.108	-0.556
0.129	-0.443
0.151	-0.669
0.173	-0.815
0.194	-0.795
0.216	-0.564
0.237	0.292
0.259	0.957
0.28	0.878
0.302	0.55
0.324	0.528
0.345	0.617
0.367	0.509
0.388	0.501
0.41	0.431
0.431	0.397
0.453	0.322
0.474	0.237
0.496	0.247
0.518	0.155
0.539	-0.069
0.561	-0.259
0.582	-0.237
0.604	-0.621
0.625	-0.731
0.647	-0.67
0.669	-0.62
0.69	-0.6
0.712	-0.579
0.733	-0.463
0.755	-0.509
0.776	-0.595
0.798	-0.628
0.82	-0.62
0.841	-0.551
0.863	-0.561
0.884	-0.503
0.906	-0.406
0.927	-0.362
0.949	-0.398
0.971	-0.445
0.992	-0.548
1.014	-0.628
1.035	-0.448
1.057	-0.369
1.078	-0.519
1.1	-0.605
1.121	-0.494
1.143	-0.348
1.165	-0.351
1.186	-0.435
1.208	-0.387
1.229	-0.39
1.251	-0.406
1.272	-0.442
1.294	-0.582
1.316	-0.286
1.337	0.223
1.359	0.367
1.38	0.329
1.402	0.257
1.423	0.246
1.445	0.428
1.467	0.368
1.488	0.313
1.51	0.258
1.531	0.092
1.553	-0.01
1.574	-0.146
1.596	0.147
1.618	0.059
1.639	-0.342
1.661	-0.33
1.682	-0.321
1.704	-0.319
1.725	-0.273
1.747	-0.322
1.769	-0.357
1.79	-0.394
1.812	-0.341
1.833	-0.3
1.855	-0.396
1.876	-0.379
1.898	-0.266
1.919	-0.201
1.941	-0.171
1.963	-0.194
1.984	-0.186
2.006	-0.349
2.027	-0.427
2.049	-0.138
2.07	-0.003
2.092	-0.141
2.114	-0.222
2.135	-0.266
2.157	-0.2
2.178	-0.214
2.2	-0.286
2.221	-0.246
2.243	-0.056
2.265	0.111
2.286	-0.048
2.308	-0.144
2.329	-0.022
2.351	0.317
2.372	1.002
2.394	1.282
2.416	1.326
2.437	1.412
2.459	1.486
2.48	1.491
2.502	1.426
2.523	1.403
2.545	1.322
2.566	1.238
2.588	1.255
2.61	1.202
2.631	0.897
2.653	0.547
2.674	0.384
2.696	0.371
2.717	0.274
2.739	0.161
2.761	0.142
2.782	0.152
2.804	0.244
2.825	0.354
2.847	0.291
2.868	0.256
2.89	0.334
2.912	0.401
2.933	0.41
2.955	0.341
2.976	0.261
2.998	0.326
3.019	0.432
3.041	0.333
3.063	0.291
3.084	0.291
3.106	0.285
3.127	0.398
3.149	0.433
3.17	0.343
3.192	0.2
3.213	0.233
3.235	0.329
3.257	0.396
3.278	0.314
3.3	0.258
3.321	0.426
3.343	0.52
3.364	0.871
3.386	1.346
3.408	1.515
3.429	1.436
3.451	1.214
3.472	1.08
3.494	1.21
3.515	1.272
3.537	1.194
3.559	1.05
3.58	1.179
3.602	1.167
3.623	0.986
3.645	1.053
3.666	0.86
3.688	0.579
3.71	0.505
3.731	0.587
3.753	0.438
3.774	0.486
3.796	0.461
3.817	0.364
3.839	0.498
3.861	0.471
3.882	0.481
3.904	0.412
3.925	0.382
3.947	0.419
3.968	0.323
3.99	0.241
4.011	0.211
4.033	0.194
4.055	0.326
4.076	0.48
4.098	0.395
4.119	0.321
4.141	0.42
4.162	0.454
4.184	0.473
4.206	0.467
4.227	0.296
4.249	0.196
4.27	0.308
4.292	0.295
4.313	0.177
4.335	0.305
4.357	0.414
4.378	0.836
4.4	1.52
4.421	1.798
4.443	1.844
4.464	1.854
4.486	1.843
4.508	1.792
4.529	1.792
4.551	1.724
4.572	1.687
4.594	1.639
4.615	1.602
4.637	1.515
4.658	1.359
4.68	1.261
4.702	1.074
4.723	0.852
4.745	0.842
4.766	0.801
4.788	0.722
4.809	0.776
4.831	0.787
4.853	0.699
4.874	0.639
4.896	0.725
4.917	0.773
4.939	0.817
4.96	0.99
4.982	0.971
5.004	0.847
5.025	0.912
5.047	0.919
5.068	0.803
5.09	0.912
5.111	1.018
5.133	1.054
5.155	1.021
5.176	0.979
5.198	0.997
5.219	1.064
5.241	1.198
5.262	1.353
5.284	1.499
5.306	1.333
5.327	1.061
5.349	0.902
5.37	0.987
5.392	1.288
5.413	1.763
5.435	2.106
5.456	2.069
5.478	1.942
5.5	1.845
5.521	1.847
5.543	1.976
5.564	2.109
5.586	2.066
5.607	1.994
5.629	2.02
5.651	1.993
5.672	1.8
5.694	1.766
5.715	1.681
5.737	1.362
5.758	1.366
5.78	1.463
5.802	1.326
5.823	0.978
5.845	1.024
5.866	1.256
5.888	1.237
5.909	1.193
5.931	1.119
5.953	1.052
5.974	1.079
5.996	1.276
6.017	1.271
6.039	1.16
6.06	1.07
6.082	1.02
6.103	1.17
6.125	1.217
6.147	1.24
6.168	1.221
6.19	1.151
6.211	1.17
6.233	1.27
6.254	1.279
6.276	1.152
6.298	1.015
6.319	1.038
6.341	1.175
6.362	1.216
6.384	1.151
6.405	1.208
6.427	1.734
6.449	2.315
6.47	2.595
6.492	2.622
6.513	2.513
6.535	2.487
6.556	2.579
6.578	2.653
6.6	2.644
6.621	2.456
6.643	2.381
6.664	2.333
6.686	2.201
6.707	1.863
6.729	1.805
6.751	1.635
6.772	1.351
6.794	1.283
6.815	1.312
6.837	1.361
6.858	1.26
6.88	1.236
6.901	1.212
6.923	1.3
6.945	1.471
6.966	1.538
6.988	1.475
7.009	1.296
7.031	1.175
7.052	1.337
7.074	1.475
7.096	1.447
7.117	1.666
7.139	1.967
7.16	2.368
7.182	2.704
7.203	3.245
7.225	3.922
7.247	4.69
7.268	5.744
7.29	7.052
7.311	8.475
7.333	10.03
7.354	11.828
7.376	13.739
7.398	15.74
7.419	17.987
7.441	20.749
7.462	23.747
7.484	26.408
7.505	29.184
7.527	31.845
7.548	34.606
7.57	37.826
7.592	40.883
7.613	43.837
7.635	46.792
7.656	49.423
7.678	52.189
7.699	55.081
7.721	57.647
7.743	60.041
7.764	62.492
7.786	65.081
7.807	67.75
7.829	70.688
7.85	74.108
7.872	77.54
7.894	81.593
7.915	86.481
7.937	92.112
7.958	98.693
7.98	106.542
8.001	116.081
8.023	127.225
8.045	140.417
8.066	155.814
8.088	173.352
8.109	193.803
8.131	216.827
8.152	243.242
8.174	273.499
8.195	306.838
8.217	342.881
8.239	380.541
8.26	417.709
8.282	453.287
8.303	486.095
8.325	515.469
8.346	540.1
8.368	560.892
8.39	578.553
8.411	592.575
8.433	602.45
8.454	608.857
8.476	611.707
8.497	609.958
8.519	604.073
8.541	594.409
8.562	580.354
8.584	561.453
8.605	538.055
8.627	509.767
8.648	476.28
8.67	438.54
8.692	400.033
8.713	362.95
8.735	328.267
8.756	297.156
8.778	270.23
8.799	247.34
8.821	227.167
8.843	209.236
8.864	193.314
8.886	179.353
8.907	167.043
8.929	156.165
8.95	146.99
8.972	138.875
8.993	131.959
9.015	126.023
9.037	121.179
9.058	116.943
9.08	112.906
9.101	109.437
9.123	106.195
9.144	103.657
9.166	101.484
9.188	99.315
9.209	97.499
9.231	95.937
9.252	94.508
9.274	93.323
9.295	92.227
9.317	91.476
9.339	91.327
9.36	90.893
9.382	90.56
9.403	90.643
9.425	90.985
9.446	91.296
9.468	91.687
9.49	92.523
9.511	93.682
9.533	95.133
9.554	96.589
9.576	98.152
9.597	99.961
9.619	101.852
9.64	103.663
9.662	105.496
9.684	107.51
9.705	109.552
9.727	111.664
9.748	113.676
9.77	115.335
9.791	117.252
9.813	119.528
9.835	121.517
9.856	122.964
9.878	124.207
9.899	125.869
9.921	127.939
9.942	129.193
9.964	130.717
9.986	132.564
10.007	134.037
10.029	135.659
10.05	137.601
10.072	139.26
10.093	141.134
10.115	143.426
10.137	145.598
10.158	147.75
10.18	150.162
10.201	153.066
10.223	156.007
10.244	159.087
10.266	162.45
10.288	165.817
10.309	169.48
10.331	173.457
10.352	177.864
10.374	182.214
10.395	186.63
10.417	191.374
10.438	196.733
10.46	202.13
10.482	207.853
10.503	214.314
10.525	220.576
10.546	227.347
10.568	235.083
10.589	242.666
10.611	250.527
10.633	259.038
10.654	268.538
10.676	278.867
10.697	289.837
10.719	301.707
10.74	314.905
10.762	329.219
10.784	344.678
10.805	361.17
10.827	378.847
10.848	398.657
10.87	420.299
10.891	443.941
10.913	469.098
10.935	495.133
10.956	523.426
10.978	553.243
10.999	584.01
11.021	617.168
11.042	652.145
11.064	689.381
11.085	728.938
11.107	770.106
11.129	812.873
11.15	856.965
11.172	901.93
11.193	951.041
11.215	1002.35
11.236	1053.82
11.258	1104.01
11.28	1155.18
11.301	1208.38
11.323	1258.69
11.344	1304.72
11.366	1348.86
11.387	1390.17
11.409	1429.66
11.431	1464.02
11.452	1495.3
11.474	1522.03
11.495	1525.61
11.517	1520.95
11.538	1529.97
11.56	1543.78
11.582	1544.75
11.603	1535.97
11.625	1521.45
11.646	1502.08
11.668	1486.33
11.689	1463.61
11.711	1431.46
11.733	1394.91
11.754	1355.87
11.776	1321.68
11.797	1290.97
11.819	1260.24
11.84	1231.54
11.862	1208.29
11.883	1190.77
11.905	1177.38
11.927	1168.98
11.948	1167.87
11.97	1177.54
11.991	1194.69
12.013	1213.84
12.034	1238.48
12.056	1273.19
12.078	1315.14
12.099	1358.55
12.121	1402.61
12.142	1450.6
12.164	1499.14
12.185	1549.47
12.207	1595.42
12.229	1643.47
12.25	1692.85
12.272	1724.33
12.293	1760.55
12.315	1785.95
12.336	1806.32
12.358	1833.08
12.38	1848
12.401	1853.16
12.423	1849.74
12.444	1845.69
12.466	1836.89
12.487	1827.84
12.509	1807.57
12.53	1777.33
12.552	1746.53
12.574	1715.08
12.595	1701.33
12.617	1680.32
12.638	1639.61
12.66	1594.8
12.681	1536.81
12.703	1478.81
12.725	1422.46
12.746	1358.37
12.768	1282.44
12.789	1204.24
12.811	1122.15
12.832	1036.52
12.854	949.293
12.876	863.434
12.897	784.364
12.919	710.16
12.94	641.56
12.962	579.834
12.983	524.185
13.005	473.019
13.027	425.579
13.048	381.086
13.07	338.475
13.091	297.367
13.113	260.08
13.134	226.244
13.156	196.305
13.177	170.966
13.199	149.243
13.221	131.312
13.242	116.659
13.264	104.639
13.285	94.724
13.307	86.682
13.328	80.077
13.35	74.487
13.372	69.959
13.393	66.045
13.415	62.745
13.436	60.008
13.458	57.79
13.479	55.942
13.501	54.307
13.523	53.381
13.544	52.46
13.566	51.553
13.587	51.121
13.609	51.155
13.63	51.323
13.652	51.617
13.674	51.91
13.695	52.29
13.717	52.878
13.738	53.369
13.76	53.784
13.781	54.352
13.803	55.048
13.825	55.404
13.846	55.709
13.868	56.266
13.889	56.806
13.911	57.107
13.932	57.317
13.954	57.518
13.975	57.481
13.997	57.322
14.019	57.193
14.04	57.121
14.062	56.761
14.083	56.218
14.105	55.673
14.126	54.884
14.148	54.06
14.17	53.201
14.191	52.16
14.213	50.921
14.234	49.628
14.256	48.37
14.277	46.883
14.299	45.148
14.321	43.472
14.342	41.806
14.364	40.036
14.385	38.273
14.407	36.452
14.428	34.44
14.45	32.459
14.472	30.643
14.493	28.793
14.515	26.974
14.536	25.282
14.558	23.53
14.579	21.845
14.601	20.325
14.622	19.109
14.644	17.816
14.666	16.511
14.687	15.355
14.709	14.246
14.73	13.402
14.752	12.719
14.773	12.003
14.795	11.415
14.817	11.079
14.838	10.87
14.86	10.623
14.881	10.278
14.903	9.882
14.924	9.952
14.946	10.192
14.968	10.279
14.989	10.463
15.011	10.817
15.032	11.208
15.054	11.8
15.075	12.226
15.097	12.49
15.119	12.929
15.14	13.451
15.162	13.96
15.183	14.629
15.205	15.233
15.226	15.59
15.248	15.93
15.27	16.442
15.291	17.015
15.313	17.388
15.334	17.72
15.356	17.862
15.377	17.892
15.399	18.072
15.42	18.274
15.442	18.398
15.464	18.37
15.485	18.453
15.507	18.475
15.528	18.349
15.55	18.174
15.571	18.14
15.593	18
15.615	17.757
15.636	17.653
15.658	17.649
15.679	17.643
15.701	17.679
15.722	17.69
15.744	17.643
15.766	17.52
15.787	17.393
15.809	17.244
15.83	17.117
15.852	16.832
15.873	16.644
15.895	16.493
15.917	16.269
15.938	16.194
15.96	15.883
15.981	15.371
16.003	14.845
16.024	14.487
16.046	14.224
16.067	13.788
16.089	13.203
16.111	12.849
16.132	12.501
16.154	12.071
16.175	11.694
16.197	11.28
16.218	10.995
16.24	10.617
16.262	10.284
16.283	9.966
16.305	9.719
16.326	9.403
16.348	9.082
16.369	9.059
16.391	9.125
16.413	8.867
16.434	8.521
16.456	8.528
16.477	8.547
16.499	8.433
16.52	8.35
16.542	8.114
16.564	8.231
16.585	8.245
16.607	8.048
16.628	8.075
16.65	8.264
16.671	8.409
16.693	8.457
16.715	8.507
16.736	8.564
16.758	8.577
16.779	8.472
16.801	8.374
16.822	8.409
16.844	8.415
16.865	8.399
16.887	8.31
16.909	8.326
16.93	8.342
16.952	8.076
16.973	7.823
16.995	7.73
17.016	7.631
17.038	7.543
17.06	7.483
17.081	7.53
17.103	7.422
17.124	7.458
17.146	7.426
17.167	7.423
17.189	7.61
17.211	7.499
17.232	7.462
17.254	7.373
17.275	7.427
17.297	7.724
17.318	7.55
17.34	7.371
17.362	7.453
17.383	7.589
17.405	7.647
17.426	7.526
17.448	7.37
17.469	7.213
17.491	7.388
17.512	7.517
17.534	7.545
17.556	7.524
17.577	7.426
17.599	7.301
17.62	7.302
17.642	7.417
17.663	7.537
17.685	7.577
17.707	7.596
17.728	7.581
17.75	7.605
17.771	7.61
17.793	7.457
17.814	7.239
17.836	7.196
17.858	7.382
17.879	7.425
17.901	7.368
17.922	7.296
17.944	7.099
17.965	7.101
17.987	7.429
18.009	7.42
18.03	7.361
18.052	7.44
18.073	7.327
18.095	7.333
18.116	7.305
18.138	7.254
18.159	7.362
18.181	7.293
18.203	7.342
18.224	7.507
18.246	7.531
18.267	7.539
18.289	7.504
18.31	7.407
18.332	7.389
18.354	7.598
18.375	7.698
18.397	7.604
18.418	7.53
18.44	7.389
18.461	7.505
18.483	7.747
18.505	7.793
18.526	7.552
18.548	7.481
18.569	7.725
18.591	7.842
18.612	7.872
18.634	7.851
18.656	7.884
18.677	8.345
18.699	8.622
18.72	8.715
18.742	8.898
18.763	9.06
18.785	9.236
18.807	9.397
18.828	9.498
18.85	9.8
18.871	10.155
18.893	10.565
18.914	10.989
18.936	11.32
18.957	11.784
18.979	12.165
19.001	12.468
19.022	13.101
19.044	13.824
19.065	14.445
19.087	15.036
19.108	15.827
19.13	16.562
19.152	17.019
19.173	17.541
19.195	18.139
19.216	18.568
19.238	18.435
19.259	18.291
19.281	18.309
19.303	18.152
19.324	17.538
19.346	17.236
19.367	17.022
19.389	16.578
19.41	16.472
19.432	16.31
19.454	15.874
19.475	15.59
19.497	15.423
19.518	15.207
19.54	15.401
19.561	15.585
19.583	15.923
19.604	16.658
19.626	17.558
19.648	18.774
19.669	20.578
19.691	22.259
19.712	23.656
19.734	25.328
19.755	27.027
19.777	28.633
19.799	30.468
19.82	32.214
19.842	34.231
19.863	37.018
19.885	40.437
19.906	44.88
19.928	50.305
19.95	56.693
19.971	64.466
19.993	73.397
20.014	83.451
20.036	94.352
20.057	105.223
20.079	116.345
20.101	127.452
20.122	137.305
20.144	145.914
20.165	153.646
20.187	160.433
20.208	165.712
20.23	170.005
20.252	173.77
20.273	176.855
20.295	180.073
20.316	182.957
20.338	185.053
20.359	187.478
20.381	190.093
20.402	191.741
20.424	193.492
20.446	195.788
20.467	197.477
20.489	198.734
20.51	200.243
20.532	201.657
20.553	202.539
20.575	202.967
20.597	202.627
20.618	201.466
20.64	200.315
20.661	199.267
20.683	197.046
20.704	194.187
20.726	190.696
20.748	185.176
20.769	176.747
20.791	166.299
20.812	156.489

## Sheet: EDF1c
Elution Volume (mL)	A280 (mAU)
0	-0.001
0.022	-0.074
0.043	-0.189
0.065	-0.196
0.086	-0.128
0.108	-0.105
0.129	-0.087
0.151	0.081
0.173	0.78
0.194	1.743
0.216	1.885
0.237	1.38
0.259	0.972
0.281	0.784
0.302	0.648
0.324	0.549
0.345	0.472
0.367	0.374
0.388	0.332
0.41	0.292
0.432	0.232
0.453	0.228
0.475	0.235
0.496	0.179
0.518	0.133
0.54	0.149
0.561	0.12
0.583	0.085
0.604	0.1
0.626	0.082
0.647	0.03
0.669	0.021
0.691	0.09
0.712	0.048
0.734	-0.013
0.755	0.001
0.777	0.058
0.799	0.055
0.82	-0.021
0.842	-0.016
0.863	0.068
0.885	0.048
0.906	-0.036
0.928	-0.057
0.95	-0.025
0.971	0.047
0.993	0.085
1.014	0.008
1.036	-0.042
1.057	-0.113
1.079	-0.113
1.101	-0.048
1.122	-0.015
1.144	0.075
1.165	0.065
1.187	-0.039
1.209	-0.078
1.23	-0.066
1.252	-0.095
1.273	-0.11
1.295	-0.061
1.316	-0.061
1.338	-0.082
1.36	-0.036
1.381	0.026
1.403	-0.043
1.424	-0.113
1.446	-0.085
1.468	-0.087
1.489	-0.082
1.511	-0.068
1.532	-0.071
1.554	-0.088
1.575	-0.131
1.597	-0.166
1.619	-0.091
1.64	-0.056
1.662	-0.085
1.683	-0.092
1.705	-0.085
1.726	-0.042
1.748	0.003
1.77	0.014
1.791	-0.072
1.813	-0.114
1.834	-0.087
1.856	-0.106
1.878	-0.129
1.899	-0.11
1.921	-0.097
1.942	-0.109
1.964	-0.099
1.985	-0.089
2.007	-0.1
2.029	-0.095
2.05	-0.127
2.072	-0.153
2.093	-0.062
2.115	0.007
2.137	0.001
2.158	0
2.18	0.01
2.201	-0.024
2.223	-0.144
2.244	-0.185
2.266	-0.119
2.288	-0.101
2.309	-0.115
2.331	-0.113
2.352	-0.099
2.374	-0.107
2.396	-0.111
2.417	-0.096
2.439	-0.123
2.46	-0.16
2.482	-0.099
2.503	-0.024
2.525	-0.014
2.547	-0.064
2.568	-0.106
2.59	-0.106
2.611	-0.091
2.633	-0.042
2.654	-0.034
2.676	-0.077
2.698	-0.123
2.719	-0.129
2.741	-0.116
2.762	-0.049
2.784	0.001
2.806	-0.063
2.827	-0.124
2.849	-0.105
2.87	-0.127
2.892	-0.197
2.913	-0.239
2.935	-0.253
2.957	-0.27
2.978	-0.275
3	-0.282
3.021	-0.298
3.043	-0.285
3.065	-0.257
3.086	-0.234
3.108	-0.236
3.129	-0.256
3.151	-0.258
3.172	-0.202
3.194	-0.152
3.216	-0.133
3.237	-0.15
3.259	-0.145
3.28	-0.095
3.302	-0.055
3.324	-0.089
3.345	-0.125
3.367	-0.124
3.388	-0.081
3.41	-0.063
3.431	-0.15
3.453	-0.216
3.475	-0.225
3.496	-0.215
3.518	-0.183
3.539	-0.155
3.561	-0.144
3.582	-0.138
3.604	-0.084
3.626	-0.049
3.647	-0.087
3.669	-0.143
3.69	-0.136
3.712	-0.177
3.734	-0.185
3.755	-0.148
3.777	-0.122
3.798	-0.078
3.82	-0.103
3.841	-0.14
3.863	-0.198
3.885	-0.205
3.906	-0.159
3.928	-0.151
3.949	-0.106
3.971	-0.104
3.993	-0.131
4.014	-0.179
4.036	-0.175
4.057	-0.153
4.079	-0.13
4.1	-0.066
4.122	-0.102
4.144	-0.127
4.165	-0.165
4.187	-0.206
4.208	-0.165
4.23	-0.133
4.251	-0.082
4.273	-0.102
4.295	-0.138
4.316	-0.171
4.338	-0.186
4.359	-0.18
4.381	-0.117
4.403	-0.077
4.424	-0.122
4.446	-0.114
4.467	-0.137
4.489	-0.189
4.51	-0.176
4.532	-0.159
4.554	-0.139
4.575	-0.16
4.597	-0.189
4.618	-0.155
4.64	-0.13
4.662	-0.087
4.683	-0.065
4.705	-0.116
4.726	-0.123
4.748	-0.151
4.769	-0.155
4.791	-0.114
4.813	-0.106
4.834	-0.038
4.856	-0.046
4.877	-0.105
4.899	-0.092
4.921	-0.14
4.942	-0.21
4.964	-0.143
4.985	-0.075
5.007	-0.012
5.028	0.065
5.05	-0.018
5.072	-0.069
5.093	-0.056
5.115	-0.129
5.136	-0.15
5.158	-0.077
5.179	-0.035
5.201	0.022
5.223	0.002
5.244	-0.062
5.266	-0.104
5.287	-0.106
5.309	-0.061
5.331	-0.038
5.352	-0.028
5.374	-0.067
5.395	-0.108
5.417	-0.104
5.438	-0.069
5.46	-0.07
5.482	-0.048
5.503	0.006
5.525	0.009
5.546	-0.046
5.568	-0.078
5.59	-0.054
5.611	-0.049
5.633	-0.076
5.654	-0.106
5.676	-0.09
5.697	-0.024
5.719	0.005
5.741	-0.022
5.762	-0.024
5.784	-0.037
5.805	-0.04
5.827	-0.033
5.848	-0.044
5.87	-0.051
5.892	-0.026
5.913	-0.022
5.935	-0.085
5.956	-0.121
5.978	-0.079
6	-0.047
6.021	-0.08
6.043	-0.041
6.064	0.065
6.086	0.061
6.107	-0.017
6.129	-0.066
6.151	-0.031
6.172	0.02
6.194	-0.067
6.215	-0.167
6.237	-0.139
6.259	-0.071
6.28	-0.055
6.302	-0.068
6.323	-0.008
6.345	0.009
6.366	-0.045
6.388	-0.055
6.41	-0.041
6.431	-0.083
6.453	-0.113
6.474	-0.075
6.496	-0.063
6.518	-0.06
6.539	-0.005
6.561	-0.003
6.582	-0.054
6.604	-0.056
6.625	-0.101
6.647	-0.131
6.669	-0.068
6.69	-0.054
6.712	-0.011
6.733	-0.002
6.755	-0.062
6.776	-0.051
6.798	-0.078
6.82	-0.172
6.841	-0.166
6.863	-0.102
6.884	-0.078
6.906	-0.088
6.928	0.017
6.949	0.117
6.971	0.073
6.992	0.158
7.014	0.401
7.035	0.761
7.057	1.539
7.079	2.804
7.1	4.415
7.122	6.334
7.143	8.664
7.165	11.237
7.187	13.886
7.208	16.59
7.23	19.328
7.251	22.148
7.273	25.127
7.294	28.088
7.316	31.01
7.338	33.985
7.359	37.005
7.381	39.951
7.402	42.961
7.424	46.017
7.446	49.051
7.467	52.073
7.489	55.132
7.51	57.97
7.532	60.4
7.553	62.354
7.575	63.673
7.597	64.442
7.618	64.87
7.64	65.036
7.661	65.184
7.683	65.52
7.704	66.013
7.726	66.838
7.748	68.034
7.769	69.475
7.791	71.348
7.812	73.712
7.834	76.392
7.856	79.57
7.877	83.405
7.899	87.95
7.92	93.169
7.942	99.319
7.963	106.631
7.985	114.895
8.007	124.544
8.028	135.725
8.05	148.17
8.071	162.976
8.093	180.604
8.115	201.496
8.136	225.906
8.158	253.1
8.179	281.336
8.201	308.611
8.222	333.538
8.244	355.154
8.266	373.087
8.287	387.837
8.309	399.751
8.33	408.742
8.352	415.254
8.373	419.479
8.395	421.237
8.417	420.426
8.438	417.049
8.46	411.057
8.481	402.412
8.503	391.216
8.525	377.039
8.546	359.383
8.568	337.832
8.589	312.53
8.611	284.702
8.632	256.11
8.654	228.613
8.676	204.225
8.697	182.978
8.719	165.105
8.74	149.983
8.762	137.315
8.784	126.243
8.805	116.574
8.827	108.383
8.848	101.498
8.87	95.897
8.891	91.543
8.913	88.276
8.935	85.942
8.956	84.422
8.978	83.581
8.999	83.251
9.021	83.359
9.043	83.916
9.064	84.812
9.086	86.002
9.107	87.504
9.129	89.271
9.15	91.195
9.172	93.383
9.194	95.72
9.215	98.176
9.237	100.827
9.258	103.676
9.28	106.633
9.301	109.732
9.323	112.879
9.345	116.132
9.366	119.496
9.388	122.954
9.409	126.509
9.431	130.197
9.453	133.961
9.474	137.826
9.496	141.828
9.517	145.872
9.539	150.114
9.56	154.478
9.582	158.865
9.604	163.45
9.625	168.177
9.647	173.031
9.668	178.089
9.69	183.267
9.712	188.751
9.733	194.384
9.755	200.27
9.776	206.443
9.798	212.787
9.819	219.503
9.841	226.396
9.863	233.575
9.884	241.074
9.906	248.721
9.927	256.547
9.949	264.483
9.971	272.613
9.992	280.928
10.014	289.35
10.035	297.915
10.057	306.646
10.078	315.559
10.1	324.727
10.122	334.223
10.143	344.112
10.165	354.547
10.186	365.463
10.208	377.026
10.229	389.541
10.251	402.861
10.273	417.159
10.294	432.483
10.316	449.182
10.337	467.287
10.359	486.652
10.381	507.879
10.402	530.953
10.424	555.976
10.445	583.169
10.467	612.786
10.488	645.11
10.51	680.044
10.532	718.19
10.553	759.762
10.575	804.262
10.596	852.809
10.618	905.548
10.64	961.385
10.661	1021.89
10.683	1086.75
10.704	1154.47
10.726	1226.11
10.747	1301.17
10.769	1376.97
10.791	1455.49
10.812	1534.08
10.834	1610.62
10.855	1688.25
10.877	1761.87
10.898	1829.26
10.92	1896.16
10.942	1958.16
10.963	2003.94
10.985	2052.94
11.006	2099.27
11.028	2122.39
11.05	2146.75
11.071	2176.72
11.093	2184.99
11.114	2181.28
11.136	2193.15
11.157	2191.65
11.179	2161.26
11.201	2138.62
11.222	2117.56
11.244	2075.38
11.265	2024.26
11.287	1976.99
11.309	1918.34
11.33	1846.69
11.352	1779.13
11.373	1711.29
11.395	1637.13
11.416	1562.94
11.438	1494.22
11.46	1428.33
11.481	1367.53
11.503	1314.83
11.524	1268.91
11.546	1230.81
11.568	1202.87
11.589	1183
11.611	1172.05
11.632	1171.21
11.654	1177.85
11.675	1191.93
11.697	1215.28
11.719	1245.35
11.74	1280.5
11.762	1322.09
11.783	1368.97
11.805	1418.54
11.826	1470.75
11.848	1526.2
11.87	1580.62
11.891	1636.35
11.913	1689.69
11.934	1737.54
11.956	1783.69
11.978	1823.45
11.999	1858.19
12.021	1887.13
12.042	1903.99
12.064	1917.93
12.085	1926.34
12.107	1919.68
12.129	1908.2
12.15	1892.47
12.172	1861.62
12.193	1825.33
12.215	1785.94
12.237	1732.64
12.258	1669.18
12.28	1602.55
12.301	1528.69
12.323	1447.89
12.344	1365.1
12.366	1280.71
12.388	1195.65
12.409	1112.43
12.431	1031.31
12.452	953.666
12.474	878.982
12.496	807.928
12.517	740.726
12.539	676.71
12.56	617.1
12.582	560.37
12.603	506.909
12.625	457.719
12.647	411.165
12.668	368.008
12.69	328.806
12.711	292.275
12.733	259.517
12.754	229.999
12.776	203.52
12.798	180.275
12.819	159.801
12.841	141.994
12.862	126.453
12.884	113.135
12.906	101.632
12.927	91.59
12.949	82.95
12.97	75.574
12.992	69.067
13.013	63.41
13.035	58.626
13.057	54.427
13.078	50.751
13.1	47.505
13.121	44.803
13.143	42.55
13.165	40.59
13.186	39.027
13.208	37.671
13.229	36.491
13.251	35.597
13.272	34.896
13.294	34.342
13.316	34.072
13.337	33.983
13.359	34.029
13.38	34.242
13.402	34.493
13.423	34.856
13.445	35.304
13.467	35.894
13.488	36.67
13.51	37.446
13.531	38.318
13.553	39.218
13.575	40.06
13.596	40.955
13.618	41.772
13.639	42.584
13.661	43.419
13.682	44.106
13.704	44.767
13.726	45.407
13.747	45.88
13.769	46.157
13.79	46.342
13.812	46.489
13.834	46.476
13.855	46.303
13.877	46.129
13.898	45.862
13.92	45.476
13.941	45.077
13.963	44.508
13.985	43.777
14.006	43.098
14.028	42.289
14.049	41.324
14.071	40.425
14.093	39.547
14.114	38.625
14.136	37.667
14.157	36.663
14.179	35.586
14.2	34.449
14.222	33.316
14.244	32.309
14.265	31.298
14.287	30.176
14.308	28.97
14.33	27.748
14.351	26.6
14.373	25.486
14.395	24.372
14.416	23.346
14.438	22.371
14.459	21.241
14.481	20.132
14.503	19.158
14.524	18.258
14.546	17.432
14.567	16.653
14.589	15.882
14.61	15.201
14.632	14.611
14.654	14.08
14.675	13.618
14.697	13.235
14.718	13.045
14.74	12.947
14.762	12.835
14.783	12.841
14.805	13.005
14.826	13.33
14.848	13.799
14.869	14.319
14.891	14.85
14.913	15.575
14.934	16.441
14.956	17.302
14.977	18.346
14.999	19.5
15.02	20.686
15.042	21.86
15.064	23.019
15.085	24.219
15.107	25.485
15.128	26.785
15.15	28.028
15.172	29.147
15.193	30.151
15.215	31.177
15.236	32.161
15.258	32.995
15.279	33.687
15.301	34.179
15.323	34.657
15.344	35.054
15.366	35.239
15.387	35.252
15.409	35.173
15.431	35.017
15.452	34.833
15.474	34.477
15.495	33.989
15.517	33.531
15.538	33.082
15.56	32.535
15.582	31.922
15.603	31.352
15.625	30.829
15.646	30.21
15.668	29.551
15.69	28.963
15.711	28.386
15.733	27.784
15.754	27.145
15.776	26.505
15.797	25.916
15.819	25.394
15.841	24.837
15.862	24.251
15.884	23.67
15.905	23.131
15.927	22.666
15.948	22.245
15.97	21.811
15.992	21.349
16.013	20.935
16.035	20.58
16.056	20.264
16.078	19.892
16.1	19.499
16.121	19.184
16.143	18.914
16.164	18.563
16.186	18.177
16.207	17.865
16.229	17.608
16.251	17.249
16.272	16.88
16.294	16.601
16.315	16.359
16.337	16.107
16.359	15.843
16.38	15.635
16.402	15.533
16.423	15.375
16.445	15.196
16.466	15.143
16.488	15.211
16.51	15.214
16.531	15.197
16.553	15.273
16.574	15.434
16.596	15.629
16.618	15.829
16.639	16.013
16.661	16.328
16.682	16.71
16.704	17.143
16.725	17.624
16.747	18.062
16.769	18.595
16.79	19.242
16.812	19.905
16.833	20.73
16.855	21.675
16.876	22.727
16.898	23.882
16.92	25.249
16.941	26.934
16.963	29.076
16.984	31.859
17.006	35.414
17.028	40.136
17.049	46.506
17.071	55.196
17.092	66.93
17.114	82.542
17.135	103.023
17.157	129.428
17.179	162.756
17.2	203.614
17.222	251.915
17.243	307.615
17.265	369.71
17.287	436.624
17.308	507.229
17.33	580.883
17.351	656.922
17.373	732.782
17.394	807.297
17.416	881.052
17.438	952.336
17.459	1018.69
17.481	1077.88
17.502	1132.02
17.524	1179.15
17.545	1215.62
17.567	1242.17
17.589	1259.52
17.61	1267.85
17.632	1264.66
17.653	1250.38
17.675	1227.41
17.697	1196.24
17.718	1157.6
17.74	1111.44
17.761	1059.02
17.783	1002.78
17.804	944.033
17.826	883.5
17.848	821.782
17.869	760.121
17.891	699.546
17.912	640.911
17.934	584.972
17.956	531.78
17.977	481.302
17.999	434.391
18.02	391.355
18.042	351.623
18.063	315.452
18.085	282.682
18.107	252.819
18.128	226.096
18.15	202.514
18.171	181.328
18.193	162.363
18.215	145.774
18.236	131.175
18.258	118.13
18.279	106.564
18.301	96.537
18.322	87.649
18.344	80.047
18.366	73.262
18.387	67.255
18.409	62.134
18.43	57.762
18.452	54.103
18.473	50.949
18.495	48.386
18.517	46.593
18.538	45.485
18.56	44.952
18.581	45.036
18.603	45.734
18.625	47.032
18.646	48.828
18.668	50.891
18.689	53.059
18.711	55.263
18.732	57.37
18.754	59.228
18.776	60.638
18.797	61.547
18.819	61.868
18.84	61.714
18.862	61.167
18.884	60.22
18.905	59.159
18.927	57.98
18.948	56.657
18.97	55.405
18.991	54.313
19.013	53.373
19.035	52.449
19.056	51.721
19.078	51.196
19.099	50.802
19.121	50.698
19.143	50.667
19.164	50.741
19.186	50.863
19.207	50.944
19.229	51.091
19.25	51.203
19.272	51.395
19.294	51.562
19.315	51.553
19.337	51.565
19.358	51.459
19.38	51.004
19.401	50.485
19.423	49.949
19.445	49.187
19.466	48.265
19.488	47.285
19.509	46.244
19.531	45.27
19.553	44.282
19.574	43.244
19.596	42.368
19.617	41.545
19.639	40.917
19.66	40.642
19.682	40.787
19.704	41.493
19.725	42.836
19.747	44.922
19.768	47.789
19.79	51.686
19.812	56.632
19.833	62.607
19.855	69.44
19.876	76.884
19.898	84.393
19.919	91.253
19.941	96.855
19.963	101.187
19.984	104.306
20.006	106.172
20.027	106.837
20.049	106.75
20.07	106.663
20.092	107.022
20.114	108.391
20.135	110.615
20.157	112.828
20.178	114.526
20.2	116.012
20.222	118.41
20.243	122.768
20.265	129.178
20.286	136.761
20.308	144.668
20.329	152.502
20.351	160.013
20.373	167.296
20.394	174.089
20.416	180.121
20.437	185.737
20.459	191.763
20.481	199.377
20.502	210.041
20.524	222.051
20.545	232.434
20.567	240.722
20.588	246.824
20.61	250.411
20.632	252.32
20.653	254.593
20.675	256.581
20.696	256.983
20.718	255.777
20.74	252.166
20.761	246.232

## Sheet: EDF1e
	Replicate 1	Replicate 2	Replicate 3
20 uM FTY720	0.67528	0.398036	0.567327
100 uM FTY720	0.403314	0.927358	0.576534
20 uM FB1	1.22635	1.59094	1.51688
100 uM FB1	1.94499	2.25277	2.29583

## Sheet: EDF1f
Deconvoluted Mass (a.m.u)	Intensity (Counts)
4000	0.000281
4000.5	0.000567
4001	0.000853
4001.5	0.001128
4002	0.001382
4002.5	0.001604
4003	0.001784
4003.5	0.001915
4004	0.00199
4004.5	0.002007
4005	0.001967
4005.5	0.001878
4006	0.001746
4006.5	0.001584
4007	0.001404
4007.5	0.001218
4008	0.001035
4008.5	0.000865
4009	0.000712
4009.5	0.00058
4010	0.000468
4010.5	0.000377
4011	0.000303
4011.5	0.000245
4012	0.000199
4012.5	0.000163
4013	0.000136
4013.5	0.000115
4014	9.89e-05
4014.5	8.64e-05
4015	7.65e-05
4015.5	6.87e-05
4016	6.23e-05
4016.5	5.68e-05
4017	5.19e-05
4017.5	4.73e-05
4018	4.28e-05
4018.5	3.84e-05
4019	3.38e-05
4019.5	2.93e-05
4020	2.49e-05
4020.5	2.07e-05
4021	1.69e-05
4021.5	1.34e-05
4022	1.05e-05
4022.5	8.04e-06
4023	6.07e-06
4023.5	4.54e-06
4024	3.36e-06
4024.5	2.49e-06
4025	1.84e-06
4025.5	1.37e-06
4026	1.03e-06
4026.5	7.88e-07
4027	6.11e-07
4027.5	4.83e-07
4028	3.9e-07
4028.5	3.21e-07
4029	2.71e-07
4029.5	2.33e-07
4030	2.05e-07
4030.5	1.85e-07
4031	1.71e-07
4031.5	1.61e-07
4032	1.56e-07
4032.5	1.55e-07
4033	1.58e-07
4033.5	1.66e-07
4034	1.81e-07
4034.5	2.03e-07
4035	2.37e-07
4035.5	2.87e-07
4036	3.59e-07
4036.5	4.67e-07
4037	6.29e-07
4037.5	8.73e-07
4038	1.25e-06
4038.5	1.82e-06
4039	2.69e-06
4039.5	4.04e-06
4040	6.07e-06
4040.5	9.1e-06
4041	1.35e-05
4041.5	1.97e-05
4042	2.82e-05
4042.5	3.92e-05
4043	5.27e-05
4043.5	6.85e-05
4044	8.55e-05
4044.5	0.000103
4045	0.000118
4045.5	0.000131
4046	0.000139
4046.5	0.000143
4047	0.000143
4047.5	0.000139
4048	0.000133
4048.5	0.000125
4049	0.000119
4049.5	0.000113
4050	0.000109
4050.5	0.000109
4051	0.000112
4051.5	0.00012
4052	0.000134
4052.5	0.000157
4053	0.000192
4053.5	0.000245
4054	0.000322
4054.5	0.000434
4055	0.000595
4055.5	0.000822
4056	0.001132
4056.5	0.001538
4057	0.002043
4057.5	0.002634
4058	0.003272
4058.5	0.003897
4059	0.004432
4059.5	0.004801
4060	0.004948
4060.5	0.004855
4061	0.004542
4061.5	0.004062
4062	0.003487
4062.5	0.002886
4063	0.002315
4063.5	0.001811
4064	0.001391
4064.5	0.001055
4065	0.000796
4065.5	0.0006
4066	0.000456
4066.5	0.00035
4067	0.000274
4067.5	0.000218
4068	0.000179
4068.5	0.00015
4069	0.00013
4069.5	0.000117
4070	0.000109
4070.5	0.000105
4071	0.000105
4071.5	0.000109
4072	0.000118
4072.5	0.000132
4073	0.000153
4073.5	0.000184
4074	0.000229
4074.5	0.000292
4075	0.000381
4075.5	0.000505
4076	0.000677
4076.5	0.000912
4077	0.001224
4077.5	0.001627
4078	0.002128
4078.5	0.00272
4079	0.00338
4079.5	0.004062
4080	0.004702
4080.5	0.005224
4081	0.005561
4081.5	0.005662
4082	0.005515
4082.5	0.005143
4083	0.004599
4083.5	0.003955
4084	0.003283
4084.5	0.002642
4085	0.002071
4085.5	0.001591
4086	0.001204
4086.5	0.000903
4087	0.000675
4087.5	0.000506
4088	0.000382
4088.5	0.000292
4089	0.000226
4089.5	0.000179
4090	0.000144
4090.5	0.000118
4091	9.91e-05
4091.5	8.5e-05
4092	7.44e-05
4092.5	6.66e-05
4093	6.09e-05
4093.5	5.69e-05
4094	5.44e-05
4094.5	5.32e-05
4095	5.33e-05
4095.5	5.47e-05
4096	5.75e-05
4096.5	6.19e-05
4097	6.83e-05
4097.5	7.71e-05
4098	8.89e-05
4098.5	0.000105
4099	0.000125
4099.5	0.000151
4100	0.000185
4100.5	0.000228
4101	0.000281
4101.5	0.000345
4102	0.000423
4102.5	0.000513
4103	0.000616
4103.5	0.00073
4104	0.000853
4104.5	0.000981
4105	0.001109
4105.5	0.001234
4106	0.001352
4106.5	0.001458
4107	0.00155
4107.5	0.001627
4108	0.001685
4108.5	0.001725
4109	0.001747
4109.5	0.00175
4110	0.001735
4110.5	0.001702
4111	0.001653
4111.5	0.001587
4112	0.001508
4112.5	0.001418
4113	0.001319
4113.5	0.001217
4114	0.001113
4114.5	0.001013
4115	0.000919
4115.5	0.000834
4116	0.00076
4116.5	0.000698
4117	0.000649
4117.5	0.000613
4118	0.00059
4118.5	0.000581
4119	0.000585
4119.5	0.000604
4120	0.000637
4120.5	0.000687
4121	0.000755
4121.5	0.000842
4122	0.00095
4122.5	0.001078
4123	0.001225
4123.5	0.001389
4124	0.001564
4124.5	0.001742
4125	0.001913
4125.5	0.002066
4126	0.002189
4126.5	0.002273
4127	0.002314
4127.5	0.002308
4128	0.002258
4128.5	0.002171
4129	0.002054
4129.5	0.001917
4130	0.001769
4130.5	0.001618
4131	0.00147
4131.5	0.001329
4132	0.001198
4132.5	0.001077
4133	0.000967
4133.5	0.000867
4134	0.000776
4134.5	0.000693
4135	0.000616
4135.5	0.000546
4136	0.000482
4136.5	0.000422
4137	0.000367
4137.5	0.000317
4138	0.000272
4138.5	0.000231
4139	0.000195
4139.5	0.000164
4140	0.000138
4140.5	0.000115
4141	9.61e-05
4141.5	8.03e-05
4142	6.73e-05
4142.5	5.67e-05
4143	4.79e-05
4143.5	4.08e-05
4144	3.48e-05
4144.5	2.99e-05
4145	2.58e-05
4145.5	2.23e-05
4146	1.93e-05
4146.5	1.66e-05
4147	1.43e-05
4147.5	1.23e-05
4148	1.05e-05
4148.5	8.89e-06
4149	7.51e-06
4149.5	6.33e-06
4150	5.33e-06
4150.5	4.49e-06
4151	3.79e-06
4151.5	3.23e-06
4152	2.78e-06
4152.5	2.42e-06
4153	2.14e-06
4153.5	1.93e-06
4154	1.76e-06
4154.5	1.64e-06
4155	1.55e-06
4155.5	1.49e-06
4156	1.44e-06
4156.5	1.41e-06
4157	1.38e-06
4157.5	1.35e-06
4158	1.32e-06
4158.5	1.28e-06
4159	1.24e-06
4159.5	1.18e-06
4160	1.11e-06
4160.5	1.04e-06
4161	9.64e-07
4161.5	8.87e-07
4162	8.15e-07
4162.5	7.5e-07
4163	6.94e-07
4163.5	6.49e-07
4164	6.17e-07
4164.5	5.99e-07
4165	5.98e-07
4165.5	6.14e-07
4166	6.52e-07
4166.5	7.16e-07
4167	8.14e-07
4167.5	9.55e-07
4168	1.16e-06
4168.5	1.43e-06
4169	1.82e-06
4169.5	2.33e-06
4170	3.02e-06
4170.5	3.91e-06
4171	5.03e-06
4171.5	6.37e-06
4172	7.92e-06
4172.5	9.58e-06
4173	1.12e-05
4173.5	1.27e-05
4174	1.39e-05
4174.5	1.45e-05
4175	1.46e-05
4175.5	1.4e-05
4176	1.28e-05
4176.5	1.13e-05
4177	9.63e-06
4177.5	7.9e-06
4178	6.27e-06
4178.5	4.86e-06
4179	3.69e-06
4179.5	2.77e-06
4180	2.07e-06
4180.5	1.56e-06
4181	1.19e-06
4181.5	9.22e-07
4182	7.39e-07
4182.5	6.16e-07
4183	5.37e-07
4183.5	4.93e-07
4184	4.79e-07
4184.5	4.93e-07
4185	5.38e-07
4185.5	6.21e-07
4186	7.59e-07
4186.5	9.76e-07
4187	1.31e-06
4187.5	1.84e-06
4188	2.66e-06
4188.5	3.94e-06
4189	5.94e-06
4189.5	9.06e-06
4190	1.39e-05
4190.5	2.11e-05
4191	3.18e-05
4191.5	4.7e-05
4192	6.8e-05
4192.5	9.55e-05
4193	0.00013
4193.5	0.000169
4194	0.000213
4194.5	0.000255
4195	0.000292
4195.5	0.000319
4196	0.000332
4196.5	0.000329
4197	0.000312
4197.5	0.000284
4198	0.000249
4198.5	0.000211
4199	0.000174
4199.5	0.000142
4200	0.000115
4200.5	9.34e-05
4201	7.72e-05
4201.5	6.56e-05
4202	5.81e-05
4202.5	5.4e-05
4203	5.32e-05
4203.5	5.58e-05
4204	6.28e-05
4204.5	7.56e-05
4205	9.72e-05
4205.5	0.000133
4206	0.000192
4206.5	0.00029
4207	0.000454
4207.5	0.000726
4208	0.001174
4208.5	0.0019
4209	0.003039
4209.5	0.004761
4210	0.007239
4210.5	0.010599
4211	0.014852
4211.5	0.019812
4212	0.025058
4212.5	0.029962
4213	0.033804
4213.5	0.035953
4214	0.036042
4214.5	0.034078
4215	0.030429
4215.5	0.025711
4216	0.02061
4216.5	0.015723
4217	0.011456
4217.5	0.008006
4218	0.00539
4218.5	0.003514
4219	0.002231
4219.5	0.001387
4220	0.00085
4220.5	0.000517
4221	0.000314
4221.5	0.000192
4222	0.000119
4222.5	7.51e-05
4223	4.89e-05
4223.5	3.29e-05
4224	2.31e-05
4224.5	1.7e-05
4225	1.32e-05
4225.5	1.08e-05
4226	9.38e-06
4226.5	8.62e-06
4227	8.41e-06
4227.5	8.68e-06
4228	9.47e-06
4228.5	1.09e-05
4229	1.31e-05
4229.5	1.66e-05
4230	2.17e-05
4230.5	2.94e-05
4231	4.08e-05
4231.5	5.78e-05
4232	8.28e-05
4232.5	0.000119
4233	0.000172
4233.5	0.000245
4234	0.000344
4234.5	0.000474
4235	0.000636
4235.5	0.000828
4236	0.001045
4236.5	0.001271
4237	0.00149
4237.5	0.001682
4238	0.001828
4238.5	0.001915
4239	0.001936
4239.5	0.001894
4240	0.0018
4240.5	0.001667
4241	0.001511
4241.5	0.001347
4242	0.001187
4242.5	0.001039
4243	0.000908
4243.5	0.000796
4244	0.000703
4244.5	0.000627
4245	0.000567
4245.5	0.000521
4246	0.000488
4246.5	0.000464
4247	0.000451
4247.5	0.000446
4248	0.000451
4248.5	0.000464
4249	0.000487
4249.5	0.000522
4250	0.00057
4250.5	0.000636
4251	0.000725
4251.5	0.000843
4252	0.001001
4252.5	0.00121
4253	0.001488
4253.5	0.001857
4254	0.002342
4254.5	0.002976
4255	0.003792
4255.5	0.004822
4256	0.006089
4256.5	0.007598
4257	0.009325
4257.5	0.011207
4258	0.01314
4258.5	0.014981
4259	0.016565
4259.5	0.01773
4260	0.018349
4260.5	0.018353
4261	0.017748
4261.5	0.01661
4262	0.015066
4262.5	0.013275
4263	0.011392
4263.5	0.00955
4264	0.007847
4264.5	0.006343
4265	0.005063
4265.5	0.004005
4266	0.003153
4266.5	0.002478
4267	0.001951
4267.5	0.001545
4268	0.001232
4268.5	0.000993
4269	0.00081
4269.5	0.00067
4270	0.000562
4270.5	0.000479
4271	0.000414
4271.5	0.000363
4272	0.000323
4272.5	0.00029
4273	0.000264
4273.5	0.000243
4274	0.000225
4274.5	0.000209
4275	0.000195
4275.5	0.000182
4276	0.000169
4276.5	0.000156
4277	0.000143
4277.5	0.00013
4278	0.000117
4278.5	0.000104
4279	9.08e-05
4279.5	7.8e-05
4280	6.59e-05
4280.5	5.48e-05
4281	4.48e-05
4281.5	3.61e-05
4282	2.88e-05
4282.5	2.27e-05
4283	1.79e-05
4283.5	1.4e-05
4284	1.11e-05
4284.5	8.81e-06
4285	7.13e-06
4285.5	5.9e-06
4286	5.01e-06
4286.5	4.39e-06
4287	3.98e-06
4287.5	3.73e-06
4288	3.63e-06
4288.5	3.64e-06
4289	3.77e-06
4289.5	4.01e-06
4290	4.34e-06
4290.5	4.77e-06
4291	5.29e-06
4291.5	5.87e-06
4292	6.48e-06
4292.5	7.09e-06
4293	7.66e-06
4293.5	8.14e-06
4294	8.5e-06
4294.5	8.7e-06
4295	8.76e-06
4295.5	8.69e-06
4296	8.51e-06
4296.5	8.29e-06
4297	8.06e-06
4297.5	7.88e-06
4298	7.79e-06
4298.5	7.86e-06
4299	8.15e-06
4299.5	8.72e-06
4300	9.68e-06
4300.5	1.12e-05
4301	1.35e-05
4301.5	1.69e-05
4302	2.21e-05
4302.5	2.98e-05
4303	4.12e-05
4303.5	5.82e-05
4304	8.28e-05
4304.5	0.000118
4305	0.000166
4305.5	0.000231
4306	0.000311
4306.5	0.000406
4307	0.000507
4307.5	0.000606
4308	0.000689
4308.5	0.000742
4309	0.000756
4309.5	0.000729
4310	0.000665
4310.5	0.000575
4311	0.000473
4311.5	0.000371
4312	0.000279
4312.5	0.000202
4313	0.000141
4313.5	9.66e-05
4314	6.48e-05
4314.5	4.29e-05
4315	2.82e-05
4315.5	1.85e-05
4316	1.23e-05
4316.5	8.22e-06
4317	5.59e-06
4317.5	3.88e-06
4318	2.75e-06
4318.5	2.01e-06
4319	1.5e-06
4319.5	1.16e-06
4320	9.28e-07
4320.5	7.66e-07
4321	6.56e-07
4321.5	5.85e-07
4322	5.44e-07
4322.5	5.31e-07
4323	5.46e-07
4323.5	5.94e-07
4324	6.85e-07
4324.5	8.43e-07
4325	1.11e-06
4325.5	1.55e-06
4326	2.31e-06
4326.5	3.65e-06
4327	6.08e-06
4327.5	1.05e-05
4328	1.89e-05
4328.5	3.45e-05
4329	6.37e-05
4329.5	0.000117
4330	0.000212
4330.5	0.000374
4331	0.000637
4331.5	0.001035
4332	0.001597
4332.5	0.00232
4333	0.00316
4333.5	0.004016
4334	0.00475
4334.5	0.005219
4335	0.005322
4335.5	0.005041
4336	0.004441
4336.5	0.00365
4337	0.00281
4337.5	0.002037
4338	0.001401
4338.5	0.000922
4339	0.000586
4339.5	0.000365
4340	0.000225
4340.5	0.00014
4341	8.85e-05
4341.5	5.82e-05
4342	4.03e-05
4342.5	2.97e-05
4343	2.36e-05
4343.5	2.03e-05
4344	1.9e-05
4344.5	1.94e-05
4345	2.15e-05
4345.5	2.57e-05
4346	3.3e-05
4346.5	4.48e-05
4347	6.37e-05
4347.5	9.41e-05
4348	0.000142
4348.5	0.000217
4349	0.000333
4349.5	0.000505
4350	0.000751
4350.5	0.001088
4351	0.001524
4351.5	0.00205
4352	0.002638
4352.5	0.003235
4353	0.003769
4353.5	0.004167
4354	0.00437
4354.5	0.004347
4355	0.004108
4355.5	0.003696
4356	0.003175
4356.5	0.002614
4357	0.002072
4357.5	0.00159
4358	0.001187
4358.5	0.000868
4359	0.000626
4359.5	0.000448
4360	0.000319
4360.5	0.000229
4361	0.000165
4361.5	0.000121
4362	9e-05
4362.5	6.82e-05
4363	5.27e-05
4363.5	4.16e-05
4364	3.35e-05
4364.5	2.75e-05
4365	2.3e-05
4365.5	1.96e-05
4366	1.71e-05
4366.5	1.51e-05
4367	1.36e-05
4367.5	1.25e-05
4368	1.18e-05
4368.5	1.14e-05
4369	1.12e-05
4369.5	1.14e-05
4370	1.19e-05
4370.5	1.29e-05
4371	1.43e-05
4371.5	1.65e-05
4372	1.95e-05
4372.5	2.37e-05
4373	2.95e-05
4373.5	3.74e-05
4374	4.83e-05
4374.5	6.28e-05
4375	8.21e-05
4375.5	0.000107
4376	0.000139
4376.5	0.000177
4377	0.000223
4377.5	0.000275
4378	0.000331
4378.5	0.000388
4379	0.000443
4379.5	0.000491
4380	0.000529
4380.5	0.000554
4381	0.000563
4381.5	0.000558
4382	0.000538
4382.5	0.000506
4383	0.000466
4383.5	0.000421
4384	0.000373
4384.5	0.000327
4385	0.000283
4385.5	0.000243
4386	0.000209
4386.5	0.00018
4387	0.000155
4387.5	0.000136
4388	0.000121
4388.5	0.00011
4389	0.000103
4389.5	9.91e-05
4390	9.89e-05
4390.5	0.000103
4391	0.000111
4391.5	0.000125
4392	0.000146
4392.5	0.000178
4393	0.000224
4393.5	0.000292
4394	0.00039
4394.5	0.000533
4395	0.000739
4395.5	0.001035
4396	0.001456
4396.5	0.002044
4397	0.00285
4397.5	0.003929
4398	0.005328
4398.5	0.007081
4399	0.009194
4399.5	0.011627
4400	0.014289
4400.5	0.01703
4401	0.019655
4401.5	0.021944
4402	0.02368
4402.5	0.024689
4403	0.024867
4403.5	0.024199
4404	0.022763
4404.5	0.020713
4405	0.018252
4405.5	0.015596
4406	0.012946
4406.5	0.010462
4407	0.008251
4407.5	0.00637
4408	0.00483
4408.5	0.003611
4409	0.002673
4409.5	0.001968
4410	0.001449
4410.5	0.001072
4411	0.000802
4411.5	0.000608
4412	0.000471
4412.5	0.000374
4413	0.000306
4413.5	0.000258
4414	0.000224
4414.5	0.000202
4415	0.000187
4415.5	0.000179
4416	0.000176
4416.5	0.000177
4417	0.000181
4417.5	0.000187
4418	0.000195
4418.5	0.000204
4419	0.000211
4419.5	0.000218
4420	0.000221
4420.5	0.000221
4421	0.000216
4421.5	0.000207
4422	0.000194
4422.5	0.000178
4423	0.000159
4423.5	0.000139
4424	0.000119
4424.5	0.0001
4425	8.32e-05
4425.5	6.82e-05
4426	5.55e-05
4426.5	4.48e-05
4427	3.62e-05
4427.5	2.92e-05
4428	2.36e-05
4428.5	1.92e-05
4429	1.57e-05
4429.5	1.3e-05
4430	1.07e-05
4430.5	8.95e-06
4431	7.49e-06
4431.5	6.29e-06
4432	5.29e-06
4432.5	4.44e-06
4433	3.73e-06
4433.5	3.12e-06
4434	2.61e-06
4434.5	2.18e-06
4435	1.82e-06
4435.5	1.53e-06
4436	1.29e-06
4436.5	1.1e-06
4437	9.53e-07
4437.5	8.42e-07
4438	7.62e-07
4438.5	7.12e-07
4439	6.88e-07
4439.5	6.91e-07
4440	7.24e-07
4440.5	7.93e-07
4441	9.09e-07
4441.5	1.09e-06
4442	1.37e-06
4442.5	1.78e-06
4443	2.41e-06
4443.5	3.37e-06
4444	4.85e-06
4444.5	7.12e-06
4445	1.06e-05
4445.5	1.59e-05
4446	2.4e-05
4446.5	3.6e-05
4447	5.34e-05
4447.5	7.79e-05
4448	0.000111
4448.5	0.000155
4449	0.000208
4449.5	0.000271
4450	0.000339
4450.5	0.000409
4451	0.000473
4451.5	0.000526
4452	0.000562
4452.5	0.000578
4453	0.000573
4453.5	0.00055
4454	0.000514
4454.5	0.000468
4455	0.000419
4455.5	0.000369
4456	0.000322
4456.5	0.000281
4457	0.000245
4457.5	0.000214
4458	0.000189
4458.5	0.000169
4459	0.000154
4459.5	0.000141
4460	0.000132
4460.5	0.000126
4461	0.000122
4461.5	0.000119
4462	0.000119
4462.5	0.000119
4463	0.000121
4463.5	0.000123
4464	0.000126
4464.5	0.000129
4465	0.000133
4465.5	0.000136
4466	0.000138
4466.5	0.00014
4467	0.000142
4467.5	0.000142
4468	0.000142
4468.5	0.000142
4469	0.00014
4469.5	0.000139
4470	0.000137
4470.5	0.000134
4471	0.000132
4471.5	0.000128
4472	0.000125
4472.5	0.00012
4473	0.000115
4473.5	0.000109
4474	0.000102
4474.5	9.48e-05
4475	8.66e-05
4475.5	7.81e-05
4476	6.95e-05
4476.5	6.11e-05
4477	5.31e-05
4477.5	4.58e-05
4478	3.94e-05
4478.5	3.38e-05
4479	2.9e-05
4479.5	2.51e-05
4480	2.2e-05
4480.5	1.96e-05
4481	1.78e-05
4481.5	1.64e-05
4482	1.56e-05
4482.5	1.51e-05
4483	1.5e-05
4483.5	1.53e-05
4484	1.59e-05
4484.5	1.68e-05
4485	1.81e-05
4485.5	1.97e-05
4486	2.16e-05
4486.5	2.4e-05
4487	2.67e-05
4487.5	2.99e-05
4488	3.34e-05
4488.5	3.75e-05
4489	4.21e-05
4489.5	4.75e-05
4490	5.38e-05
4490.5	6.14e-05
4491	7.07e-05
4491.5	8.27e-05
4492	9.83e-05
4492.5	0.000119
4493	0.000148
4493.5	0.000188
4494	0.000244
4494.5	0.000326
4495	0.000444
4495.5	0.000619
4496	0.000875
4496.5	0.00125
4497	0.001795
4497.5	0.002575
4498	0.003666
4498.5	0.005146
4499	0.007081
4499.5	0.009496
4500	0.012348
4500.5	0.015502
4501	0.018727
4501.5	0.021713
4502	0.024122
4502.5	0.02566
4503	0.026142
4503.5	0.025537
4504	0.023964
4504.5	0.021662
4505	0.018926
4505.5	0.016045
4506	0.013257
4506.5	0.010726
4507	0.008538
4507.5	0.006717
4508	0.005247
4508.5	0.004086
4509	0.003182
4509.5	0.002486
4510	0.001952
4510.5	0.001542
4511	0.001227
4511.5	0.000983
4512	0.000794
4512.5	0.000645
4513	0.000528
4513.5	0.000434
4514	0.00036
4514.5	0.0003
4515	0.000252
4515.5	0.000214
4516	0.000183
4516.5	0.000159
4517	0.000141
4517.5	0.000127
4518	0.000118
4518.5	0.000112
4519	0.000109
4519.5	0.00011
4520	0.000115
4520.5	0.000124
4521	0.000138
4521.5	0.000158
4522	0.000185
4522.5	0.000221
4523	0.000268
4523.5	0.000327
4524	0.000401
4524.5	0.000488
4525	0.000589
4525.5	0.000699
4526	0.000814
4526.5	0.000927
4527	0.001028
4527.5	0.00111
4528	0.001166
4528.5	0.001191
4529	0.001185
4529.5	0.001151
4530	0.001093
4530.5	0.001017
4531	0.00093
4531.5	0.000838
4532	0.000745
4532.5	0.000657
4533	0.000575
4533.5	0.000499
4534	0.000432
4534.5	0.000372
4535	0.000319
4535.5	0.000272
4536	0.000232
4536.5	0.000196
4537	0.000166
4537.5	0.00014
4538	0.000118
4538.5	9.89e-05
4539	8.34e-05
4539.5	7.08e-05
4540	6.08e-05
4540.5	5.29e-05
4541	4.71e-05
4541.5	4.32e-05
4542	4.09e-05
4542.5	4.04e-05
4543	4.17e-05
4543.5	4.53e-05
4544	5.2e-05
4544.5	6.29e-05
4545	8.02e-05
4545.5	0.000108
4546	0.000151
4546.5	0.000221
4547	0.000334
4547.5	0.000516
4548	0.000809
4548.5	0.001279
4549	0.002016
4549.5	0.00315
4550	0.004841
4550.5	0.007276
4551	0.010638
4551.5	0.015067
4552	0.0206
4552.5	0.02712
4553	0.034314
4553.5	0.041675
4554	0.048548
4554.5	0.054228
4555	0.05808
4555.5	0.05966
4556	0.058801
4556.5	0.055637
4557	0.050569
4557.5	0.044182
4558	0.037134
4558.5	0.030049
4559	0.023433
4559.5	0.017628
4560	0.01281
4560.5	0.009007
4561	0.006139
4561.5	0.004066
4562	0.002626
4562.5	0.001659
4563	0.001031
4563.5	0.000634
4564	0.000388
4564.5	0.000238
4565	0.000148
4565.5	9.43e-05
4566	6.23e-05
4566.5	4.31e-05
4567	3.17e-05
4567.5	2.51e-05
4568	2.17e-05
4568.5	2.05e-05
4569	2.16e-05
4569.5	2.52e-05
4570	3.26e-05
4570.5	4.67e-05
4571	7.35e-05
4571.5	0.000125
4572	0.000229
4572.5	0.000444
4573	0.000893
4573.5	0.001843
4574	0.003852
4574.5	0.008039
4575	0.016561
4575.5	0.033314
4576	0.064821
4576.5	0.121005
4577	0.215213
4577.5	0.362552
4578	0.575754
4578.5	0.858674
4579	1.19923
4579.5	1.56526
4580	1.90701
4580.5	2.16766
4581	2.29929
4581.5	2.2779
4582	2.11086
4582.5	1.83346
4583	1.49666
4583.5	1.1519
4584	0.839039
4584.5	0.580878
4585	0.384069
4585.5	0.243807
4586	0.149441
4586.5	0.088986
4587	0.051804
4587.5	0.029677
4588	0.016841
4588.5	0.009528
4589	0.005408
4589.5	0.003097
4590	0.001799
4590.5	0.001065
4591	0.000645
4591.5	0.000401
4592	0.000257
4592.5	0.00017
4593	0.000116
4593.5	8.19e-05
4594	6.01e-05
4594.5	4.6e-05
4595	3.66e-05
4595.5	3.05e-05
4596	2.66e-05
4596.5	2.44e-05
4597	2.36e-05
4597.5	2.41e-05
4598	2.58e-05
4598.5	2.92e-05
4599	3.48e-05
4599.5	4.33e-05
4600	5.62e-05
4600.5	7.55e-05
4601	0.000104
4601.5	0.000147
4602	0.000209
4602.5	0.000299
4603	0.000425
4603.5	0.000598
4604	0.000825
4604.5	0.001113
4605	0.001458
4605.5	0.001852
4606	0.002272
4606.5	0.00269
4607	0.003072
4607.5	0.003386
4608	0.003605
4608.5	0.003715
4609	0.003714
4609.5	0.003613
4610	0.00343
4610.5	0.003187
4611	0.002909
4611.5	0.002614
4612	0.00232
4612.5	0.002037
4613	0.001774
4613.5	0.001534
4614	0.001318
4614.5	0.001126
4615	0.000956
4615.5	0.000806
4616	0.000675
4616.5	0.000561
4617	0.000462
4617.5	0.000377
4618	0.000304
4618.5	0.000244
4619	0.000194
4619.5	0.000153
4620	0.00012
4620.5	9.5e-05
4621	7.54e-05
4621.5	6.06e-05
4622	4.96e-05
4622.5	4.18e-05
4623	3.64e-05
4623.5	3.31e-05
4624	3.15e-05
4624.5	3.16e-05
4625	3.35e-05
4625.5	3.75e-05
4626	4.44e-05
4626.5	5.5e-05
4627	7.12e-05
4627.5	9.54e-05
4628	0.000131
4628.5	0.000182
4629	0.000255
4629.5	0.000356
4630	0.000488
4630.5	0.000654
4631	0.000851
4631.5	0.001067
4632	0.001283
4632.5	0.001473
4633	0.001611
4633.5	0.001675
4634	0.001654
4634.5	0.001552
4635	0.001386
4635.5	0.00118
4636	0.000961
4636.5	0.000751
4637	0.000567
4637.5	0.000415
4638	0.000296
4638.5	0.000208
4639	0.000144
4639.5	9.99e-05
4640	6.95e-05
4640.5	4.9e-05
4641	3.52e-05
4641.5	2.59e-05
4642	1.96e-05
4642.5	1.54e-05
4643	1.26e-05
4643.5	1.06e-05
4644	9.36e-06
4644.5	8.54e-06
4645	8.05e-06
4645.5	7.82e-06
4646	7.79e-06
4646.5	7.93e-06
4647	8.2e-06
4647.5	8.59e-06
4648	9.08e-06
4648.5	9.66e-06
4649	1.03e-05
4649.5	1.1e-05
4650	1.18e-05
4650.5	1.26e-05
4651	1.35e-05
4651.5	1.45e-05
4652	1.56e-05
4652.5	1.69e-05
4653	1.84e-05
4653.5	2.02e-05
4654	2.24e-05
4654.5	2.51e-05
4655	2.84e-05
4655.5	3.24e-05
4656	3.74e-05
4656.5	4.34e-05
4657	5.07e-05
4657.5	5.95e-05
4658	7e-05
4658.5	8.24e-05
4659	9.68e-05
4659.5	0.000113
4660	0.000132
4660.5	0.000152
4661	0.000174
4661.5	0.000197
4662	0.000219
4662.5	0.000241
4663	0.000259
4663.5	0.000274
4664	0.000284
4664.5	0.000287
4665	0.000283
4665.5	0.000272
4666	0.000255
4666.5	0.000233
4667	0.000207
4667.5	0.000179
4668	0.000151
4668.5	0.000125
4669	0.000101
4669.5	7.99e-05
4670	6.25e-05
4670.5	4.84e-05
4671	3.72e-05
4671.5	2.86e-05
4672	2.2e-05
4672.5	1.71e-05
4673	1.34e-05
4673.5	1.07e-05
4674	8.67e-06
4674.5	7.21e-06
4675	6.16e-06
4675.5	5.41e-06
4676	4.91e-06
4676.5	4.6e-06
4677	4.46e-06
4677.5	4.49e-06
4678	4.69e-06
4678.5	5.09e-06
4679	5.73e-06
4679.5	6.71e-06
4680	8.13e-06
4680.5	1.02e-05
4681	1.32e-05
4681.5	1.75e-05
4682	2.38e-05
4682.5	3.3e-05
4683	4.61e-05
4683.5	6.46e-05
4684	9.04e-05
4684.5	0.000125
4685	0.000171
4685.5	0.000229
4686	0.000299
4686.5	0.000379
4687	0.000464
4687.5	0.000549
4688	0.000628
4688.5	0.000692
4689	0.000737
4689.5	0.000761
4690	0.000762
4690.5	0.000744
4691	0.000712
4691.5	0.000669
4692	0.000622
4692.5	0.000574
4693	0.00053
4693.5	0.000491
4694	0.000459
4694.5	0.000434
4695	0.000418
4695.5	0.00041
4696	0.00041
4696.5	0.000419
4697	0.000438
4697.5	0.000466
4698	0.000506
4698.5	0.000557
4699	0.000623
4699.5	0.000704
4700	0.000802
4700.5	0.000919
4701	0.001056
4701.5	0.001216
4702	0.001399
4702.5	0.001606
4703	0.001836
4703.5	0.00209
4704	0.002366
4704.5	0.002663
4705	0.00298
4705.5	0.003313
4706	0.003662
4706.5	0.004024
4707	0.004399
4707.5	0.004786
4708	0.005184
4708.5	0.005594
4709	0.006016
4709.5	0.006453
4710	0.006907
4710.5	0.007378
4711	0.007869
4711.5	0.008384
4712	0.008923
4712.5	0.00949
4713	0.010088
4713.5	0.010719
4714	0.011385
4714.5	0.012086
4715	0.012822
4715.5	0.013585
4716	0.014367
4716.5	0.01515
4717	0.015911
4717.5	0.016617
4718	0.017233
4718.5	0.017717
4719	0.018029
4719.5	0.018133
4720	0.018005
4720.5	0.017637
4721	0.017038
4721.5	0.016236
4722	0.015274
4722.5	0.014204
4723	0.013084
4723.5	0.011967
4724	0.010899
4724.5	0.009917
4725	0.009045
4725.5	0.0083
4726	0.007688
4726.5	0.007211
4727	0.006869
4727.5	0.006658
4728	0.006579
4728.5	0.00663
4729	0.006815
4729.5	0.007138
4730	0.007603
4730.5	0.008214
4731	0.008974
4731.5	0.009876
4732	0.010905
4732.5	0.012033
4733	0.013215
4733.5	0.01439
4734	0.015484
4734.5	0.01642
4735	0.017123
4735.5	0.017535
4736	0.017625
4736.5	0.017394
4737	0.016873
4737.5	0.016121
4738	0.015213
4738.5	0.014228
4739	0.013243
4739.5	0.012318
4740	0.011505
4740.5	0.010835
4741	0.010333
4741.5	0.010013
4742	0.009886
4742.5	0.009962
4743	0.010252
4743.5	0.010772
4744	0.01154
4744.5	0.012574
4745	0.013893
4745.5	0.015509
4746	0.017418
4746.5	0.019597
4747	0.021993
4747.5	0.024515
4748	0.027032
4748.5	0.02938
4749	0.031373
4749.5	0.032824
4750	0.033572
4750.5	0.033507
4751	0.032593
4751.5	0.030873
4752	0.028466
4752.5	0.025549
4753	0.02233
4753.5	0.019017
4754	0.015796
4754.5	0.012814
4755	0.010165
4755.5	0.0079
4756	0.006027
4756.5	0.004523
4757	0.003347
4757.5	0.002449
4758	0.001778
4758.5	0.001284
4759	0.000926
4759.5	0.00067
4760	0.000489
4760.5	0.000361
4761	0.000271
4761.5	0.000208
4762	0.000164
4762.5	0.000133
4763	0.000112
4763.5	9.81e-05
4764	8.95e-05
4764.5	8.51e-05
4765	8.45e-05
4765.5	8.73e-05
4766	9.36e-05
4766.5	0.000104
4767	0.000118
4767.5	0.000138
4768	0.000163
4768.5	0.000194
4769	0.000233
4769.5	0.000277
4770	0.000327
4770.5	0.00038
4771	0.000434
4771.5	0.000485
4772	0.000528
4772.5	0.00056
4773	0.000579
4773.5	0.000581
4774	0.000568
4774.5	0.00054
4775	0.000501
4775.5	0.000455
4776	0.000404
4776.5	0.000352
4777	0.000302
4777.5	0.000256
4778	0.000214
4778.5	0.000177
4779	0.000146
4779.5	0.000119
4780	9.72e-05
4780.5	7.92e-05
4781	6.46e-05
4781.5	5.27e-05
4782	4.32e-05
4782.5	3.56e-05
4783	2.96e-05
4783.5	2.48e-05
4784	2.1e-05
4784.5	1.81e-05
4785	1.58e-05
4785.5	1.4e-05
4786	1.27e-05
4786.5	1.18e-05
4787	1.12e-05
4787.5	1.09e-05
4788	1.09e-05
4788.5	1.11e-05
4789	1.16e-05
4789.5	1.25e-05
4790	1.36e-05
4790.5	1.5e-05
4791	1.67e-05
4791.5	1.88e-05
4792	2.11e-05
4792.5	2.35e-05
4793	2.59e-05
4793.5	2.82e-05
4794	3e-05
4794.5	3.13e-05
4795	3.17e-05
4795.5	3.13e-05
4796	2.99e-05
4796.5	2.78e-05
4797	2.51e-05
4797.5	2.19e-05
4798	1.87e-05
4798.5	1.55e-05
4799	1.26e-05
4799.5	1.01e-05
4800	7.93e-06
4800.5	6.2e-06
4801	4.84e-06
4801.5	3.79e-06
4802	3.01e-06
4802.5	2.43e-06
4803	2.02e-06
4803.5	1.73e-06
4804	1.55e-06
4804.5	1.46e-06
4805	1.44e-06
4805.5	1.51e-06
4806	1.67e-06
4806.5	1.96e-06
4807	2.44e-06
4807.5	3.18e-06
4808	4.32e-06
4808.5	6.1e-06
4809	8.82e-06
4809.5	1.3e-05
4810	1.92e-05
4810.5	2.83e-05
4811	4.12e-05
4811.5	5.87e-05
4812	8.12e-05
4812.5	0.000108
4813	0.000139
4813.5	0.00017
4814	0.000199
4814.5	0.000221
4815	0.000233
4815.5	0.000232
4816	0.00022
4816.5	0.000198
4817	0.00017
4817.5	0.000139
4818	0.000108
4818.5	8.1e-05
4819	5.85e-05
4819.5	4.1e-05
4820	2.81e-05
4820.5	1.89e-05
4821	1.26e-05
4821.5	8.48e-06
4822	5.77e-06
4822.5	4.04e-06
4823	2.94e-06
4823.5	2.26e-06
4824	1.85e-06
4824.5	1.63e-06
4825	1.56e-06
4825.5	1.62e-06
4826	1.84e-06
4826.5	2.27e-06
4827	3.05e-06
4827.5	4.43e-06
4828	6.88e-06
4828.5	1.13e-05
4829	1.96e-05
4829.5	3.53e-05
4830	6.5e-05
4830.5	0.000122
4831	0.000229
4831.5	0.000427
4832	0.000786
4832.5	0.001411
4833	0.00246
4833.5	0.004135
4834	0.006673
4834.5	0.0103
4835	0.015162
4835.5	0.021249
4836	0.028313
4836.5	0.035844
4837	0.043108
4837.5	0.04926
4838	0.053513
4838.5	0.055307
4839	0.054433
4839.5	0.051073
4840	0.045741
4840.5	0.039154
4841	0.03208
4841.5	0.025197
4842	0.019005
4842.5	0.013791
4843	0.009646
4843.5	0.006519
4844	0.004267
4844.5	0.002713
4845	0.001681
4845.5	0.001019
4846	0.000606
4846.5	0.000356
4847	0.000208
4847.5	0.000121
4848	7.07e-05
4848.5	4.19e-05
4849	2.53e-05
4849.5	1.57e-05
4850	1.01e-05
4850.5	6.78e-06
4851	4.78e-06
4851.5	3.57e-06
4852	2.83e-06
4852.5	2.4e-06
4853	2.17e-06
4853.5	2.1e-06
4854	2.18e-06
4854.5	2.41e-06
4855	2.83e-06
4855.5	3.53e-06
4856	4.63e-06
4856.5	6.36e-06
4857	9.08e-06
4857.5	1.34e-05
4858	2.01e-05
4858.5	3.06e-05
4859	4.69e-05
4859.5	7.16e-05
4860	0.000108
4860.5	0.000161
4861	0.000234
4861.5	0.000332
4862	0.000456
4862.5	0.000607
4863	0.000778
4863.5	0.000964
4864	0.00115
4864.5	0.001324
4865	0.001472
4865.5	0.001583
4866	0.001651
4866.5	0.001671
4867	0.001648
4867.5	0.001588
4868	0.001498
4868.5	0.001388
4869	0.001267
4869.5	0.001143
4870	0.00102
4870.5	0.000904
4871	0.000796
4871.5	0.000699
4872	0.000613
4872.5	0.000537
4873	0.00047
4873.5	0.000413
4874	0.000364
4874.5	0.000323
4875	0.000288
4875.5	0.000259
4876	0.000236
4876.5	0.000218
4877	0.000204
4877.5	0.000196
4878	0.000192
4878.5	0.000193
4879	0.000201
4879.5	0.000215
4880	0.000239
4880.5	0.000275
4881	0.000328
4881.5	0.000405
4882	0.000515
4882.5	0.000672
4883	0.000896
4883.5	0.001216
4884	0.001666
4884.5	0.002291
4885	0.003143
4885.5	0.004276
4886	0.005736
4886.5	0.007551
4887	0.009713
4887.5	0.012169
4888	0.014812
4888.5	0.01749
4889	0.02002
4889.5	0.022218
4890	0.023927
4890.5	0.025043
4891	0.025526
4891.5	0.025401
4892	0.024744
4892.5	0.023663
4893	0.02228
4893.5	0.020711
4894	0.019054
4894.5	0.017388
4895	0.015768
4895.5	0.014228
4896	0.012787
4896.5	0.011452
4897	0.010223
4897.5	0.009094
4898	0.00806
4898.5	0.007114
4899	0.006253
4899.5	0.005471
4900	0.004767
4900.5	0.004138
4901	0.003583
4901.5	0.0031
4902	0.002685
4902.5	0.002334
4903	0.002041
4903.5	0.001802
4904	0.001611
4904.5	0.001462
4905	0.00135
4905.5	0.001272
4906	0.001223
4906.5	0.0012
4907	0.001201
4907.5	0.001225
4908	0.001269
4908.5	0.001331
4909	0.001406
4909.5	0.001492
4910	0.00158
4910.5	0.001662
4911	0.001729
4911.5	0.001771
4912	0.001777
4912.5	0.001742
4913	0.001663
4913.5	0.001543
4914	0.001388
4914.5	0.001211
4915	0.001023
4915.5	0.000839
4916	0.000669
4916.5	0.000519
4917	0.000394
4917.5	0.000293
4918	0.000215
4918.5	0.000156
4919	0.000112
4919.5	8.1e-05
4920	5.87e-05
4920.5	4.3e-05
4921	3.2e-05
4921.5	2.43e-05
4922	1.89e-05
4922.5	1.51e-05
4923	1.25e-05
4923.5	1.06e-05
4924	9.22e-06
4924.5	8.28e-06
4925	7.63e-06
4925.5	7.2e-06
4926	6.93e-06
4926.5	6.76e-06
4927	6.68e-06
4927.5	6.64e-06
4928	6.61e-06
4928.5	6.57e-06
4929	6.5e-06
4929.5	6.38e-06
4930	6.19e-06
4930.5	5.93e-06
4931	5.6e-06
4931.5	5.22e-06
4932	4.8e-06
4932.5	4.36e-06
4933	3.92e-06
4933.5	3.49e-06
4934	3.1e-06
4934.5	2.75e-06
4935	2.46e-06
4935.5	2.22e-06
4936	2.03e-06
4936.5	1.9e-06
4937	1.83e-06
4937.5	1.82e-06
4938	1.88e-06
4938.5	2.02e-06
4939	2.26e-06
4939.5	2.63e-06
4940	3.19e-06
4940.5	4.01e-06
4941	5.2e-06
4941.5	6.9e-06
4942	9.32e-06
4942.5	1.27e-05
4943	1.74e-05
4943.5	2.36e-05
4944	3.16e-05
4944.5	4.14e-05
4945	5.29e-05
4945.5	6.54e-05
4946	7.8e-05
4946.5	8.94e-05
4947	9.83e-05
4947.5	0.000103
4948	0.000104
4948.5	0.0001
4949	9.29e-05
4949.5	8.25e-05
4950	7.07e-05
4950.5	5.85e-05
4951	4.71e-05
4951.5	3.69e-05
4952	2.84e-05
4952.5	2.15e-05
4953	1.61e-05
4953.5	1.2e-05
4954	9.01e-06
4954.5	6.8e-06
4955	5.19e-06
4955.5	4.04e-06
4956	3.22e-06
4956.5	2.63e-06
4957	2.22e-06
4957.5	1.93e-06
4958	1.74e-06
4958.5	1.63e-06
4959	1.58e-06
4959.5	1.58e-06
4960	1.64e-06
4960.5	1.76e-06
4961	1.95e-06
4961.5	2.23e-06
4962	2.62e-06
4962.5	3.17e-06
4963	3.93e-06
4963.5	5.01e-06
4964	6.56e-06
4964.5	8.8e-06
4965	1.21e-05
4965.5	1.7e-05
4966	2.45e-05
4966.5	3.59e-05
4967	5.38e-05
4967.5	8.17e-05
4968	0.000126
4968.5	0.000195
4969	0.000303
4969.5	0.000469
4970	0.00072
4970.5	0.00109
4971	0.001616
4971.5	0.002332
4972	0.003258
4972.5	0.004386
4973	0.005666
4973.5	0.006997
4974	0.00824
4974.5	0.009235
4975	0.009839
4975.5	0.009961
4976	0.009587
4976.5	0.008782
4977	0.00767
4977.5	0.006404
4978	0.005127
4978.5	0.00395
4979	0.002942
4979.5	0.002127
4980	0.001501
4980.5	0.001039
4981	0.00071
4981.5	0.000481
4982	0.000326
4982.5	0.000221
4983	0.000151
4983.5	0.000105
4984	7.42e-05
4984.5	5.35e-05
4985	3.94e-05
4985.5	2.98e-05
4986	2.31e-05
4986.5	1.84e-05
4987	1.5e-05
4987.5	1.25e-05
4988	1.07e-05
4988.5	9.39e-06
4989	8.45e-06
4989.5	7.79e-06
4990	7.39e-06
4990.5	7.22e-06
4991	7.29e-06
4991.5	7.61e-06
4992	8.26e-06
4992.5	9.34e-06
4993	1.1e-05
4993.5	1.36e-05
4994	1.76e-05
4994.5	2.37e-05
4995	3.33e-05
4995.5	4.87e-05
4996	7.37e-05
4996.5	0.000115
4997	0.000183
4997.5	0.000295
4998	0.000479
4998.5	0.000777
4999	0.001249
[truncated: 230,002+ more rows]

## Sheet: EDF1g
Deconvoluted Mass (a.m.u)	Intensity (Counts)
4000	9e-05
4000.5	0.000157
4001	0.000207
4001.5	0.000244
4002	0.000271
4002.5	0.000291
4003	0.000307
4003.5	0.000319
4004	0.00033
4004.5	0.000341
4005	0.000352
4005.5	0.000365
4006	0.00038
4006.5	0.000396
4007	0.000415
4007.5	0.000435
4008	0.000457
4008.5	0.000478
4009	0.000497
4009.5	0.000513
4010	0.000524
4010.5	0.000527
4011	0.000522
4011.5	0.000508
4012	0.000484
4012.5	0.000453
4013	0.000415
4013.5	0.000373
4014	0.00033
4014.5	0.000287
4015	0.000247
4015.5	0.000211
4016	0.000179
4016.5	0.000151
4017	0.000128
4017.5	0.000108
4018	9.27e-05
4018.5	7.99e-05
4019	6.96e-05
4019.5	6.13e-05
4020	5.47e-05
4020.5	4.94e-05
4021	4.52e-05
4021.5	4.19e-05
4022	3.92e-05
4022.5	3.72e-05
4023	3.56e-05
4023.5	3.43e-05
4024	3.34e-05
4024.5	3.27e-05
4025	3.22e-05
4025.5	3.18e-05
4026	3.14e-05
4026.5	3.11e-05
4027	3.07e-05
4027.5	3.03e-05
4028	2.96e-05
4028.5	2.88e-05
4029	2.78e-05
4029.5	2.65e-05
4030	2.49e-05
4030.5	2.31e-05
4031	2.12e-05
4031.5	1.92e-05
4032	1.71e-05
4032.5	1.5e-05
4033	1.31e-05
4033.5	1.12e-05
4034	9.58e-06
4034.5	8.13e-06
4035	6.89e-06
4035.5	5.84e-06
4036	4.96e-06
4036.5	4.26e-06
4037	3.69e-06
4037.5	3.24e-06
4038	2.9e-06
4038.5	2.64e-06
4039	2.45e-06
4039.5	2.32e-06
4040	2.24e-06
4040.5	2.2e-06
4041	2.2e-06
4041.5	2.23e-06
4042	2.28e-06
4042.5	2.36e-06
4043	2.44e-06
4043.5	2.54e-06
4044	2.63e-06
4044.5	2.72e-06
4045	2.8e-06
4045.5	2.86e-06
4046	2.91e-06
4046.5	2.95e-06
4047	2.97e-06
4047.5	3e-06
4048	3.02e-06
4048.5	3.07e-06
4049	3.14e-06
4049.5	3.25e-06
4050	3.42e-06
4050.5	3.66e-06
4051	4.02e-06
4051.5	4.52e-06
4052	5.21e-06
4052.5	6.18e-06
4053	7.5e-06
4053.5	9.32e-06
4054	1.18e-05
4054.5	1.52e-05
4055	1.97e-05
4055.5	2.56e-05
4056	3.33e-05
4056.5	4.28e-05
4057	5.43e-05
4057.5	6.73e-05
4058	8.15e-05
4058.5	9.58e-05
4059	0.000109
4059.5	0.00012
4060	0.000128
4060.5	0.000131
4061	0.00013
4061.5	0.000125
4062	0.000117
4062.5	0.000107
4063	9.51e-05
4063.5	8.32e-05
4064	7.16e-05
4064.5	6.1e-05
4065	5.15e-05
4065.5	4.34e-05
4066	3.65e-05
4066.5	3.07e-05
4067	2.6e-05
4067.5	2.22e-05
4068	1.92e-05
4068.5	1.67e-05
4069	1.48e-05
4069.5	1.34e-05
4070	1.23e-05
4070.5	1.16e-05
4071	1.12e-05
4071.5	1.11e-05
4072	1.13e-05
4072.5	1.19e-05
4073	1.28e-05
4073.5	1.42e-05
4074	1.61e-05
4074.5	1.87e-05
4075	2.21e-05
4075.5	2.65e-05
4076	3.21e-05
4076.5	3.89e-05
4077	4.71e-05
4077.5	5.67e-05
4078	6.75e-05
4078.5	7.92e-05
4079	9.11e-05
4079.5	0.000103
4080	0.000114
4080.5	0.000123
4081	0.00013
4081.5	0.000134
4082	0.000137
4082.5	0.000138
4083	0.000138
4083.5	0.000137
4084	0.000137
4084.5	0.000138
4085	0.00014
4085.5	0.000145
4086	0.000153
4086.5	0.000166
4087	0.000184
4087.5	0.000209
4088	0.000242
4088.5	0.000287
4089	0.000345
4089.5	0.000419
4090	0.000512
4090.5	0.000623
4091	0.000754
4091.5	0.000899
4092	0.001053
4092.5	0.001206
4093	0.001343
4093.5	0.001453
4094	0.001523
4094.5	0.001545
4095	0.00152
4095.5	0.00145
4096	0.001346
4096.5	0.00122
4097	0.001084
4097.5	0.000949
4098	0.000824
4098.5	0.000713
4099	0.000618
4099.5	0.000541
4100	0.000479
4100.5	0.000432
4101	0.000397
4101.5	0.000373
4102	0.000358
4102.5	0.000351
4103	0.00035
4103.5	0.000356
4104	0.000366
4104.5	0.00038
4105	0.000396
4105.5	0.000415
4106	0.000435
4106.5	0.000455
4107	0.000475
4107.5	0.000494
4108	0.000513
4108.5	0.000532
4109	0.000553
4109.5	0.000576
4110	0.000602
4110.5	0.000634
4111	0.000672
4111.5	0.000719
4112	0.000776
4112.5	0.000846
4113	0.000931
4113.5	0.001032
4114	0.001153
4114.5	0.001296
4115	0.001464
4115.5	0.00166
4116	0.001885
4116.5	0.002142
4117	0.002431
4117.5	0.002754
4118	0.003106
4118.5	0.003484
4119	0.00388
4119.5	0.004282
4120	0.004673
4120.5	0.005036
4121	0.005347
4121.5	0.005585
4122	0.00573
4122.5	0.005765
4123	0.005685
4123.5	0.00549
4124	0.005193
4124.5	0.004815
4125	0.004384
4125.5	0.003926
4126	0.003471
4126.5	0.00304
4127	0.002651
4127.5	0.002312
4128	0.002029
4128.5	0.001802
4129	0.001628
4129.5	0.001504
4130	0.001427
4130.5	0.001393
4131	0.001404
4131.5	0.001459
4132	0.001561
4132.5	0.001715
4133	0.001925
4133.5	0.002199
4134	0.002538
4134.5	0.002944
4135	0.003411
4135.5	0.003926
4136	0.004466
4136.5	0.005005
4137	0.005507
4137.5	0.005942
4138	0.006283
4138.5	0.006513
4139	0.006629
4139.5	0.006639
4140	0.006563
4140.5	0.006424
4141	0.006246
4141.5	0.006055
4142	0.005868
4142.5	0.005702
4143	0.005565
4143.5	0.005463
4144	0.005397
4144.5	0.005365
4145	0.005362
4145.5	0.005379
4146	0.005408
4146.5	0.005435
4147	0.005447
4147.5	0.00543
4148	0.00537
4148.5	0.005255
4149	0.005077
4149.5	0.004832
4150	0.004523
4150.5	0.004159
4151	0.003752
4151.5	0.003321
4152	0.002884
4152.5	0.00246
4153	0.002063
4153.5	0.001706
4154	0.001394
4154.5	0.001129
4155	0.00091
4155.5	0.000733
4156	0.000593
4156.5	0.000482
4157	0.000397
4157.5	0.000331
4158	0.00028
4158.5	0.000241
4159	0.000211
4159.5	0.000188
4160	0.00017
4160.5	0.000156
4161	0.000144
4161.5	0.000134
4162	0.000125
4162.5	0.000117
4163	0.000109
4163.5	0.000101
4164	9.36e-05
4164.5	8.62e-05
4165	7.91e-05
4165.5	7.25e-05
4166	6.66e-05
4166.5	6.14e-05
4167	5.72e-05
4167.5	5.39e-05
4168	5.16e-05
4168.5	5.04e-05
4169	5.03e-05
4169.5	5.13e-05
4170	5.36e-05
4170.5	5.73e-05
4171	6.25e-05
4171.5	6.94e-05
4172	7.8e-05
4172.5	8.84e-05
4173	0.000101
4173.5	0.000114
4174	0.000128
4174.5	0.000143
4175	0.000155
4175.5	0.000166
4176	0.000172
4176.5	0.000173
4177	0.000168
4177.5	0.000158
4178	0.000144
4178.5	0.000126
4179	0.000107
4179.5	8.82e-05
4180	7.08e-05
4180.5	5.57e-05
4181	4.32e-05
4181.5	3.33e-05
4182	2.57e-05
4182.5	2.01e-05
4183	1.6e-05
4183.5	1.32e-05
4184	1.12e-05
4184.5	1e-05
4185	9.34e-06
4185.5	9.16e-06
4186	9.43e-06
4186.5	1.02e-05
4187	1.14e-05
4187.5	1.32e-05
4188	1.57e-05
4188.5	1.9e-05
4189	2.33e-05
4189.5	2.85e-05
4190	3.47e-05
4190.5	4.17e-05
4191	4.92e-05
4191.5	5.69e-05
4192	6.43e-05
4192.5	7.06e-05
4193	7.54e-05
4193.5	7.82e-05
4194	7.88e-05
4194.5	7.7e-05
4195	7.31e-05
4195.5	6.75e-05
4196	6.05e-05
4196.5	5.28e-05
4197	4.49e-05
4197.5	3.72e-05
4198	3.01e-05
4198.5	2.39e-05
4199	1.86e-05
4199.5	1.43e-05
4200	1.08e-05
4200.5	8.16e-06
4201	6.14e-06
4201.5	4.62e-06
4202	3.51e-06
4202.5	2.69e-06
4203	2.1e-06
4203.5	1.66e-06
4204	1.35e-06
4204.5	1.12e-06
4205	9.6e-07
4205.5	8.42e-07
4206	7.58e-07
4206.5	7.01e-07
4207	6.66e-07
4207.5	6.48e-07
4208	6.45e-07
4208.5	6.58e-07
4209	6.85e-07
4209.5	7.28e-07
4210	7.87e-07
4210.5	8.67e-07
4211	9.69e-07
4211.5	1.1e-06
4212	1.26e-06
4212.5	1.46e-06
4213	1.69e-06
4213.5	1.98e-06
4214	2.32e-06
4214.5	2.7e-06
4215	3.15e-06
4215.5	3.64e-06
4216	4.18e-06
4216.5	4.76e-06
4217	5.37e-06
4217.5	6e-06
4218	6.66e-06
4218.5	7.34e-06
4219	8.06e-06
4219.5	8.83e-06
4220	9.68e-06
4220.5	1.07e-05
4221	1.18e-05
4221.5	1.32e-05
4222	1.5e-05
4222.5	1.73e-05
4223	2.02e-05
4223.5	2.4e-05
4224	2.91e-05
4224.5	3.58e-05
4225	4.48e-05
4225.5	5.69e-05
4226	7.32e-05
4226.5	9.5e-05
4227	0.000124
4227.5	0.000163
4228	0.000215
4228.5	0.000283
4229	0.00037
4229.5	0.00048
4230	0.000615
4230.5	0.000775
4231	0.000958
4231.5	0.001158
4232	0.001365
4232.5	0.001564
4233	0.00174
4233.5	0.001876
4234	0.001958
4234.5	0.001977
4235	0.001931
4235.5	0.001825
4236	0.001671
4236.5	0.001484
4237	0.00128
4237.5	0.001075
4238	0.000881
4238.5	0.000706
4239	0.000556
4239.5	0.000432
4240	0.000332
4240.5	0.000254
4241	0.000195
4241.5	0.00015
4242	0.000118
4242.5	9.41e-05
4243	7.73e-05
4243.5	6.58e-05
4244	5.83e-05
4244.5	5.4e-05
4245	5.26e-05
4245.5	5.39e-05
4246	5.8e-05
4246.5	6.56e-05
4247	7.74e-05
4247.5	9.5e-05
4248	0.00012
4248.5	0.000156
4249	0.000206
4249.5	0.000274
4250	0.000364
4250.5	0.000484
4251	0.000636
4251.5	0.000825
4252	0.001054
4252.5	0.001322
4253	0.001628
4253.5	0.001966
4254	0.002329
4254.5	0.002708
4255	0.003094
4255.5	0.003475
4256	0.003841
4256.5	0.004181
4257	0.004489
4257.5	0.004756
4258	0.004979
4258.5	0.005155
4259	0.005287
4259.5	0.005378
4260	0.005436
4260.5	0.005468
4261	0.005483
4261.5	0.005492
4262	0.005501
4262.5	0.005519
4263	0.005552
4263.5	0.005602
4264	0.005672
4264.5	0.005761
4265	0.005867
4265.5	0.005985
4266	0.006109
4266.5	0.006233
4267	0.006348
4267.5	0.006446
4268	0.006523
4268.5	0.006571
4269	0.006589
4269.5	0.006576
4270	0.006533
4270.5	0.006465
4271	0.006375
4271.5	0.006268
4272	0.006151
4272.5	0.006027
4273	0.005902
4273.5	0.005778
4274	0.005657
4274.5	0.005543
4275	0.005436
4275.5	0.005336
4276	0.005247
4276.5	0.005167
4277	0.005099
4277.5	0.005043
4278	0.005001
4278.5	0.004972
4279	0.004957
4279.5	0.004956
4280	0.004967
4280.5	0.004987
4281	0.005015
4281.5	0.005047
4282	0.005077
4282.5	0.005103
4283	0.005118
4283.5	0.005118
4284	0.005102
4284.5	0.005065
4285	0.005008
4285.5	0.004931
4286	0.004834
4286.5	0.004719
4287	0.004589
4287.5	0.004444
4288	0.004286
4288.5	0.004115
4289	0.00393
4289.5	0.003729
4290	0.003511
4290.5	0.003275
4291	0.003021
4291.5	0.00275
4292	0.002467
4292.5	0.002176
4293	0.001886
4293.5	0.001604
4294	0.001339
4294.5	0.001098
4295	0.000884
4295.5	0.000702
4296	0.00055
4296.5	0.000426
4297	0.000329
4297.5	0.000252
4298	0.000194
4298.5	0.00015
4299	0.000117
4299.5	9.18e-05
4300	7.31e-05
4300.5	5.92e-05
4301	4.87e-05
4301.5	4.08e-05
4302	3.48e-05
4302.5	3.03e-05
4303	2.69e-05
4303.5	2.44e-05
4304	2.25e-05
4304.5	2.13e-05
4305	2.06e-05
4305.5	2.03e-05
4306	2.04e-05
4306.5	2.08e-05
4307	2.17e-05
4307.5	2.29e-05
4308	2.45e-05
4308.5	2.64e-05
4309	2.86e-05
4309.5	3.1e-05
4310	3.35e-05
4310.5	3.59e-05
4311	3.82e-05
4311.5	4e-05
4312	4.13e-05
4312.5	4.19e-05
4313	4.17e-05
4313.5	4.06e-05
4314	3.88e-05
4314.5	3.63e-05
4315	3.33e-05
4315.5	3e-05
4316	2.65e-05
4316.5	2.3e-05
4317	1.97e-05
4317.5	1.67e-05
4318	1.4e-05
4318.5	1.17e-05
4319	9.75e-06
4319.5	8.14e-06
4320	6.85e-06
4320.5	5.83e-06
4321	5.05e-06
4321.5	4.47e-06
4322	4.05e-06
4322.5	3.77e-06
4323	3.62e-06
4323.5	3.58e-06
4324	3.65e-06
4324.5	3.81e-06
4325	4.08e-06
4325.5	4.46e-06
4326	4.93e-06
4326.5	5.5e-06
4327	6.15e-06
4327.5	6.87e-06
4328	7.61e-06
4328.5	8.35e-06
4329	9.03e-06
4329.5	9.62e-06
4330	1.01e-05
4330.5	1.04e-05
4331	1.06e-05
4331.5	1.07e-05
4332	1.06e-05
4332.5	1.05e-05
4333	1.03e-05
4333.5	1.01e-05
4334	9.88e-06
4334.5	9.69e-06
4335	9.53e-06
4335.5	9.4e-06
4336	9.28e-06
4336.5	9.18e-06
4337	9.06e-06
4337.5	8.91e-06
4338	8.72e-06
4338.5	8.46e-06
4339	8.13e-06
4339.5	7.71e-06
4340	7.22e-06
4340.5	6.68e-06
4341	6.09e-06
4341.5	5.49e-06
4342	4.89e-06
4342.5	4.34e-06
4343	3.83e-06
4343.5	3.39e-06
4344	3.01e-06
4344.5	2.71e-06
4345	2.47e-06
4345.5	2.3e-06
4346	2.19e-06
4346.5	2.14e-06
4347	2.15e-06
4347.5	2.23e-06
4348	2.39e-06
4348.5	2.63e-06
4349	2.98e-06
4349.5	3.45e-06
4350	4.07e-06
4350.5	4.89e-06
4351	5.93e-06
4351.5	7.24e-06
4352	8.82e-06
4352.5	1.07e-05
4353	1.28e-05
4353.5	1.52e-05
4354	1.76e-05
4354.5	1.99e-05
4355	2.2e-05
4355.5	2.37e-05
4356	2.47e-05
4356.5	2.5e-05
4357	2.45e-05
4357.5	2.34e-05
4358	2.18e-05
4358.5	1.98e-05
4359	1.76e-05
4359.5	1.54e-05
4360	1.34e-05
4360.5	1.15e-05
4361	9.94e-06
4361.5	8.64e-06
4362	7.61e-06
4362.5	6.84e-06
4363	6.32e-06
4363.5	6.02e-06
4364	5.95e-06
4364.5	6.12e-06
4365	6.57e-06
4365.5	7.37e-06
4366	8.63e-06
4366.5	1.05e-05
4367	1.33e-05
4367.5	1.74e-05
4368	2.32e-05
4368.5	3.17e-05
4369	4.38e-05
4369.5	6.07e-05
4370	8.4e-05
4370.5	0.000115
4371	0.000156
4371.5	0.000208
4372	0.000272
4372.5	0.000349
4373	0.000437
4373.5	0.000535
4374	0.000641
4374.5	0.000753
4375	0.000869
4375.5	0.000987
4376	0.001106
4376.5	0.001223
4377	0.001337
4377.5	0.001446
4378	0.001549
4378.5	0.001642
4379	0.001721
4379.5	0.001783
4380	0.001823
4380.5	0.001836
4381	0.00182
4381.5	0.001773
4382	0.001695
4382.5	0.001591
4383	0.001465
4383.5	0.001323
4384	0.001175
4384.5	0.001026
4385	0.000884
4385.5	0.000753
4386	0.000636
4386.5	0.000536
4387	0.000452
4387.5	0.000383
4388	0.000328
4388.5	0.000285
4389	0.000252
4389.5	0.000229
4390	0.000215
4390.5	0.000207
4391	0.000207
4391.5	0.000215
4392	0.000232
4392.5	0.000261
4393	0.000304
4393.5	0.000368
4394	0.00046
4394.5	0.000594
4395	0.000788
4395.5	0.001067
4396	0.001469
4396.5	0.002047
4397	0.002868
4397.5	0.004022
4398	0.005613
4398.5	0.00776
4399	0.010582
4399.5	0.014176
4400	0.018596
4400.5	0.023822
4401	0.029739
4401.5	0.036129
4402	0.04268
4402.5	0.049023
4403	0.054773
4403.5	0.059591
4404	0.063229
4404.5	0.065554
4405	0.066558
4405.5	0.066342
4406	0.06508
4406.5	0.062987
4407	0.060285
4407.5	0.05718
4408	0.053843
4408.5	0.050411
4409	0.046984
4409.5	0.043631
4410	0.0404
4410.5	0.037325
4411	0.034428
4411.5	0.031728
4412	0.029241
4412.5	0.026981
4413	0.024958
4413.5	0.023183
4414	0.021659
4414.5	0.020387
4415	0.019366
4415.5	0.018589
4416	0.018048
4416.5	0.017733
4417	0.017631
4417.5	0.017726
4418	0.017998
4418.5	0.018422
4419	0.018965
4419.5	0.019585
4420	0.020232
4420.5	0.020845
4421	0.021356
4421.5	0.021699
4422	0.021809
4422.5	0.021635
4423	0.021145
4423.5	0.020333
4424	0.01922
4424.5	0.017853
4425	0.016299
4425.5	0.014636
4426	0.012941
4426.5	0.011287
4427	0.009731
4427.5	0.008312
4428	0.007054
4428.5	0.005964
4429	0.005037
4429.5	0.004259
4430	0.003615
4430.5	0.003085
4431	0.002651
4431.5	0.002296
4432	0.002004
4432.5	0.001763
4433	0.001563
4433.5	0.001396
4434	0.001254
4434.5	0.001133
4435	0.001029
4435.5	0.00094
4436	0.000864
4436.5	0.0008
4437	0.000746
4437.5	0.000704
4438	0.000672
4438.5	0.000651
4439	0.000642
4439.5	0.000646
4440	0.000664
4440.5	0.000698
4441	0.000752
4441.5	0.000829
4442	0.000935
4442.5	0.001078
4443	0.001267
4443.5	0.001512
4444	0.001826
4444.5	0.002224
4445	0.002719
4445.5	0.003323
4446	0.004042
4446.5	0.004876
4447	0.005813
4447.5	0.006829
4448	0.007886
4448.5	0.008936
4449	0.009926
4449.5	0.010802
4450	0.011519
4450.5	0.012041
4451	0.012354
4451.5	0.012457
4452	0.012365
4452.5	0.012106
4453	0.011713
4453.5	0.011222
4454	0.010666
4454.5	0.010075
4455	0.009472
4455.5	0.008874
4456	0.008294
4456.5	0.007737
4457	0.007206
4457.5	0.006701
4458	0.00622
4458.5	0.00576
4459	0.005318
4459.5	0.004892
4460	0.004479
4460.5	0.004078
4461	0.003689
4461.5	0.003316
4462	0.002959
4462.5	0.002621
4463	0.002307
4463.5	0.002019
4464	0.001759
4464.5	0.001529
4465	0.001328
4465.5	0.001156
4466	0.001012
4466.5	0.000894
4467	0.0008
4467.5	0.000728
4468	0.000676
4468.5	0.000643
4469	0.000629
4469.5	0.000633
4470	0.000658
4470.5	0.000708
4471	0.000787
4471.5	0.000905
4472	0.001074
4472.5	0.001312
4473	0.001645
4473.5	0.002108
4474	0.00275
4474.5	0.003631
4475	0.004831
4475.5	0.006442
4476	0.008565
4476.5	0.011296
4477	0.014707
4477.5	0.018819
4478	0.023569
4478.5	0.028784
4479	0.034173
4479.5	0.039335
4480	0.04381
4480.5	0.047144
4481	0.048977
4481.5	0.049112
4482	0.047553
4482.5	0.044505
4483	0.040325
4483.5	0.035448
4484	0.030311
4484.5	0.025291
4485	0.020662
4485.5	0.016591
4486	0.013147
4486.5	0.010324
4487	0.00807
4487.5	0.006305
4488	0.004944
4488.5	0.003906
4489	0.00312
4489.5	0.002529
4490	0.002084
4490.5	0.00175
4491	0.0015
4491.5	0.001313
4492	0.001175
4492.5	0.001074
4493	0.001003
4493.5	0.000956
4494	0.000929
4494.5	0.000919
4495	0.000926
4495.5	0.000948
4496	0.000986
4496.5	0.001039
4497	0.001109
4497.5	0.001198
4498	0.001307
4498.5	0.001439
4499	0.001594
4499.5	0.001776
4500	0.001985
4500.5	0.002221
4501	0.002483
4501.5	0.00277
4502	0.003077
4502.5	0.003397
4503	0.003723
4503.5	0.004045
4504	0.00435
4504.5	0.004629
4505	0.004868
4505.5	0.005057
4506	0.005188
4506.5	0.005254
4507	0.005254
4507.5	0.005188
4508	0.005061
4508.5	0.004882
4509	0.004658
4509.5	0.004403
4510	0.004128
4510.5	0.003842
4511	0.003556
4511.5	0.003276
4512	0.003009
4512.5	0.002759
4513	0.002526
4513.5	0.002313
4514	0.002119
4514.5	0.001942
4515	0.001782
4515.5	0.001639
4516	0.001509
4516.5	0.001393
4517	0.001289
4517.5	0.001197
4518	0.001116
4518.5	0.001045
4519	0.000984
4519.5	0.000933
4520	0.000892
4520.5	0.000859
4521	0.000834
4521.5	0.000818
4522	0.00081
4522.5	0.000809
4523	0.000816
4523.5	0.000831
4524	0.000854
4524.5	0.000884
4525	0.000924
4525.5	0.000973
4526	0.001032
4526.5	0.001105
4527	0.001192
4527.5	0.001296
4528	0.001422
4528.5	0.001572
4529	0.001751
4529.5	0.001966
4530	0.002222
4530.5	0.002525
4531	0.00288
4531.5	0.00329
4532	0.003758
4532.5	0.004278
4533	0.004842
4533.5	0.005433
4534	0.006029
4534.5	0.006597
4535	0.007105
4535.5	0.007518
4536	0.007803
4536.5	0.007939
4537	0.007913
4537.5	0.007729
4538	0.0074
4538.5	0.006952
4539	0.006415
4539.5	0.005823
4540	0.005208
4540.5	0.004599
4541	0.004018
4541.5	0.00348
4542	0.002996
4542.5	0.002571
4543	0.002204
4543.5	0.001895
4544	0.001638
4544.5	0.00143
4545	0.001266
4545.5	0.001139
4546	0.001048
4546.5	0.000989
4547	0.00096
4547.5	0.000963
4548	0.000998
4548.5	0.001072
4549	0.001192
4549.5	0.00137
4550	0.001623
4550.5	0.001975
4551	0.002456
4551.5	0.003103
4552	0.00396
4552.5	0.005073
4553	0.006481
4553.5	0.008214
4554	0.010275
4554.5	0.01263
4555	0.015205
4555.5	0.017883
4556	0.020517
4556.5	0.022948
4557	0.025029
4557.5	0.026647
4558	0.027742
4558.5	0.028308
4559	0.02839
4559.5	0.028072
4560	0.027461
4560.5	0.02667
4561	0.025807
4561.5	0.024969
4562	0.024235
4562.5	0.02367
4563	0.023327
4563.5	0.02325
4564	0.023477
4564.5	0.024045
4565	0.024993
4565.5	0.026358
4566	0.028182
4566.5	0.030504
4567	0.03336
4567.5	0.036771
4568	0.040745
4568.5	0.045262
4569	0.050268
4569.5	0.055674
4570	0.061353
4570.5	0.067146
4571	0.072873
4571.5	0.078347
4572	0.083394
4572.5	0.08787
4573	0.091674
4573.5	0.094764
4574	0.097152
4574.5	0.098906
4575	0.100137
4575.5	0.100991
4576	0.101632
4576.5	0.102228
4577	0.102943
4577.5	0.103923
4578	0.105292
4578.5	0.107147
4579	0.109549
4579.5	0.112521
4580	0.116042
4580.5	0.120045
4581	0.124411
4581.5	0.128973
4582	0.13352
4582.5	0.137808
4583	0.141579
4583.5	0.144583
4584	0.146604
4584.5	0.147484
4585	0.147137
4585.5	0.145562
4586	0.142839
4586.5	0.139117
4587	0.134599
4587.5	0.129515
4588	0.124102
4588.5	0.118586
4589	0.113165
4589.5	0.108001
4590	0.103217
4590.5	0.09889
4591	0.095061
4591.5	0.091731
4592	0.088867
4592.5	0.086407
4593	0.08426
4593.5	0.082312
4594	0.080429
4594.5	0.078466
4595	0.076275
4595.5	0.073717
4596	0.07068
4596.5	0.067091
4597	0.062926
4597.5	0.058225
4598	0.053084
4598.5	0.047649
4599	0.042098
4599.5	0.036619
4600	0.031388
4600.5	0.02655
4601	0.022208
4601.5	0.018418
4602	0.015191
4602.5	0.012506
4603	0.010315
4603.5	0.008559
4604	0.007174
4604.5	0.006098
4605	0.005276
4605.5	0.004661
4606	0.004215
4606.5	0.003908
4607	0.003719
4607.5	0.00363
4608	0.003632
4608.5	0.003718
4609	0.003881
4609.5	0.004119
4610	0.004427
4610.5	0.004797
4611	0.005217
4611.5	0.005669
4612	0.006127
4612.5	0.006559
4613	0.006926
4613.5	0.007191
4614	0.007318
4614.5	0.007284
4615	0.007077
4615.5	0.006708
4616	0.0062
4616.5	0.005592
4617	0.004928
4617.5	0.004251
4618	0.0036
4618.5	0.003
4619	0.00247
4619.5	0.002015
4620	0.001635
4620.5	0.001324
4621	0.001074
4621.5	0.000874
4622	0.000716
4622.5	0.000591
4623	0.000493
4623.5	0.000415
4624	0.000353
4624.5	0.000303
4625	0.000263
4625.5	0.00023
4626	0.000203
4626.5	0.00018
4627	0.000161
4627.5	0.000145
4628	0.000131
4628.5	0.000119
4629	0.000108
4629.5	9.81e-05
4630	8.93e-05
4630.5	8.14e-05
4631	7.42e-05
4631.5	6.78e-05
4632	6.21e-05
4632.5	5.71e-05
4633	5.28e-05
4633.5	4.92e-05
4634	4.64e-05
4634.5	4.42e-05
4635	4.27e-05
4635.5	4.19e-05
4636	4.18e-05
4636.5	4.25e-05
4637	4.39e-05
4637.5	4.6e-05
4638	4.9e-05
4638.5	5.28e-05
4639	5.74e-05
4639.5	6.28e-05
4640	6.89e-05
4640.5	7.56e-05
4641	8.28e-05
4641.5	9.01e-05
4642	9.72e-05
4642.5	0.000104
4643	0.00011
4643.5	0.000115
4644	0.000118
4644.5	0.00012
4645	0.000121
4645.5	0.000119
4646	0.000116
4646.5	0.000112
4647	0.000107
4647.5	0.000101
4648	9.47e-05
4648.5	8.81e-05
4649	8.17e-05
4649.5	7.56e-05
4650	7.01e-05
4650.5	6.54e-05
4651	6.14e-05
4651.5	5.84e-05
4652	5.63e-05
4652.5	5.51e-05
4653	5.51e-05
4653.5	5.61e-05
4654	5.82e-05
4654.5	6.17e-05
4655	6.65e-05
4655.5	7.28e-05
4656	8.08e-05
4656.5	9.04e-05
4657	0.000102
4657.5	0.000115
4658	0.000129
4658.5	0.000145
4659	0.000161
4659.5	0.000177
4660	0.000192
4660.5	0.000206
4661	0.000218
4661.5	0.000227
4662	0.000234
4662.5	0.000238
4663	0.000239
4663.5	0.000238
4664	0.000234
4664.5	0.000228
4665	0.00022
4665.5	0.00021
4666	0.000199
4666.5	0.000187
4667	0.000175
4667.5	0.000162
4668	0.000149
4668.5	0.000136
4669	0.000124
4669.5	0.000113
4670	0.000102
4670.5	9.35e-05
4671	8.58e-05
4671.5	7.96e-05
4672	7.48e-05
4672.5	7.15e-05
4673	6.96e-05
4673.5	6.92e-05
4674	7.03e-05
4674.5	7.31e-05
4675	7.76e-05
4675.5	8.4e-05
4676	9.26e-05
4676.5	0.000104
4677	0.000117
4677.5	0.000134
4678	0.000153
4678.5	0.000176
4679	0.000202
4679.5	0.00023
4680	0.000261
4680.5	0.000292
4681	0.000324
4681.5	0.000355
4682	0.000383
4682.5	0.000408
4683	0.000428
4683.5	0.000443
4684	0.000451
4684.5	0.000454
4685	0.000451
4685.5	0.000444
4686	0.000433
4686.5	0.00042
4687	0.000407
4687.5	0.000396
4688	0.000387
4688.5	0.000383
4689	0.000386
4689.5	0.000397
4690	0.00042
4690.5	0.000459
4691	0.000518
4691.5	0.000607
4692	0.000738
4692.5	0.00093
4693	0.001214
4693.5	0.001635
4694	0.002262
4694.5	0.003199
4695	0.004599
4695.5	0.006682
4696	0.009753
4696.5	0.014221
4697	0.020606
4697.5	0.029524
4698	0.041646
4698.5	0.057619
4699	0.077942
4699.5	0.102821
4700	0.132027
4700.5	0.164796
4701	0.199819
4701.5	0.235331
4702	0.269323
4702.5	0.29981
4703	0.325111
4703.5	0.34407
4704	0.356165
4704.5	0.361506
4705	0.360714
4705.5	0.354748
4706	0.344709
4706.5	0.331681
4707	0.316602
4707.5	0.300203
4708	0.282993
4708.5	0.265277
4709	0.247206
4709.5	0.228834
4710	0.210184
4710.5	0.191306
4711	0.172314
4711.5	0.153413
4712	0.134889
4712.5	0.117085
4713	0.100357
4713.5	0.085022
4714	0.07132
4714.5	0.059387
4715	0.049247
4715.5	0.040831
4716	0.033999
4716.5	0.02857
4717	0.024347
4717.5	0.021144
4718	0.018795
4718.5	0.017164
4719	0.01615
4719.5	0.015685
4720	0.015732
4720.5	0.016286
4721	0.017373
4721.5	0.019045
4722	0.021382
4722.5	0.024491
4723	0.0285
4723.5	0.033549
4724	0.039785
4724.5	0.047344
4725	0.056337
4725.5	0.066825
4726	0.078805
4726.5	0.092192
4727	0.106811
4727.5	0.122395
4728	0.138597
4728.5	0.155005
4729	0.17117
4729.5	0.186634
4730	0.200949
4730.5	0.213706
4731	0.224545
4731.5	0.233165
4732	0.239326
4732.5	0.242851
4733	0.243625
4733.5	0.241597
4734	0.236792
4734.5	0.229308
4735	0.219339
4735.5	0.207171
4736	0.193184
4736.5	0.177842
4737	0.16167
4737.5	0.145216
4738	0.129013
4738.5	0.113538
4739	0.099176
4739.5	0.086205
4740	0.074786
4740.5	0.064976
4741	0.056743
4741.5	0.049999
4742	0.044618
4742.5	0.040463
4743	0.037402
4743.5	0.035321
4744	0.034128
4744.5	0.033759
4745	0.034177
4745.5	0.035367
4746	0.037332
4746.5	0.040084
4747	0.043634
4747.5	0.047977
4748	0.053076
4748.5	0.058844
4749	0.065127
4749.5	0.071696
4750	0.078241
4750.5	0.084388
4751	0.089725
4751.5	0.093847
4752	0.096405
4752.5	0.09716
4753	0.096019
4753.5	0.093051
4754	0.088481
4754.5	0.082652
4755	0.075978
4755.5	0.068885
4756	0.061764
4756.5	0.054935
4757	0.04863
4757.5	0.042992
4758	0.038086
4758.5	0.033918
4759	0.030452
4759.5	0.027626
4760	0.025366
4760.5	0.023595
4761	0.022237
4761.5	0.021219
4762	0.020472
4762.5	0.01993
4763	0.019527
4763.5	0.019199
4764	0.018885
4764.5	0.018526
4765	0.018071
4765.5	0.017479
4766	0.016725
4766.5	0.015802
4767	0.014723
4767.5	0.013515
4768	0.012222
4768.5	0.010893
4769	0.009577
4769.5	0.008321
4770	0.007158
4770.5	0.006114
4771	0.005199
4771.5	0.004416
4772	0.00376
4772.5	0.003221
4773	0.002784
4773.5	0.002436
4774	0.002165
4774.5	0.001957
4775	0.001802
4775.5	0.001692
4776	0.001619
4776.5	0.001577
4777	0.001562
4777.5	0.001567
4778	0.001589
4778.5	0.001621
4779	0.001657
4779.5	0.001691
4780	0.001716
4780.5	0.001724
4781	0.001711
4781.5	0.001672
4782	0.001607
4782.5	0.001517
4783	0.001407
4783.5	0.001283
4784	0.001152
4784.5	0.001021
4785	0.000896
4785.5	0.00078
4786	0.000677
4786.5	0.000588
4787	0.000511
4787.5	0.000446
4788	0.000392
4788.5	0.000346
4789	0.000308
4789.5	0.000275
4790	0.000247
4790.5	0.000222
4791	0.0002
4791.5	0.000179
4792	0.00016
4792.5	0.000143
4793	0.000127
4793.5	0.000112
4794	9.83e-05
4794.5	8.61e-05
4795	7.54e-05
4795.5	6.62e-05
4796	5.83e-05
4796.5	5.18e-05
4797	4.64e-05
4797.5	4.21e-05
4798	3.87e-05
4798.5	3.63e-05
4799	3.46e-05
4799.5	3.36e-05
4800	3.33e-05
4800.5	3.36e-05
4801	3.45e-05
4801.5	3.61e-05
4802	3.83e-05
4802.5	4.13e-05
4803	4.51e-05
4803.5	4.97e-05
4804	5.53e-05
4804.5	6.2e-05
4805	7e-05
4805.5	7.93e-05
4806	9.04e-05
4806.5	0.000103
4807	0.000119
4807.5	0.000137
4808	0.000159
4808.5	0.000185
4809	0.000217
4809.5	0.000255
4810	0.000301
4810.5	0.000357
4811	0.000424
4811.5	0.000503
4812	0.000596
4812.5	0.000703
4813	0.000826
4813.5	0.000964
4814	0.001114
4814.5	0.001273
4815	0.001438
4815.5	0.001602
4816	0.001759
4816.5	0.001901
4817	0.00202
4817.5	0.00211
4818	0.002165
4818.5	0.002182
4819	0.00216
4819.5	0.0021
4820	0.002007
4820.5	0.001889
4821	0.001754
4821.5	0.001611
4822	0.00147
4822.5	0.001338
4823	0.001221
4823.5	0.001124
4824	0.00105
4824.5	0.001003
4825	0.000985
4825.5	0.001
4826	0.001053
4826.5	0.001153
4827	0.001314
4827.5	0.001557
4828	0.001912
4828.5	0.00242
4829	0.003139
4829.5	0.004141
4830	0.005514
4830.5	0.007352
4831	0.00974
4831.5	0.012727
4832	0.016297
4832.5	0.020333
4833	0.024604
4833.5	0.028767
4834	0.032413
4834.5	0.035141
4835	0.036636
4835.5	0.036742
4836	0.035491
4836.5	0.033088
4837	0.029859
4837.5	0.026171
4838	0.02237
4838.5	0.018731
4839	0.015436
4839.5	0.012581
4840	0.010191
4840.5	0.008241
4841	0.006682
4841.5	0.005452
4842	0.00449
4842.5	0.003742
4843	0.003159
4843.5	0.002704
4844	0.002348
4844.5	0.002066
4845	0.001842
4845.5	0.001661
4846	0.001514
4846.5	0.001395
4847	0.001297
4847.5	0.001217
4848	0.001153
4848.5	0.001105
4849	0.001071
4849.5	0.001052
4850	0.001049
4850.5	0.001064
4851	0.001099
4851.5	0.001158
4852	0.001244
4852.5	0.001364
4853	0.001524
4853.5	0.001732
4854	0.001998
4854.5	0.002333
4855	0.002747
4855.5	0.003249
4856	0.003845
4856.5	0.004533
4857	0.005307
4857.5	0.006149
4858	0.00703
4858.5	0.007916
4859	0.008765
4859.5	0.009535
4860	0.010191
4860.5	0.010707
4861	0.011067
4861.5	0.011271
4862	0.01133
4862.5	0.011262
4863	0.011093
4863.5	0.010847
4864	0.010552
4864.5	0.010228
4865	0.009897
4865.5	0.009573
4866	0.009271
4866.5	0.009001
4867	0.008775
4867.5	0.008601
4868	0.008491
4868.5	0.008454
4869	0.008505
4869.5	0.008657
4870	0.008929
4870.5	0.009344
4871	0.009929
4871.5	0.010718
4872	0.011752
4872.5	0.013079
4873	0.014757
4873.5	0.01685
4874	0.019427
4874.5	0.022556
4875	0.026299
4875.5	0.030702
4876	0.035779
4876.5	0.041505
4877	0.047802
4877.5	0.054531
4878	0.06149
4878.5	0.06842
4879	0.075025
4879.5	0.080992
4880	0.08602
4880.5	0.089857
4881	0.092319
4881.5	0.093316
4882	0.092852
4882.5	0.091025
4883	0.088003
4883.5	0.084006
4884	0.079278
4884.5	0.074054
4885	0.068552
4885.5	0.062949
4886	0.057383
4886.5	0.051948
4887	0.046705
4887.5	0.041687
4888	0.036913
4888.5	0.032391
4889	0.028131
4889.5	0.024147
4890	0.020457
4890.5	0.017086
4891	0.014057
4891.5	0.011388
4892	0.009087
4892.5	0.007147
4893	0.005551
4893.5	0.004266
4894	0.003254
4894.5	0.002472
4895	0.001877
4895.5	0.001431
4896	0.001098
4896.5	0.000853
4897	0.000672
4897.5	0.000539
4898	0.000441
4898.5	0.000369
4899	0.000315
4899.5	0.000276
4900	0.000247
4900.5	0.000227
4901	0.000212
4901.5	0.000203
4902	0.000198
4902.5	0.000197
4903	0.000198
4903.5	0.000203
4904	0.000209
4904.5	0.000218
4905	0.000227
4905.5	0.000238
4906	0.00025
4906.5	0.000261
4907	0.000271
4907.5	0.000279
4908	0.000286
4908.5	0.000289
4909	0.00029
4909.5	0.000289
4910	0.000285
4910.5	0.000279
4911	0.000272
4911.5	0.000265
4912	0.000258
4912.5	0.000252
4913	0.000247
4913.5	0.000245
4914	0.000244
4914.5	0.000247
4915	0.000252
4915.5	0.000261
4916	0.000274
4916.5	0.00029
4917	0.000312
4917.5	0.000339
4918	0.000372
4918.5	0.000411
4919	0.000456
4919.5	0.000508
4920	0.000567
4920.5	0.00063
4921	0.000699
4921.5	0.00077
4922	0.000842
4922.5	0.000912
4923	0.000978
4923.5	0.001037
4924	0.001087
4924.5	0.001126
4925	0.001154
4925.5	0.00117
4926	0.001173
4926.5	0.001166
4927	0.001148
4927.5	0.001121
4928	0.001086
4928.5	0.001043
4929	0.000994
4929.5	0.00094
4930	0.000882
4930.5	0.000821
4931	0.000758
4931.5	0.000695
4932	0.000631
4932.5	0.00057
4933	0.00051
4933.5	0.000454
4934	0.000401
4934.5	0.000353
4935	0.000309
4935.5	0.000269
4936	0.000234
4936.5	0.000204
4937	0.000177
4937.5	0.000155
4938	0.000137
4938.5	0.000121
4939	0.000109
4939.5	0.0001
4940	9.38e-05
4940.5	9e-05
4941	8.86e-05
4941.5	8.97e-05
4942	9.36e-05
4942.5	0.000101
4943	0.000111
4943.5	0.000126
4944	0.000146
4944.5	0.000172
4945	0.000206
4945.5	0.000248
4946	0.000299
4946.5	0.000359
4947	0.000428
4947.5	0.000505
4948	0.000585
4948.5	0.000664
4949	0.000739
4949.5	0.000804
4950	0.000853
4950.5	0.000884
4951	0.000894
4951.5	0.000885
4952	0.000856
4952.5	0.000813
4953	0.000758
4953.5	0.000697
4954	0.000633
4954.5	0.000569
4955	0.000509
4955.5	0.000455
4956	0.000406
4956.5	0.000365
4957	0.00033
4957.5	0.000303
4958	0.000281
4958.5	0.000266
4959	0.000257
4959.5	0.000253
4960	0.000255
4960.5	0.000263
4961	0.000277
4961.5	0.000298
4962	0.000327
4962.5	0.000365
4963	0.000414
4963.5	0.000476
4964	0.000553
4964.5	0.00065
4965	0.000768
4965.5	0.000914
4966	0.001093
4966.5	0.001313
4967	0.001583
4967.5	0.001915
4968	0.002324
4968.5	0.002829
4969	0.003451
4969.5	0.004218
4970	0.005157
4970.5	0.006302
4971	0.007682
4971.5	0.009325
4972	0.011246
4972.5	0.013448
4973	0.015906
4973.5	0.018566
4974	0.02134
4974.5	0.024106
4975	0.026712
4975.5	0.028995
4976	0.03079
4976.5	0.031962
4977	0.032416
4977.5	0.03212
4978	0.031102
4978.5	0.029452
4979	0.027301
4979.5	0.02481
4980	0.022141
4980.5	0.019443
4981	0.016839
4981.5	0.014418
4982	0.012234
4982.5	0.010315
4983	0.008662
4983.5	0.007262
4984	0.006089
4984.5	0.005116
4985	0.004312
4985.5	0.003649
4986	0.003101
4986.5	0.002648
4987	0.00227
4987.5	0.001952
4988	0.001683
4988.5	0.001453
4989	0.001256
4989.5	0.001085
4990	0.000938
4990.5	0.000811
4991	0.000702
4991.5	0.00061
4992	0.000532
4992.5	0.000468
4993	0.000417
4993.5	0.000378
4994	0.00035
4994.5	0.000332
4995	0.000325
4995.5	0.000329
4996	0.000345
4996.5	0.000377
4997	0.000429
4997.5	0.000507
4998	0.000621
4998.5	0.000787
4999	0.001026
[truncated: 190,002 more rows]
