# Supplementary material for: Structural basis of the mechanism and inhibition of a human ceramide synthase
Source: Nat Struct Mol Biol. 2024 Nov 11;32(3):431–40. doi: 10.1038/s41594-024-01414-3 (PMC11919693; doi:10.1038/s41594-024-01414-3)
Supplement: Supplementary file 10 — Source data of traces. [file 41594_2024_1414_MOESM10_ESM.xlsx]

## Sheet: EDF6a Protein only replicate 1
Deconvoluted Mass (a.m.u)	Intensity (Counts)
4000	0.000309
4001	0.000837
4002	0.001644
4003	0.002758
4004	0.004146
4005	0.005683
4006	0.007145
4007	0.008251
4008	0.008776
4009	0.008648
4010	0.00798
4011	0.007002
4012	0.005943
4013	0.004961
4014	0.004126
4015	0.00344
4016	0.002874
4017	0.00239
4018	0.001957
4019	0.00156
4020	0.001199
4021	0.000886
4022	0.000631
4023	0.000437
4024	0.000301
4025	0.000209
4026	0.000151
4027	0.000115
4028	9.44e-05
4029	8.32e-05
4030	7.88e-05
4031	7.96e-05
4032	8.51e-05
4033	9.57e-05
4034	0.000113
4035	0.000137
4036	0.000172
4037	0.000218
4038	0.000274
4039	0.000334
4040	0.000386
4041	0.000415
4042	0.000413
4043	0.000379
4044	0.000325
4045	0.000264
4046	0.000208
4047	0.000163
4048	0.00013
4049	0.000107
4050	9.13e-05
4051	8.13e-05
4052	7.45e-05
4053	6.89e-05
4054	6.3e-05
4055	5.57e-05
4056	4.66e-05
4057	3.64e-05
4058	2.65e-05
4059	1.8e-05
4060	1.17e-05
4061	7.45e-06
4062	4.87e-06
4063	3.42e-06
4064	2.68e-06
4065	2.41e-06
4066	2.53e-06
4067	3.07e-06
4068	4.21e-06
4069	6.38e-06
4070	1.04e-05
4071	1.81e-05
4072	3.32e-05
4073	6.38e-05
4074	0.000127
4075	0.000256
4076	0.000514
4077	0.000985
4078	0.00174
4079	0.002737
4080	0.003729
4081	0.004326
4082	0.004248
4083	0.003554
4084	0.002574
4085	0.001657
4086	0.000981
4087	0.000556
4088	0.000316
4089	0.000188
4090	0.000122
4091	9.03e-05
4092	7.79e-05
4093	7.96e-05
4094	9.69e-05
4095	0.000139
4096	0.000229
4097	0.00042
4098	0.000825
4099	0.001665
4100	0.003312
4101	0.006273
4102	0.011004
4103	0.017561
4104	0.025284
4105	0.032841
4106	0.038714
4107	0.041834
4108	0.041919
4109	0.039399
4110	0.035089
4111	0.029861
4112	0.024444
4113	0.019356
4114	0.014915
4115	0.011268
4116	0.008439
4117	0.006362
4118	0.004919
4119	0.003981
4120	0.003428
4121	0.003171
4122	0.003147
4123	0.003313
4124	0.003635
4125	0.004075
4126	0.004592
4127	0.005144
4128	0.005703
4129	0.006256
4130	0.006809
4131	0.007378
4132	0.007988
4133	0.008676
4134	0.009491
4135	0.010483
4136	0.011683
4137	0.013046
4138	0.014397
4139	0.015392
4140	0.01559
4141	0.014662
4142	0.012633
4143	0.009933
4144	0.007171
4145	0.004825
4146	0.003088
4147	0.001921
4148	0.001187
4149	0.000741
4150	0.000475
4151	0.000316
4152	0.000222
4153	0.000166
4154	0.000136
4155	0.000122
4156	0.000122
4157	0.000135
4158	0.000163
4159	0.00021
4160	0.000277
4161	0.000361
4162	0.000448
4163	0.000518
4164	0.000549
4165	0.000529
4166	0.000468
4167	0.000383
4168	0.000294
4169	0.000215
4170	0.000151
4171	0.000103
4172	6.84e-05
4173	4.5e-05
4174	2.96e-05
4175	1.98e-05
4176	1.36e-05
4177	9.9e-06
4178	7.67e-06
4179	6.43e-06
4180	5.88e-06
4181	5.86e-06
4182	6.35e-06
4183	7.41e-06
4184	9.2e-06
4185	1.2e-05
4186	1.61e-05
4187	2.21e-05
4188	3.08e-05
4189	4.31e-05
4190	6.08e-05
4191	8.59e-05
4192	0.000121
4193	0.00017
4194	0.000232
4195	0.000306
4196	0.000385
4197	0.000457
4198	0.000511
4199	0.000543
4200	0.000561
4201	0.000576
4202	0.000606
4203	0.000668
4204	0.000779
4205	0.000956
4206	0.001212
4207	0.001535
4208	0.001879
4209	0.002159
4210	0.002281
4211	0.0022
4212	0.001948
4213	0.001608
4214	0.001266
4215	0.000973
4216	0.000745
4217	0.000577
4218	0.000456
4219	0.000367
4220	0.000302
4221	0.000255
4222	0.000223
4223	0.000205
4224	0.000203
4225	0.00022
4226	0.000265
4227	0.000358
4228	0.000536
4229	0.000872
4230	0.001488
4231	0.002557
4232	0.004256
4233	0.006624
4234	0.009387
4235	0.011898
4236	0.01338
4237	0.013359
4238	0.011944
4239	0.009706
4240	0.007314
4241	0.00523
4242	0.003634
4243	0.002505
4244	0.001744
4245	0.00124
4246	0.000908
4247	0.000691
4248	0.000552
4249	0.000471
4250	0.00044
4251	0.000461
4252	0.000555
4253	0.00077
4254	0.001214
4255	0.0021
4256	0.003796
4257	0.006801
4258	0.011529
4259	0.017874
4260	0.02488
4261	0.030989
4262	0.034851
4263	0.036009
4264	0.034915
4265	0.032449
4266	0.029425
4267	0.026363
4268	0.023483
4269	0.0208
4270	0.01822
4271	0.015629
4272	0.012964
4273	0.010262
4274	0.007667
4275	0.00537
4276	0.003527
4277	0.002192
4278	0.001314
4279	0.00078
4280	0.000474
4281	0.000306
4282	0.000216
4283	0.000171
4284	0.000153
4285	0.000155
4286	0.000175
4287	0.000215
4288	0.000282
4289	0.000383
4290	0.000526
4291	0.000712
4292	0.000934
4293	0.001167
4294	0.001373
4295	0.001513
4296	0.001558
4297	0.001501
4298	0.001363
4299	0.001179
4300	0.000984
4301	0.000805
4302	0.000657
4303	0.000543
4304	0.000459
4305	0.000401
4306	0.00036
4307	0.000332
4308	0.000309
4309	0.000287
4310	0.000263
4311	0.000233
4312	0.000198
4313	0.00016
4314	0.000122
4315	8.75e-05
4316	5.93e-05
4317	3.85e-05
4318	2.44e-05
4319	1.57e-05
4320	1.06e-05
4321	7.78e-06
4322	6.43e-06
4323	6.07e-06
4324	6.51e-06
4325	7.74e-06
4326	9.8e-06
4327	1.27e-05
4328	1.6e-05
4329	1.92e-05
4330	2.14e-05
4331	2.2e-05
4332	2.09e-05
4333	1.87e-05
4334	1.61e-05
4335	1.36e-05
4336	1.17e-05
4337	1.03e-05
4338	9.55e-06
4339	9.3e-06
4340	9.59e-06
4341	1.05e-05
4342	1.24e-05
4343	1.57e-05
4344	2.17e-05
4345	3.28e-05
4346	5.37e-05
4347	9.33e-05
4348	0.000166
4349	0.000289
4350	0.000473
4351	0.000699
4352	0.000904
4353	0.001004
4354	0.000954
4355	0.000781
4356	0.000561
4357	0.000363
4358	0.000218
4359	0.000126
4360	7.19e-05
4361	4.23e-05
4362	2.65e-05
4363	1.82e-05
4364	1.42e-05
4365	1.29e-05
4366	1.38e-05
4367	1.74e-05
4368	2.57e-05
4369	4.29e-05
4370	7.86e-05
4371	0.000151
4372	0.000294
4373	0.000559
4374	0.001006
4375	0.001687
4376	0.002609
4377	0.003705
4378	0.004844
4379	0.005857
4380	0.00658
4381	0.006894
4382	0.006746
4383	0.006167
4384	0.005269
4385	0.004219
4386	0.00319
4387	0.002309
4388	0.001634
4389	0.00116
4390	0.000854
4391	0.000673
4392	0.000584
4393	0.000572
4394	0.000638
4395	0.000809
4396	0.001148
4397	0.001776
4398	0.0029
4399	0.004837
4400	0.007999
4401	0.0128
4402	0.019466
4403	0.027794
4404	0.036991
4405	0.045731
4406	0.052489
4407	0.056054
4408	0.055966
4409	0.052647
4410	0.047155
4411	0.040732
4412	0.0344
4413	0.028765
4414	0.024041
4415	0.020173
4416	0.016977
4417	0.014249
4418	0.011831
4419	0.009642
4420	0.007676
4421	0.005969
4422	0.004558
4423	0.003449
4424	0.002615
4425	0.002006
4426	0.001568
4427	0.001254
4428	0.001028
4429	0.000865
4430	0.00075
4431	0.000675
4432	0.000634
4433	0.000623
4434	0.00064
4435	0.000681
4436	0.00074
4437	0.000809
4438	0.000879
4439	0.000944
4440	0.001002
4441	0.001062
4442	0.001137
4443	0.001241
4444	0.001388
4445	0.001588
4446	0.001837
4447	0.002115
4448	0.002375
4449	0.002555
4450	0.002597
4451	0.002472
4452	0.002203
4453	0.001851
4454	0.001486
4455	0.001162
4456	0.000903
4457	0.000713
4458	0.000583
4459	0.0005
4460	0.000453
4461	0.000433
4462	0.000433
4463	0.000445
4464	0.000464
4465	0.000484
4466	0.0005
4467	0.00051
4468	0.000513
4469	0.000514
4470	0.000512
4471	0.000511
4472	0.000509
4473	0.000505
4474	0.000499
4475	0.000491
4476	0.000483
4477	0.000478
4478	0.000482
4479	0.000499
4480	0.000534
4481	0.00059
4482	0.000668
4483	0.000766
4484	0.000872
4485	0.000974
4486	0.001057
4487	0.001111
4488	0.001138
4489	0.001151
4490	0.001168
4491	0.001211
4492	0.001307
4493	0.001487
4494	0.001792
4495	0.002283
4496	0.003037
4497	0.004136
4498	0.005627
4499	0.007451
4500	0.009381
4501	0.011022
4502	0.011934
4503	0.011846
4504	0.010804
4505	0.009135
4506	0.007263
4507	0.005528
4508	0.004101
4509	0.003012
4510	0.002215
4511	0.001641
4512	0.001226
4513	0.000923
4514	0.0007
4515	0.000538
4516	0.000425
4517	0.00035
4518	0.00031
4519	0.000303
4520	0.00033
4521	0.000407
4522	0.00056
4523	0.000842
4524	0.001339
4525	0.00217
4526	0.003467
4527	0.005308
4528	0.007628
4529	0.01016
4530	0.012461
4531	0.014055
4532	0.014607
4533	0.014039
4534	0.012535
4535	0.010456
4536	0.008201
4537	0.0061
4538	0.004349
4539	0.003014
4540	0.002063
4541	0.001422
4542	0.001005
4543	0.000744
4544	0.000586
4545	0.000498
4546	0.000458
4547	0.000457
4548	0.000489
4549	0.000551
4550	0.000642
4551	0.000758
4552	0.000888
4553	0.001017
4554	0.001128
4555	0.001207
4556	0.001246
4557	0.001247
4558	0.001214
4559	0.001157
4560	0.00108
4561	0.000989
4562	0.000885
4563	0.00077
4564	0.00065
4565	0.000534
4566	0.00043
4567	0.000344
4568	0.000281
4569	0.00024
4570	0.000219
4571	0.000221
4572	0.000246
4573	0.000303
4574	0.000403
4575	0.000562
4576	0.000795
4577	0.001102
4578	0.00146
4579	0.001824
4580	0.00214
4581	0.002368
4582	0.002492
4583	0.002513
4584	0.002443
4585	0.002293
4586	0.002077
4587	0.001813
4588	0.001525
4589	0.001241
4590	0.000984
4591	0.000768
4592	0.000597
4593	0.000469
4594	0.000376
4595	0.000313
4596	0.000274
4597	0.000256
4598	0.000259
4599	0.000283
4600	0.000334
4601	0.000418
4602	0.000544
4603	0.000718
4604	0.000938
4605	0.00119
4606	0.001453
4607	0.001697
4608	0.001898
4609	0.002038
4610	0.002112
4611	0.002123
4612	0.002083
4613	0.002012
4614	0.001931
4615	0.001861
4616	0.00182
4617	0.001819
4618	0.001864
4619	0.001954
4620	0.002083
4621	0.00224
4622	0.00241
4623	0.002577
4624	0.002727
4625	0.002847
4626	0.002927
4627	0.00296
4628	0.002939
4629	0.00286
4630	0.002722
4631	0.002525
4632	0.002276
4633	0.001986
4634	0.001675
4635	0.00137
4636	0.001093
4637	0.000862
4638	0.000683
4639	0.000553
4640	0.000465
4641	0.000411
4642	0.000382
4643	0.000373
4644	0.00038
4645	0.000402
4646	0.000435
4647	0.000478
4648	0.00053
4649	0.000585
4650	0.000636
4651	0.000671
4652	0.000679
4653	0.000653
4654	0.000596
4655	0.00052
4656	0.00044
4657	0.000368
4658	0.00031
4659	0.000266
4660	0.000234
4661	0.000211
4662	0.000194
4663	0.00018
4664	0.000166
4665	0.000153
4666	0.000141
4667	0.00013
4668	0.00012
4669	0.000111
4670	0.000103
4671	9.55e-05
4672	8.7e-05
4673	7.78e-05
4674	6.8e-05
4675	5.87e-05
4676	5.06e-05
4677	4.48e-05
4678	4.17e-05
4679	4.23e-05
4680	4.77e-05
4681	6.06e-05
4682	8.61e-05
4683	0.000133
4684	0.000218
4685	0.00036
4686	0.000576
4687	0.00087
4688	0.00121
4689	0.00154
4690	0.001798
4691	0.001952
4692	0.002013
4693	0.002023
4694	0.002035
4695	0.002099
4696	0.002254
4697	0.002534
4698	0.002963
4699	0.003536
4700	0.004193
4701	0.004794
4702	0.005141
4703	0.005074
4704	0.004578
4705	0.003806
4706	0.00298
4707	0.002271
4708	0.001746
4709	0.001402
4710	0.001204
4711	0.001118
4712	0.00112
4713	0.001199
4714	0.001355
4715	0.001596
4716	0.001943
4717	0.002433
4718	0.003119
4719	0.004076
4720	0.005406
4721	0.007237
4722	0.009721
4723	0.013023
4724	0.017286
4725	0.022586
4726	0.028852
4727	0.035804
4728	0.042932
4729	0.049559
4730	0.054965
4731	0.058517
4732	0.05976
4733	0.058463
4734	0.05466
4735	0.048711
4736	0.041321
4737	0.033432
4738	0.025982
4739	0.019646
4740	0.014713
4741	0.011141
4742	0.008701
4743	0.007118
4744	0.006154
4745	0.005625
4746	0.005402
4747	0.005396
4748	0.005544
4749	0.005813
4750	0.006196
4751	0.006725
4752	0.007464
4753	0.008504
4754	0.009946
4755	0.011866
4756	0.014257
4757	0.016954
4758	0.019597
4759	0.021686
4760	0.02276
4761	0.022608
4762	0.021356
4763	0.019378
4764	0.017114
4765	0.014915
4766	0.012983
4767	0.011391
4768	0.010125
4769	0.009131
4770	0.008338
4771	0.007679
4772	0.007097
4773	0.006543
4774	0.005984
4775	0.0054
4776	0.004784
4777	0.004143
4778	0.0035
4779	0.002883
4780	0.002321
4781	0.001838
4782	0.001448
4783	0.001151
4784	0.00094
4785	0.000801
4786	0.000725
4787	0.000699
4788	0.000717
4789	0.000771
4790	0.000851
4791	0.00094
4792	0.001012
4793	0.001045
4794	0.001025
4795	0.000955
4796	0.000855
4797	0.000747
4798	0.000648
4799	0.000569
4800	0.00051
4801	0.000469
4802	0.00044
4803	0.000418
4804	0.000396
4805	0.00037
4806	0.000337
4807	0.0003
4808	0.00026
4809	0.000223
4810	0.000189
4811	0.000159
4812	0.000134
4813	0.000113
4814	9.43e-05
4815	7.75e-05
4816	6.23e-05
4817	4.89e-05
4818	3.76e-05
4819	2.86e-05
4820	2.18e-05
4821	1.71e-05
4822	1.42e-05
4823	1.29e-05
4824	1.34e-05
4825	1.61e-05
4826	2.33e-05
4827	4e-05
4828	7.99e-05
4829	0.000177
4830	0.000412
4831	0.000938
4832	0.001968
4833	0.003624
4834	0.00565
4835	0.007314
4836	0.007833
4837	0.007009
4838	0.005354
4839	0.003594
4840	0.002193
4841	0.001259
4842	0.000703
4843	0.000392
4844	0.000224
4845	0.000134
4846	8.43e-05
4847	5.68e-05
4848	4.12e-05
4849	3.23e-05
4850	2.76e-05
4851	2.59e-05
4852	2.71e-05
4853	3.18e-05
4854	4.23e-05
4855	6.36e-05
4856	0.000106
4857	0.000193
4858	0.000365
4859	0.000691
4860	0.00126
4861	0.002145
4862	0.003339
4863	0.004705
4864	0.006012
4865	0.007041
4866	0.007697
4867	0.008037
4868	0.008213
4869	0.008399
4870	0.008739
4871	0.009331
4872	0.010212
4873	0.011345
4874	0.012588
4875	0.013689
4876	0.014329
4877	0.014236
4878	0.01332
4879	0.011735
4880	0.009816
4881	0.00792
4882	0.006305
4883	0.00508
4884	0.00425
4885	0.003764
4886	0.003569
4887	0.003625
4888	0.003909
4889	0.004412
4890	0.005127
4891	0.006045
4892	0.007151
4893	0.008426
4894	0.009844
4895	0.011375
4896	0.012971
4897	0.014553
4898	0.016006
4899	0.017182
4900	0.017926
4901	0.018118
4902	0.017706
4903	0.016729
4904	0.015294
4905	0.013545
4906	0.011629
4907	0.009676
4908	0.007797
4909	0.006085
4910	0.004608
4911	0.003404
4912	0.002476
4913	0.001796
4914	0.001318
4915	0.000993
4916	0.000775
4917	0.000629
4918	0.000532
4919	0.000466
4920	0.000421
4921	0.000393
4922	0.000381
4923	0.000385
4924	0.000411
4925	0.000464
4926	0.000552
4927	0.000685
4928	0.000871
4929	0.001106
4930	0.001377
4931	0.001651
4932	0.001886
4933	0.002045
4934	0.00211
4935	0.002086
4936	0.001993
4937	0.001861
4938	0.001716
4939	0.001575
4940	0.001446
4941	0.001327
4942	0.001212
4943	0.001089
4944	0.000952
4945	0.000801
4946	0.000643
4947	0.000494
4948	0.000366
4949	0.000265
4950	0.000193
4951	0.000143
4952	0.000111
4953	9.14e-05
4954	7.95e-05
4955	7.28e-05
4956	6.92e-05
4957	6.73e-05
4958	6.6e-05
4959	6.52e-05
4960	6.5e-05
4961	6.65e-05
4962	7.14e-05
4963	8.26e-05
4964	0.000105
4965	0.000147
4966	0.000228
4967	0.000379
4968	0.000658
4969	0.001144
4970	0.001913
4971	0.002967
4972	0.004135
4973	0.00506
4974	0.005364
4975	0.004907
4976	0.003904
4977	0.002752
4978	0.00177
4979	0.001079
4980	0.00065
4981	0.000404
4982	0.000267
4983	0.000192
4984	0.00015
4985	0.000128
4986	0.000117
4987	0.000114
4988	0.000118
4989	0.000129
4990	0.000153
4991	0.000195
4992	0.000272
4993	0.000408
4994	0.000653
4995	0.001091
4996	0.001858
4997	0.003163
4998	0.00529
4999	0.008573
5000	0.013298
5001	0.019489
5002	0.026606
5003	0.033342
5004	0.037888
5005	0.038772
5006	0.035795
5007	0.030186
5008	0.023802
5009	0.018128
5010	0.013844
5011	0.010995
5012	0.009348
5013	0.008639
5014	0.008666
5015	0.009277
5016	0.010308
5017	0.011528
5018	0.012633
5019	0.013339
5020	0.013504
5021	0.013193
5022	0.012615
5023	0.012004
5024	0.01152
5025	0.01122
5026	0.011063
5027	0.010939
5028	0.010712
5029	0.010266
5030	0.009555
5031	0.008615
5032	0.007545
5033	0.006458
5034	0.005445
5035	0.004565
5036	0.003843
5037	0.003284
5038	0.002884
5039	0.002636
5040	0.00254
5041	0.002604
5042	0.002851
5043	0.003321
5044	0.004069
5045	0.005147
5046	0.006582
5047	0.008329
5048	0.01024
5049	0.012084
5050	0.013609
5051	0.014639
5052	0.015137
5053	0.015189
5054	0.014946
5055	0.014547
5056	0.014075
5057	0.013544
5058	0.012905
5059	0.012077
5060	0.010985
5061	0.009607
5062	0.008005
5063	0.006319
5064	0.004727
5065	0.003372
5066	0.002326
5067	0.001585
5068	0.001094
5069	0.000786
5070	0.000603
5071	0.000503
5072	0.000459
5073	0.00046
5074	0.000499
5075	0.000578
5076	0.000703
5077	0.000881
5078	0.001121
5079	0.001427
5080	0.001795
5081	0.002209
5082	0.00263
5083	0.003008
5084	0.003279
5085	0.003395
5086	0.003332
5087	0.003107
5088	0.00277
5089	0.002383
5090	0.001999
5091	0.001657
5092	0.001369
5093	0.001136
5094	0.000947
5095	0.00079
5096	0.000651
5097	0.000525
5098	0.000408
5099	0.000303
5100	0.000214
5101	0.000144
5102	9.36e-05
5103	5.93e-05
5104	3.76e-05
5105	2.46e-05
5106	1.72e-05
5107	1.34e-05
5108	1.2e-05
5109	1.28e-05
5110	1.66e-05
5111	2.58e-05
5112	4.69e-05
5113	9.53e-05
5114	0.000206
5115	0.000445
5116	0.000925
5117	0.001781
5118	0.003115
5119	0.004907
5120	0.006972
5121	0.009004
5122	0.01069
5123	0.01181
5124	0.012264
5125	0.012059
5126	0.011275
5127	0.010052
5128	0.008574
5129	0.007037
5130	0.005613
5131	0.004406
5132	0.003454
5133	0.002741
5134	0.002224
5135	0.001856
5136	0.0016
5137	0.00143
5138	0.001333
5139	0.001304
5140	0.00135
5141	0.001486
5142	0.001736
5143	0.002133
5144	0.002719
5145	0.003535
5146	0.00461
5147	0.005951
5148	0.007544
5149	0.009353
5150	0.011339
5151	0.013461
5152	0.015677
5153	0.017939
5154	0.020184
5155	0.022336
5156	0.024311
5157	0.026021
5158	0.027365
5159	0.028224
5160	0.028441
5161	0.027843
5162	0.026285
5163	0.023735
5164	0.020355
5165	0.016513
5166	0.012692
5167	0.009324
5168	0.006661
5169	0.004745
5170	0.003472
5171	0.002687
5172	0.002249
5173	0.002056
5174	0.002044
5175	0.002175
5176	0.002422
5177	0.002762
5178	0.003168
5179	0.003614
5180	0.004072
5181	0.004511
5182	0.004883
5183	0.005125
5184	0.005164
5185	0.00495
5186	0.004485
5187	0.003836
5188	0.003111
5189	0.002416
5190	0.001822
5191	0.001354
5192	0.001005
5193	0.000755
5194	0.000578
5195	0.000456
5196	0.000372
5197	0.000317
5198	0.000284
5199	0.000271
5200	0.000275
5201	0.000297
5202	0.000338
5203	0.000399
5204	0.000479
5205	0.000571
5206	0.000665
5207	0.000744
5208	0.000796
5209	0.000816
5210	0.000808
5211	0.000782
5212	0.000752
5213	0.000727
5214	0.000713
5215	0.000715
5216	0.000734
5217	0.000765
5218	0.000806
5219	0.000846
5220	0.000875
5221	0.00088
5222	0.000855
5223	0.0008
5224	0.000726
5225	0.000648
5226	0.000577
5227	0.000523
5228	0.000484
5229	0.000459
5230	0.000442
5231	0.000424
5232	0.000399
5233	0.000364
5234	0.000319
5235	0.000268
5236	0.000217
5237	0.000171
5238	0.00013
5239	9.81e-05
5240	7.36e-05
5241	5.62e-05
5242	4.48e-05
5243	3.84e-05
5244	3.64e-05
5245	3.86e-05
5246	4.62e-05
5247	6.13e-05
5248	8.82e-05
5249	0.000133
5250	0.000204
5251	0.000307
5252	0.000443
5253	0.000602
5254	0.000758
5255	0.000881
5256	0.000943
5257	0.000938
5258	0.00088
5259	0.000795
5260	0.000708
5261	0.000638
5262	0.000596
5263	0.000585
5264	0.000609
5265	0.000674
5266	0.000788
5267	0.000965
5268	0.001224
5269	0.001593
5270	0.002102
5271	0.002786
5272	0.003675
5273	0.004787
5274	0.006111
5275	0.007589
5276	0.009104
5277	0.010472
5278	0.011458
5279	0.011826
5280	0.01142
5281	0.010246
5282	0.008503
5283	0.006522
5284	0.004647
5285	0.003111
5286	0.001992
5287	0.001248
5288	0.000785
5289	0.000508
5290	0.000346
5291	0.000252
5292	0.0002
5293	0.000175
5294	0.00017
5295	0.000187
5296	0.000234
5297	0.00033
5298	0.000519
5299	0.000883
5300	0.001567
5301	0.002792
5302	0.004822
5303	0.007844
5304	0.011795
5305	0.016239
5306	0.020441
5307	0.023622
5308	0.025249
5309	0.025182
5310	0.023647
5311	0.021104
5312	0.018085
5313	0.015061
5314	0.012365
5315	0.010165
5316	0.008491
5317	0.007283
5318	0.006434
5319	0.00582
5320	0.005317
5321	0.004823
5322	0.004281
5323	0.003695
5324	0.003118
5325	0.00262
5326	0.002253
5327	0.002042
5328	0.001993
5329	0.002115
5330	0.002423
5331	0.002938
5332	0.003678
5333	0.004646
5334	0.005827
5335	0.007217
5336	0.008839
5337	0.010766
5338	0.013096
5339	0.015899
5340	0.019125
5341	0.0225
5342	0.02548
5343	0.027363
5344	0.027566
5345	0.025938
5346	0.022856
5347	0.019021
5348	0.015134
5349	0.01167
5350	0.008832
5351	0.006632
5352	0.004987
5353	0.003787
5354	0.002927
5355	0.002321
5356	0.001897
5357	0.001604
5358	0.0014
5359	0.001255
5360	0.001149
5361	0.001066
5362	0.000999
5363	0.000943
5364	0.000899
5365	0.000863
5366	0.000836
5367	0.000814
5368	0.000793
5369	0.000769
5370	0.000738
5371	0.000699
5372	0.000651
5373	0.000596
5374	0.000537
5375	0.000479
5376	0.000427
5377	0.000384
5378	0.000355
5379	0.00034
5380	0.00034
5381	0.000357
5382	0.000389
5383	0.000432
5384	0.000479
5385	0.000516
5386	0.000531
5387	0.000513
5388	0.000461
5389	0.000388
5390	0.000308
5391	0.000237
5392	0.00018
5393	0.000139
5394	0.000111
5395	9.48e-05
5396	8.66e-05
5397	8.48e-05
5398	8.85e-05
5399	9.68e-05
5400	0.000109
5401	0.000123
5402	0.000138
5403	0.00015
5404	0.000156
5405	0.000155
5406	0.000147
5407	0.000134
5408	0.000117
5409	9.8e-05
5410	7.96e-05
5411	6.25e-05
5412	4.78e-05
5413	3.59e-05
5414	2.7e-05
5415	2.07e-05
5416	1.66e-05
5417	1.42e-05
5418	1.31e-05
5419	1.31e-05
5420	1.41e-05
5421	1.6e-05
5422	1.88e-05
5423	2.23e-05
5424	2.59e-05
5425	2.91e-05
5426	3.12e-05
5427	3.24e-05
5428	3.35e-05
5429	3.57e-05
5430	4.13e-05
5431	5.38e-05
5432	8.03e-05
5433	0.000136
5434	0.000254
5435	0.000495
5436	0.000955
5437	0.001729
5438	0.002823
5439	0.004038
5440	0.004983
5441	0.005285
5442	0.00485
5443	0.00391
5444	0.002829
5445	0.001883
5446	0.001185
5447	0.000724
5448	0.000439
5449	0.00027
5450	0.000172
5451	0.000115
5452	8.22e-05
5453	6.3e-05
5454	5.2e-05
5455	4.6e-05
5456	4.32e-05
5457	4.3e-05
5458	4.51e-05
5459	5.05e-05
5460	6.09e-05
5461	8.07e-05
5462	0.000118
5463	0.000191
5464	0.000332
5465	0.00061
5466	0.001135
5467	0.00207
5468	0.00359
5469	0.005798
5470	0.008623
5471	0.011793
5472	0.01493
5473	0.017717
5474	0.020024
5475	0.021916
5476	0.023567
5477	0.025157
5478	0.026787
5479	0.028425
5480	0.029879
5481	0.030818
5482	0.030834
5483	0.029573
5484	0.026896
5485	0.023005
5486	0.018425
5487	0.013846
5488	0.009862
5489	0.006795
5490	0.00467
5491	0.003331
5492	0.002571
5493	0.002229
5494	0.002219
5495	0.002543
5496	0.003284
5497	0.004606
5498	0.006708
5499	0.009721
5500	0.013548
5501	0.017765
5502	0.021715
5503	0.024775
5504	0.026614
5505	0.027262
5506	0.026995
5507	0.026162
5508	0.025076
5509	0.023977
5510	0.023052
5511	0.022462
5512	0.022371
5513	0.022957
5514	0.024421
5515	0.02697
5516	0.030771
5517	0.035824
5518	0.041771
5519	0.047709
5520	0.052203
5521	0.053718
5522	0.051352
5523	0.045405
5524	0.037264
5525	0.028691
5526	0.021056
5527	0.015009
5528	0.010592
5529	0.007527
5530	0.005457
5531	0.00407
5532	0.003133
5533	0.002488
5534	0.002031
5535	0.001694
5536	0.001432
5537	0.001218
5538	0.001035
5539	0.000877
5540	0.000742
5541	0.000633
5542	0.000554
5543	0.000504
5544	0.000486
5545	0.000498
5546	0.000544
5547	0.000625
5548	0.000742
5549	0.000894
5550	0.001071
5551	0.001259
5552	0.00144
5553	0.001598
5554	0.001721
5555	0.001806
5556	0.001854
5557	0.001865
5558	0.001833
5559	0.00175
5560	0.001606
5561	0.001401
5562	0.001152
5563	0.000887
5564	0.000642
5565	0.000442
5566	0.000295
5567	0.000197
5568	0.000137
5569	0.000102
5570	8.45e-05
5571	7.9e-05
5572	8.38e-05
5573	9.94e-05
5574	0.000128
5575	0.000174
5576	0.000239
5577	0.000322
5578	0.000417
5579	0.000512
5580	0.000588
5581	0.000634
5582	0.00064
5583	0.00061
5584	0.000555
5585	0.000489
5586	0.000427
5587	0.000379
5588	0.00035
5589	0.000343
5590	0.00036
5591	0.000402
5592	0.000468
5593	0.000553
5594	0.000642
5595	0.000711
5596	0.000737
5597	0.000711
5598	0.000644
5599	0.000561
5600	0.000489
5601	0.000442
5602	0.000432
5603	0.000468
5604	0.000571
5605	0.000774
5606	0.001142
5607	0.001767
5608	0.002764
5609	0.004215
5610	0.006084
5611	0.008132
5612	0.00993
5613	0.011024
5614	0.011151
5615	0.010362
5616	0.008959
5617	0.007316
5618	0.005731
5619	0.004371
5620	0.003288
5621	0.002465
5622	0.00186
5623	0.001424
5624	0.001113
5625	0.000895
5626	0.000742
5627	0.000638
5628	0.00057
5629	0.000529
5630	0.000511
5631	0.000517
5632	0.000549
5633	0.000611
5634	0.000716
5635	0.00088
5636	0.001127
5637	0.00149
5638	0.002014
5639	0.002744
5640	0.00372
5641	0.004954
5642	0.006407
5643	0.007974
5644	0.009495
5645	0.010783
5646	0.011679
5647	0.012082
5648	0.011966
5649	0.011371
5650	0.010385
5651	0.009127
5652	0.007737
5653	0.006353
5654	0.00509
5655	0.004024
5656	0.003179
5657	0.002545
5658	0.002088
5659	0.001766
5660	0.00154
5661	0.001376
5662	0.00125
5663	0.00114
5664	0.001037
5665	0.000937
5666	0.000844
5667	0.000763
5668	0.000703
5669	0.000672
5670	0.00068
5671	0.000737
5672	0.000865
5673	0.001094
5674	0.001471
5675	0.002048
5676	0.002861
5677	0.003876
5678	0.004944
5679	0.005813
5680	0.006239
5681	0.006117
5682	0.005537
5683	0.004703
5684	0.003821
5685	0.003025
5686	0.002369
5687	0.001857
5688	0.001472
5689	0.001188
5690	0.000985
5691	0.000843
5692	0.00075
5693	0.000693
5694	0.000663
5695	0.00065
5696	0.000645
5697	0.000639
5698	0.000624
5699	0.000595
5700	0.000551
5701	0.000493
5702	0.000428
5703	0.000361
5704	0.000297
5705	0.000241
5706	0.000193
5707	0.000155
5708	0.000125
5709	0.000103
5710	8.8e-05
5711	7.88e-05
5712	7.55e-05
5713	7.88e-05
5714	9.11e-05
5715	0.000118
5716	0.000171
5717	0.000273
5718	0.00047
5719	0.000843
5720	0.001504
5721	0.002562
5722	0.004015
5723	0.005632
5724	0.006971
5725	0.007605
5726	0.0074
5727	0.006567
5728	0.005473
5729	0.004416
5730	0.003547
5731	0.002892
5732	0.002416
5733	0.002065
5734	0.00179
5735	0.001554
5736	0.001335
5737	0.001125
5738	0.000931
5739	0.000762
5740	0.000626
5741	0.000526
5742	0.00046
5743	0.000427
5744	0.000426
5745	0.000457
5746	0.000528
5747	0.000649
5748	0.000837
5749	0.001116
5750	0.001505
5751	0.002012
5752	0.002615
5753	0.003249
5754	0.003812
5755	0.0042
5756	0.00435
5757	0.00427
5758	0.004028
5759	0.003711
5760	0.003388
5761	0.003101
5762	0.002859
5763	0.002655
5764	0.002477
5765	0.002316
5766	0.002173
5767	0.002058
5768	0.001987
5769	0.001972
5770	0.002021
5771	0.002132
5772	0.002288
5773	0.002451
5774	0.002569
5775	0.002586
5776	0.002475
5777	0.002246
5778	0.00195
5779	0.001644
5780	0.001373
5781	0.001158
5782	0.001003
5783	0.000901
5784	0.000843
5785	0.000821
5786	0.00083
5787	0.000868
5788	0.000937
5789	0.001043
5790	0.001193
5791	0.0014
5792	0.001676
5793	0.002033
5794	0.002479
5795	0.003016
5796	0.003637
5797	0.004327
5798	0.005057
5799	0.005784
5800	0.006452
5801	0.006995
5802	0.007349
5803	0.007467
5804	0.007338
5805	0.006987
5806	0.006471
5807	0.005856
5808	0.005206
5809	0.004568
5810	0.003969
5811	0.003423
5812	0.00293
5813	0.002485
5814	0.002081
5815	0.001711
5816	0.001372
5817	0.001067
5818	0.0008
5819	0.000578
5820	0.000405
5821	0.000279
5822	0.000192
5823	0.000135
5824	0.0001
5825	7.99e-05
5826	6.96e-05
5827	6.68e-05
5828	7.03e-05
5829	8.04e-05
5830	9.82e-05
5831	0.000126
5832	0.000167
5833	0.000224
5834	0.000301
5835	0.0004
5836	0.000523
5837	0.000669
5838	0.000836
5839	0.001017
5840	0.001208
5841	0.001396
5842	0.001569
5843	0.001711
5844	0.001807
5845	0.001847
5846	0.00183
5847	0.00176
5848	0.001646
5849	0.0015
5850	0.001331
5851	0.001147
5852	0.000956
5853	0.000769
5854	0.000596
5855	0.000447
5856	0.000327
5857	0.000237
5858	0.000174
5859	0.000131
5860	0.000104
5861	8.72e-05
5862	7.8e-05
5863	7.44e-05
5864	7.54e-05
5865	8.08e-05
5866	9.12e-05
5867	0.000108
5868	0.000135
5869	0.000179
5870	0.000252
5871	0.000381
5872	0.000613
5873	0.001041
5874	0.001818
5875	0.003169
5876	0.005318
5877	0.008286
5878	0.011623
5879	0.014365
5880	0.015487
5881	0.014611
5882	0.012257
5883	0.009399
5884	0.00683
5885	0.004895
5886	0.003593
5887	0.002779
5888	0.002299
5889	0.002034
5890	0.0019
5891	0.001835
5892	0.001795
5893	0.001745
5894	0.001667
5895	0.00156
5896	0.001432
5897	0.0013
5898	0.001176
5899	0.00107
5900	0.000985
5901	0.000922
5902	0.000882
5903	0.000869
5904	0.000889
5905	0.000953
5906	0.001082
5907	0.001309
5908	0.001691
5909	0.002314
5910	0.003312
5911	0.004866
5912	0.00717
5913	0.010346
5914	0.014289
5915	0.018507
5916	0.022122
5917	0.024141
5918	0.023936
5919	0.021617
5920	0.017968
5921	0.014
5922	0.010492
5923	0.0078
5924	0.005936
5925	0.004753
5926	0.004075
5927	0.003759
5928	0.003696
5929	0.003798
5930	0.003978
5931	0.00415
5932	0.004232
5933	0.00418
5934	0.003992
5935	0.003706
5936	0.003378
5937	0.003054
5938	0.002764
5939	0.002516
5940	0.002305
5941	0.002118
5942	0.001937
5943	0.001754
5944	0.001563
5945	0.001368
5946	0.001177
5947	0.000996
5948	0.000833
5949	0.000688
5950	0.000562
5951	0.000455
5952	0.000364
5953	0.000289
5954	0.000231
5955	0.000187
5956	0.000157
5957	0.00014
5958	0.000134
5959	0.00014
5960	0.000158
5961	0.000191
5962	0.000241
5963	0.000308
5964	0.000387
5965	0.000467
5966	0.000532
5967	0.000567
5968	0.000567
5969	0.000536
5970	0.000488
5971	0.000435
5972	0.000388
5973	0.000349
5974	0.00032
5975	0.000298
5976	0.00028
5977	0.000261
5978	0.000238
5979	0.000212
5980	0.000183
5981	0.000155
5982	0.000132
5983	0.000115
5984	0.000105
5985	0.000101
5986	0.000104
5987	0.000113
5988	0.000128
5989	0.000148
5990	0.000173
5991	0.000205
5992	0.000244
5993	0.000298
5994	0.000373
5995	0.000481
5996	0.000635
5997	0.000847
5998	0.001122
[truncated: 94,002 more rows]

## Sheet: EDF6a Protein only replicate 2
Deconvoluted Mass (a.m.u)	Intensity (Counts)
30000	1.83e-05
30000.5	4.03e-05
30001	6.65e-05
30001.5	9.72e-05
30002	0.000133
30002.5	0.000174
30003	0.00022
30003.5	0.000273
30004	0.000332
30004.5	0.000397
30005	0.000469
30005.5	0.000548
30006	0.000633
30006.5	0.000726
30007	0.000825
30007.5	0.00093
30008	0.001042
30008.5	0.00116
30009	0.001285
30009.5	0.001415
30010	0.001553
30010.5	0.001698
30011	0.001851
30011.5	0.002015
30012	0.00219
30012.5	0.002379
30013	0.002585
30013.5	0.002809
30014	0.003056
30014.5	0.003326
30015	0.003624
30015.5	0.00395
30016	0.004305
30016.5	0.004689
30017	0.005098
30017.5	0.005529
30018	0.005973
30018.5	0.006421
30019	0.006861
30019.5	0.007277
30020	0.007654
30020.5	0.007975
30021	0.008228
30021.5	0.008398
30022	0.008479
30022.5	0.008467
30023	0.008363
30023.5	0.008175
30024	0.007913
30024.5	0.007591
30025	0.007225
30025.5	0.00683
30026	0.006421
30026.5	0.006011
30027	0.005611
30027.5	0.005229
30028	0.004871
30028.5	0.00454
30029	0.004239
30029.5	0.003966
30030	0.003722
30030.5	0.003504
30031	0.00331
30031.5	0.003137
30032	0.002982
30032.5	0.002842
30033	0.002713
30033.5	0.002594
30034	0.002482
30034.5	0.002374
30035	0.002268
30035.5	0.002163
30036	0.002058
30036.5	0.001951
30037	0.001843
30037.5	0.001733
30038	0.001621
30038.5	0.00151
30039	0.001399
30039.5	0.00129
30040	0.001184
30040.5	0.001082
30041	0.000984
30041.5	0.000893
30042	0.000808
30042.5	0.00073
30043	0.000658
30043.5	0.000594
30044	0.000536
30044.5	0.000485
30045	0.00044
30045.5	0.000401
30046	0.000367
30046.5	0.000338
30047	0.000313
30047.5	0.000292
30048	0.000275
30048.5	0.000261
30049	0.00025
30049.5	0.000241
30050	0.000236
30050.5	0.000233
30051	0.000233
30051.5	0.000235
30052	0.00024
30052.5	0.000248
30053	0.000259
30053.5	0.000274
30054	0.000293
30054.5	0.000317
30055	0.000346
30055.5	0.00038
30056	0.000421
30056.5	0.00047
30057	0.000526
30057.5	0.000591
30058	0.000664
30058.5	0.000746
30059	0.000835
30059.5	0.000931
30060	0.00103
30060.5	0.001132
30061	0.001231
30061.5	0.001326
30062	0.001412
30062.5	0.001486
30063	0.001545
30063.5	0.001589
30064	0.001616
30064.5	0.001628
30065	0.001626
30065.5	0.001612
30066	0.001589
30066.5	0.001562
30067	0.001532
30067.5	0.001504
30068	0.001479
30068.5	0.001461
30069	0.001452
30069.5	0.001452
30070	0.001463
30070.5	0.001487
30071	0.001524
30071.5	0.001575
30072	0.00164
30072.5	0.00172
30073	0.001813
30073.5	0.001921
30074	0.002041
30074.5	0.002171
30075	0.002309
30075.5	0.002452
30076	0.002596
30076.5	0.002738
30077	0.002873
30077.5	0.002997
30078	0.003108
30078.5	0.003203
30079	0.003281
30079.5	0.003343
30080	0.003388
30080.5	0.00342
30081	0.003442
30081.5	0.003456
30082	0.003468
30082.5	0.003481
30083	0.003499
30083.5	0.003526
30084	0.003564
30084.5	0.003616
30085	0.003685
30085.5	0.003771
30086	0.003876
30086.5	0.004
30087	0.004142
30087.5	0.004303
30088	0.004479
30088.5	0.00467
30089	0.004871
30089.5	0.00508
30090	0.005293
30090.5	0.005505
30091	0.005713
30091.5	0.005915
30092	0.006105
30092.5	0.006284
30093	0.006449
30093.5	0.006599
30094	0.006736
30094.5	0.006861
30095	0.006976
30095.5	0.007082
30096	0.007184
30096.5	0.007283
30097	0.007382
30097.5	0.007486
30098	0.007596
30098.5	0.007716
30099	0.007848
30099.5	0.007995
30100	0.008161
30100.5	0.008348
30101	0.008559
30101.5	0.0088
30102	0.009073
30102.5	0.009383
30103	0.009736
30103.5	0.010138
30104	0.010594
30104.5	0.011112
30105	0.011699
30105.5	0.012364
30106	0.013112
30106.5	0.013953
30107	0.014893
30107.5	0.015938
30108	0.017092
30108.5	0.018356
30109	0.019728
30109.5	0.021202
30110	0.022765
30110.5	0.024398
30111	0.026076
30111.5	0.027765
30112	0.029427
30112.5	0.031013
30113	0.032475
30113.5	0.03376
30114	0.034819
30114.5	0.035605
30115	0.036083
30115.5	0.03623
30116	0.036035
30116.5	0.035506
30117	0.034663
30117.5	0.033541
30118	0.032187
30118.5	0.030652
30119	0.028992
30119.5	0.02726
30120	0.025508
30120.5	0.023777
30121	0.022105
30121.5	0.020518
30122	0.019034
30122.5	0.017666
30123	0.016419
30123.5	0.015293
30124	0.014285
30124.5	0.013388
30125	0.012595
30125.5	0.011896
30126	0.011283
30126.5	0.010746
30127	0.010275
30127.5	0.009864
30128	0.009503
30128.5	0.009186
30129	0.008906
30129.5	0.008658
30130	0.008434
30130.5	0.008232
30131	0.008046
30131.5	0.007873
30132	0.007709
30132.5	0.007553
30133	0.007401
30133.5	0.007253
30134	0.007106
30134.5	0.006959
30135	0.006813
30135.5	0.006667
30136	0.006521
30136.5	0.006375
30137	0.00623
30137.5	0.006084
30138	0.005938
30138.5	0.005793
30139	0.005647
30139.5	0.005499
30140	0.005349
30140.5	0.005195
30141	0.005036
30141.5	0.004871
30142	0.004698
30142.5	0.004516
30143	0.004325
30143.5	0.004124
30144	0.003915
30144.5	0.003699
30145	0.003478
30145.5	0.003255
30146	0.003033
30146.5	0.002815
30147	0.002605
30147.5	0.002405
30148	0.00222
30148.5	0.002051
30149	0.001899
30149.5	0.001766
30150	0.001652
30150.5	0.001557
30151	0.001483
30151.5	0.001427
30152	0.001391
30152.5	0.001373
30153	0.001375
30153.5	0.001396
30154	0.001438
30154.5	0.0015
30155	0.001584
30155.5	0.00169
30156	0.00182
30156.5	0.001972
30157	0.002146
30157.5	0.002341
30158	0.002553
30158.5	0.002778
30159	0.003009
30159.5	0.003237
30160	0.003455
30160.5	0.003653
30161	0.003822
30161.5	0.003954
30162	0.004044
30162.5	0.004088
30163	0.004088
30163.5	0.004045
30164	0.003965
30164.5	0.003855
30165	0.003723
30165.5	0.003578
30166	0.003427
30166.5	0.003278
30167	0.003135
30167.5	0.003005
30168	0.002891
30168.5	0.002795
30169	0.002718
30169.5	0.002662
30170	0.002628
30170.5	0.002615
30171	0.002622
30171.5	0.002651
30172	0.0027
30172.5	0.002768
30173	0.002855
30173.5	0.002959
30174	0.003079
30174.5	0.003213
30175	0.003359
30175.5	0.003514
30176	0.003677
30176.5	0.003844
30177	0.004013
30177.5	0.004182
30178	0.004349
30178.5	0.004513
30179	0.004671
30179.5	0.004824
30180	0.004971
30180.5	0.005114
30181	0.005252
30181.5	0.005386
30182	0.005519
30182.5	0.005651
30183	0.005782
30183.5	0.005915
30184	0.006049
30184.5	0.006184
30185	0.006319
30185.5	0.006455
30186	0.006589
30186.5	0.006718
30187	0.006842
30187.5	0.006956
30188	0.007059
30188.5	0.007148
30189	0.00722
30189.5	0.007274
30190	0.007308
30190.5	0.007322
30191	0.007317
30191.5	0.007295
30192	0.007259
30192.5	0.007212
30193	0.007159
30193.5	0.007105
30194	0.007055
30194.5	0.007016
30195	0.006994
30195.5	0.006994
30196	0.007023
30196.5	0.007085
30197	0.007188
30197.5	0.007335
30198	0.007534
30198.5	0.007788
30199	0.008104
30199.5	0.008484
30200	0.008935
30200.5	0.009458
30201	0.010057
30201.5	0.01073
30202	0.011478
30202.5	0.012297
30203	0.013179
30203.5	0.014117
30204	0.0151
30204.5	0.016114
30205	0.017145
30205.5	0.018178
30206	0.019199
30206.5	0.020197
30207	0.021161
30207.5	0.022086
30208	0.022967
30208.5	0.023808
30209	0.024611
30209.5	0.025386
30210	0.026139
30210.5	0.026883
30211	0.027627
30211.5	0.028381
30212	0.029152
30212.5	0.029945
30213	0.030762
30213.5	0.0316
30214	0.032453
30214.5	0.03331
30215	0.034154
30215.5	0.034967
30216	0.035721
30216.5	0.036391
30217	0.036946
30217.5	0.037354
30218	0.037586
30218.5	0.037614
30219	0.037416
30219.5	0.036975
30220	0.036285
30220.5	0.035348
30221	0.034174
30221.5	0.032788
30222	0.031218
30222.5	0.029504
30223	0.027686
30223.5	0.02581
30224	0.023918
30224.5	0.022051
30225	0.020244
30225.5	0.018527
30226	0.01692
30226.5	0.015439
30227	0.014093
30227.5	0.012884
30228	0.01181
30228.5	0.010865
30229	0.010042
30229.5	0.009331
30230	0.008721
30230.5	0.008201
30231	0.007762
30231.5	0.007392
30232	0.007082
30232.5	0.006822
30233	0.006604
30233.5	0.006419
30234	0.006259
30234.5	0.006118
30235	0.005988
30235.5	0.005864
30236	0.005741
30236.5	0.005615
30237	0.005483
30237.5	0.005344
30238	0.005196
30238.5	0.00504
30239	0.004877
30239.5	0.004711
30240	0.004543
30240.5	0.004377
30241	0.004216
30241.5	0.004064
30242	0.003923
30242.5	0.003797
30243	0.003688
30243.5	0.003597
30244	0.003527
30244.5	0.003479
30245	0.003454
30245.5	0.003453
30246	0.003475
30246.5	0.003522
30247	0.003593
30247.5	0.003688
30248	0.003806
30248.5	0.003946
30249	0.004105
30249.5	0.004279
30250	0.004466
30250.5	0.004659
30251	0.004851
30251.5	0.005036
30252	0.005205
30252.5	0.005349
30253	0.005463
30253.5	0.005538
30254	0.00557
30254.5	0.005556
30255	0.005496
30255.5	0.005394
30256	0.005253
30256.5	0.005081
30257	0.004886
30257.5	0.004676
30258	0.00446
30258.5	0.004247
30259	0.004042
30259.5	0.003852
30260	0.00368
30260.5	0.003531
30261	0.003406
30261.5	0.003306
30262	0.003232
30262.5	0.003185
30263	0.003164
30263.5	0.00317
30264	0.003202
30264.5	0.003262
30265	0.003349
30265.5	0.003465
30266	0.003611
30266.5	0.003789
30267	0.004002
30267.5	0.004253
30268	0.004545
30268.5	0.004884
30269	0.005274
30269.5	0.005723
30270	0.006236
30270.5	0.00682
30271	0.007482
30271.5	0.008226
30272	0.009057
30272.5	0.009975
30273	0.010975
30273.5	0.01205
30274	0.013183
30274.5	0.014349
30275	0.015519
30275.5	0.016653
30276	0.017708
30276.5	0.018636
30277	0.019392
30277.5	0.019936
30278	0.020239
30278.5	0.020282
30279	0.020064
30279.5	0.019598
30280	0.018911
30280.5	0.01804
30281	0.017031
30281.5	0.015931
30282	0.014784
30282.5	0.013633
30283	0.012512
30283.5	0.011448
30284	0.01046
30284.5	0.00956
30285	0.008755
30285.5	0.008047
30286	0.007433
30286.5	0.00691
30287	0.006474
30287.5	0.006118
30288	0.005838
30288.5	0.00563
30289	0.005488
30289.5	0.005411
30290	0.005397
30290.5	0.005444
30291	0.005554
30291.5	0.005727
30292	0.005966
30292.5	0.006273
30293	0.006652
30293.5	0.007105
30294	0.007636
30294.5	0.008247
30295	0.008938
30295.5	0.009707
30296	0.010551
30296.5	0.011464
30297	0.012434
30297.5	0.013448
30298	0.014491
30298.5	0.015543
30299	0.016585
30299.5	0.017599
30300	0.018565
30300.5	0.019471
30301	0.020305
30301.5	0.021063
30302	0.021744
30302.5	0.022355
30303	0.022905
30303.5	0.023411
30304	0.023889
30304.5	0.024359
30305	0.024841
30305.5	0.025354
30306	0.025917
30306.5	0.026545
30307	0.027252
30307.5	0.028047
30308	0.028935
30308.5	0.029916
30309	0.030985
30309.5	0.032129
30310	0.033329
30310.5	0.034559
30311	0.035785
30311.5	0.036967
30312	0.038061
30312.5	0.039016
30313	0.039785
30313.5	0.040321
30314	0.040584
30314.5	0.040542
30315	0.040178
30315.5	0.039489
30316	0.038487
30316.5	0.037199
30317	0.035665
30317.5	0.033937
30318	0.03207
30318.5	0.030125
30319	0.028158
30319.5	0.026222
30320	0.024363
30320.5	0.022619
30321	0.021016
30321.5	0.019574
30322	0.018306
30322.5	0.017218
30323	0.016311
30323.5	0.015583
30324	0.015031
30324.5	0.014651
30325	0.014441
30325.5	0.014398
30326	0.014521
30326.5	0.014809
30327	0.015264
30327.5	0.015888
30328	0.016683
30328.5	0.01765
30329	0.018789
30329.5	0.020094
30330	0.021557
30330.5	0.023162
30331	0.024886
30331.5	0.026698
30332	0.028557
30332.5	0.030412
30333	0.032207
30333.5	0.033876
30334	0.035353
30334.5	0.036572
30335	0.037473
30335.5	0.038006
30336	0.038136
30336.5	0.037848
30337	0.037146
30337.5	0.036056
30338	0.034623
30338.5	0.032908
30339	0.030983
30339.5	0.028923
30340	0.026803
30340.5	0.024693
30341	0.022654
30341.5	0.020732
30342	0.018963
30342.5	0.01737
30343	0.015965
30343.5	0.014754
30344	0.013733
30344.5	0.012896
30345	0.012235
30345.5	0.011741
30346	0.011404
30346.5	0.011216
30347	0.011171
30347.5	0.011263
30348	0.011488
30348.5	0.011841
30349	0.01232
30349.5	0.012919
30350	0.013633
30350.5	0.014453
30351	0.015368
30351.5	0.016362
30352	0.017416
30352.5	0.018506
30353	0.019604
30353.5	0.020683
30354	0.021709
30354.5	0.022655
30355	0.023491
30355.5	0.024194
30356	0.024746
30356.5	0.025136
30357	0.025361
30357.5	0.025424
30358	0.025336
30358.5	0.025116
30359	0.024785
30359.5	0.02437
30360	0.023898
30360.5	0.023398
30361	0.022897
30361.5	0.022422
30362	0.021996
30362.5	0.02164
30363	0.021373
30363.5	0.021209
30364	0.021162
30364.5	0.021242
30365	0.021456
30365.5	0.021809
30366	0.022302
30366.5	0.022933
30367	0.023697
30367.5	0.024581
30368	0.02557
30368.5	0.026638
30369	0.027757
30369.5	0.028888
30370	0.029989
30370.5	0.031015
30371	0.03192
30371.5	0.032661
30372	0.0332
30372.5	0.033511
30373	0.03358
30373.5	0.033405
30374	0.033
30374.5	0.032389
30375	0.031608
30375.5	0.030698
30376	0.029703
30376.5	0.028666
30377	0.027627
30377.5	0.026624
30378	0.025684
30378.5	0.024831
30379	0.024082
30379.5	0.023448
30380	0.022935
30380.5	0.022545
30381	0.022276
30381.5	0.022122
30382	0.022076
30382.5	0.022127
30383	0.02226
30383.5	0.022459
30384	0.022703
30384.5	0.02297
30385	0.023234
30385.5	0.023468
30386	0.023643
30386.5	0.02373
30387	0.023704
30387.5	0.02354
30388	0.023222
30388.5	0.022739
30389	0.02209
30389.5	0.021282
30390	0.02033
30390.5	0.01926
30391	0.018099
30391.5	0.016881
30392	0.015641
30392.5	0.01441
30393	0.013217
30393.5	0.012086
30394	0.011034
30394.5	0.010075
30395	0.009215
30395.5	0.008455
30396	0.007795
30396.5	0.007231
30397	0.006755
30397.5	0.006362
30398	0.006043
30398.5	0.005791
30399	0.005599
30399.5	0.00546
30400	0.005366
30400.5	0.00531
30401	0.005287
30401.5	0.005288
30402	0.005309
30402.5	0.005343
30403	0.005382
30403.5	0.005423
30404	0.005458
30404.5	0.005484
30405	0.005497
30405.5	0.005495
30406	0.005476
30406.5	0.005442
30407	0.005391
30407.5	0.005328
30408	0.005255
30408.5	0.005175
30409	0.005092
30409.5	0.00501
30410	0.004932
30410.5	0.004861
30411	0.004801
30411.5	0.004754
30412	0.004721
30412.5	0.004704
30413	0.004705
30413.5	0.004723
30414	0.00476
30414.5	0.004814
30415	0.004886
30415.5	0.004974
30416	0.005078
30416.5	0.005196
30417	0.005327
30417.5	0.005471
30418	0.005625
30418.5	0.005788
30419	0.00596
30419.5	0.006141
30420	0.006331
30420.5	0.006529
30421	0.006739
30421.5	0.00696
30422	0.007195
30422.5	0.007446
30423	0.007715
30423.5	0.008005
30424	0.008317
30424.5	0.008652
30425	0.009011
30425.5	0.009393
30426	0.009796
30426.5	0.010216
30427	0.01065
30427.5	0.011093
30428	0.011536
30428.5	0.011974
30429	0.012399
30429.5	0.012805
30430	0.013187
30430.5	0.013542
30431	0.013869
30431.5	0.01417
30432	0.01445
30432.5	0.014716
30433	0.014979
30433.5	0.015252
30434	0.015548
30434.5	0.015884
30435	0.016277
30435.5	0.016745
30436	0.017306
30436.5	0.017981
30437	0.018788
30437.5	0.019748
30438	0.020879
30438.5	0.022202
30439	0.023732
30439.5	0.025487
30440	0.027477
30440.5	0.029708
30441	0.032179
30441.5	0.034879
30442	0.037785
30442.5	0.040864
30443	0.044066
30443.5	0.047329
30444	0.05058
30444.5	0.053733
30445	0.056699
30445.5	0.059387
30446	0.061712
30446.5	0.063597
30447	0.064981
30447.5	0.065824
30448	0.066104
30448.5	0.065823
30449	0.065006
30449.5	0.063693
30450	0.061942
30450.5	0.059821
30451	0.057403
30451.5	0.054765
30452	0.051981
30452.5	0.049118
30453	0.046239
30453.5	0.043395
30454	0.040632
30454.5	0.037982
30455	0.035471
30455.5	0.033116
30456	0.030928
30456.5	0.028911
30457	0.027066
30457.5	0.025388
30458	0.023873
30458.5	0.02251
30459	0.021293
30459.5	0.02021
30460	0.019251
30460.5	0.018408
30461	0.01767
30461.5	0.017029
30462	0.016477
30462.5	0.016007
30463	0.015612
30463.5	0.015287
30464	0.015028
30464.5	0.01483
30465	0.014693
30465.5	0.014612
30466	0.014589
30466.5	0.014621
30467	0.014708
30467.5	0.014852
30468	0.015051
30468.5	0.015306
30469	0.015615
30469.5	0.015978
30470	0.01639
30470.5	0.016847
30471	0.017344
30471.5	0.017871
30472	0.018419
30472.5	0.018975
30473	0.019526
30473.5	0.02006
30474	0.02056
30474.5	0.021017
30475	0.021418
30475.5	0.021758
30476	0.022032
30476.5	0.022244
30477	0.022399
30477.5	0.022507
30478	0.022583
30478.5	0.022643
30479	0.022706
30479.5	0.022791
30480	0.022917
30480.5	0.023102
30481	0.023361
30481.5	0.023709
30482	0.024156
30482.5	0.02471
30483	0.025376
30483.5	0.026153
30484	0.027036
30484.5	0.028017
30485	0.029081
30485.5	0.030209
30486	0.031377
30486.5	0.032555
30487	0.033713
30487.5	0.034818
30488	0.035837
30488.5	0.036739
30489	0.037499
30489.5	0.038095
30490	0.038516
30490.5	0.038754
30491	0.038812
30491.5	0.038698
30492	0.038429
30492.5	0.038022
30493	0.0375
30493.5	0.036886
30494	0.036202
30494.5	0.035471
30495	0.034711
30495.5	0.033937
30496	0.033162
30496.5	0.032396
30497	0.031641
30497.5	0.030902
30498	0.030176
30498.5	0.02946
30499	0.028747
30499.5	0.02803
30500	0.027301
30500.5	0.02655
30501	0.025769
30501.5	0.024952
30502	0.024092
30502.5	0.023188
30503	0.022237
30503.5	0.021244
30504	0.020215
30504.5	0.019158
30505	0.018084
30505.5	0.017006
30506	0.015937
30506.5	0.01489
30507	0.013878
30507.5	0.012911
30508	0.012
30508.5	0.011151
30509	0.01037
30509.5	0.009658
30510	0.009016
30510.5	0.008445
30511	0.007942
30511.5	0.007504
30512	0.007127
30512.5	0.006808
30513	0.006542
30513.5	0.006325
30514	0.006152
30514.5	0.00602
30515	0.005925
30515.5	0.005862
30516	0.005827
30516.5	0.005816
30517	0.005826
30517.5	0.005851
30518	0.005888
30518.5	0.005932
30519	0.00598
30519.5	0.006028
30520	0.006073
30520.5	0.006112
30521	0.006143
30521.5	0.006165
30522	0.006177
30522.5	0.006181
30523	0.006178
30523.5	0.00617
30524	0.006159
30524.5	0.00615
30525	0.006145
30525.5	0.006149
30526	0.006165
30526.5	0.006195
30527	0.006243
30527.5	0.006313
30528	0.006404
30528.5	0.006521
30529	0.006662
30529.5	0.006828
30530	0.00702
30530.5	0.007234
30531	0.00747
30531.5	0.007723
30532	0.007989
30532.5	0.008262
30533	0.008536
30533.5	0.008805
30534	0.00906
30534.5	0.009295
30535	0.009503
30535.5	0.009679
30536	0.009818
30536.5	0.009918
30537	0.009979
30537.5	0.010002
30538	0.009992
30538.5	0.009954
30539	0.009897
30539.5	0.009829
30540	0.00976
30540.5	0.009699
30541	0.009657
30541.5	0.009644
30542	0.009668
30542.5	0.00974
30543	0.009868
30543.5	0.010062
30544	0.010329
30544.5	0.010679
30545	0.011121
30545.5	0.011664
30546	0.012317
30546.5	0.01309
30547	0.013992
30547.5	0.015031
30548	0.016215
30548.5	0.017549
30549	0.019035
30549.5	0.020672
30550	0.022456
30550.5	0.024377
30551	0.026422
30551.5	0.028569
30552	0.030796
30552.5	0.033074
30553	0.035371
30553.5	0.037653
30554	0.039884
30554.5	0.04203
30555	0.044057
30555.5	0.045932
30556	0.047626
30556.5	0.049112
30557	0.050367
30557.5	0.051368
30558	0.052099
30558.5	0.052543
30559	0.052688
30559.5	0.052525
30560	0.052051
30560.5	0.051265
30561	0.050177
30561.5	0.048799
30562	0.047156
30562.5	0.045276
30563	0.043197
30563.5	0.040962
30564	0.038617
30564.5	0.036211
30565	0.033793
30565.5	0.031407
30566	0.029094
30566.5	0.026888
30567	0.024817
30567.5	0.022899
30568	0.021149
30568.5	0.019572
30569	0.018168
30569.5	0.016935
30570	0.015865
30570.5	0.014949
30571	0.014178
30571.5	0.01354
30572	0.013024
30572.5	0.012619
30573	0.012314
30573.5	0.012098
30574	0.011962
30574.5	0.011895
30575	0.011886
30575.5	0.011926
30576	0.012002
30576.5	0.012105
30577	0.012223
30577.5	0.012344
30578	0.012457
30578.5	0.012553
30579	0.012622
30579.5	0.012655
30580	0.012648
30580.5	0.012596
30581	0.012499
30581.5	0.012357
30582	0.012174
30582.5	0.011955
30583	0.011709
30583.5	0.011442
30584	0.011165
30584.5	0.010886
30585	0.010614
30585.5	0.010357
30586	0.010124
30586.5	0.009921
30587	0.009753
30587.5	0.009627
30588	0.009547
30588.5	0.009518
30589	0.009543
30589.5	0.009626
30590	0.009772
30590.5	0.009986
30591	0.010271
30591.5	0.010636
30592	0.011085
30592.5	0.011627
30593	0.012271
30593.5	0.013028
30594	0.013909
30594.5	0.014927
30595	0.016098
30595.5	0.017436
30596	0.01896
30596.5	0.020686
30597	0.022631
30597.5	0.024813
30598	0.027244
30598.5	0.029937
30599	0.032895
30599.5	0.036117
30600	0.039594
30600.5	0.043303
30601	0.047214
30601.5	0.051282
30602	0.055452
30602.5	0.059656
30603	0.063821
30603.5	0.067865
30604	0.071707
30604.5	0.075265
30605	0.078466
30605.5	0.081242
30606	0.083539
30606.5	0.085313
30607	0.086535
30607.5	0.087187
30608	0.087264
30608.5	0.08677
30609	0.085721
30609.5	0.084138
30610	0.082054
30610.5	0.079505
30611	0.076538
30611.5	0.073206
30612	0.069569
30612.5	0.065692
30613	0.061646
30613.5	0.057505
30614	0.05334
30614.5	0.049221
30615	0.045212
30615.5	0.041368
30616	0.037735
30616.5	0.034346
30617	0.031225
30617.5	0.028382
30618	0.02582
30618.5	0.023531
30619	0.021505
30619.5	0.019723
30620	0.018165
30620.5	0.01681
30621	0.015635
30621.5	0.014619
30622	0.013741
30622.5	0.012982
30623	0.012323
30623.5	0.01175
30624	0.011246
30624.5	0.0108
30625	0.010402
30625.5	0.010043
30626	0.009716
30626.5	0.009415
30627	0.009139
30627.5	0.008883
30628	0.008649
30628.5	0.008436
30629	0.008245
30629.5	0.008078
30630	0.007937
30630.5	0.007823
30631	0.007739
30631.5	0.007685
30632	0.007663
30632.5	0.007673
30633	0.007716
30633.5	0.007791
30634	0.007896
30634.5	0.008029
30635	0.00819
30635.5	0.008374
30636	0.008579
30636.5	0.008803
30637	0.009042
30637.5	0.009293
30638	0.009555
30638.5	0.009825
30639	0.010104
30639.5	0.010392
30640	0.01069
30640.5	0.010999
30641	0.011321
30641.5	0.011658
30642	0.012012
30642.5	0.012383
30643	0.012771
30643.5	0.013171
30644	0.01358
30644.5	0.01399
30645	0.014388
30645.5	0.014761
30646	0.015093
30646.5	0.015363
30647	0.015553
30647.5	0.015642
30648	0.015613
30648.5	0.015453
30649	0.015152
30649.5	0.014711
30650	0.014135
30650.5	0.013439
30651	0.012643
30651.5	0.011773
30652	0.010856
30652.5	0.009922
30653	0.008997
30653.5	0.008106
30654	0.007266
30654.5	0.006493
30655	0.005794
30655.5	0.005175
30656	0.004634
30656.5	0.004171
30657	0.00378
30657.5	0.003457
30658	0.003196
30658.5	0.002992
30659	0.002839
30659.5	0.002734
30660	0.002674
30660.5	0.002656
30661	0.00268
30661.5	0.002745
30662	0.002851
30662.5	0.003001
30663	0.003195
30663.5	0.003437
30664	0.003728
30664.5	0.004069
30665	0.004462
30665.5	0.004905
30666	0.005398
30666.5	0.005934
30667	0.006508
30667.5	0.007112
30668	0.007733
30668.5	0.00836
30669	0.008979
30669.5	0.009578
30670	0.010143
30670.5	0.010666
30671	0.011137
30671.5	0.011553
30672	0.011912
30672.5	0.012216
30673	0.01247
30673.5	0.012681
30674	0.012858
30674.5	0.01301
30675	0.013147
30675.5	0.01328
30676	0.013416
30676.5	0.013563
30677	0.013727
30677.5	0.01391
30678	0.014115
30678.5	0.014339
30679	0.01458
30679.5	0.01483
30680	0.01508
30680.5	0.01532
30681	0.015535
30681.5	0.015709
30682	0.015828
30682.5	0.015876
30683	0.015838
30683.5	0.015705
30684	0.01547
30684.5	0.015129
30685	0.014688
30685.5	0.014154
30686	0.013541
30686.5	0.012866
30687	0.012148
30687.5	0.011408
30688	0.010665
30688.5	0.009938
30689	0.009242
30689.5	0.00859
30690	0.007991
30690.5	0.007451
30691	0.006975
30691.5	0.006563
30692	0.006217
30692.5	0.005935
30693	0.005717
30693.5	0.00556
30694	0.005464
30694.5	0.005428
30695	0.005452
30695.5	0.005538
30696	0.005688
30696.5	0.005906
30697	0.006195
30697.5	0.006563
30698	0.007016
30698.5	0.007565
30699	0.00822
30699.5	0.008992
30700	0.009896
30700.5	0.010946
30701	0.012157
30701.5	0.013545
30702	0.015123
30702.5	0.016904
30703	0.018896
30703.5	0.0211
30704	0.023513
30704.5	0.026116
30705	0.028884
30705.5	0.031776
30706	0.034735
30706.5	0.037695
30707	0.040579
30707.5	0.043301
30708	0.045775
30708.5	0.047923
30709	0.049673
30709.5	0.050976
30710	0.051799
30710.5	0.052135
30711	0.051999
30711.5	0.051427
30712	0.05047
30712.5	0.049192
30713	0.047659
30713.5	0.04594
30714	0.044097
30714.5	0.042187
30715	0.040255
30715.5	0.03834
30716	0.036466
30716.5	0.034653
30717	0.03291
30717.5	0.031242
30718	0.02965
30718.5	0.028129
30719	0.026676
30719.5	0.025286
30720	0.023953
30720.5	0.022674
30721	0.021447
30721.5	0.020269
30722	0.019142
30722.5	0.018066
30723	0.017042
30723.5	0.016075
30724	0.015166
30724.5	0.014317
30725	0.013531
30725.5	0.012809
30726	0.012151
30726.5	0.011559
30727	0.011032
30727.5	0.010569
30728	0.010168
30728.5	0.009829
30729	0.009548
30729.5	0.009326
30730	0.009159
30730.5	0.009046
30731	0.008986
30731.5	0.008976
30732	0.009016
30732.5	0.009102
30733	0.009234
30733.5	0.009409
30734	0.009624
30734.5	0.009876
30735	0.01016
30735.5	0.010471
30736	0.010804
30736.5	0.011151
30737	0.011506
30737.5	0.01186
30738	0.012204
30738.5	0.01253
30739	0.012831
30739.5	0.013098
30740	0.013327
30740.5	0.013514
30741	0.013656
30741.5	0.013752
30742	0.013806
30742.5	0.013819
30743	0.013797
30743.5	0.013745
30744	0.013671
30744.5	0.013579
30745	0.013477
30745.5	0.013371
30746	0.013265
30746.5	0.013164
30747	0.013071
30747.5	0.012989
30748	0.012919
30748.5	0.012863
30749	0.012821
30749.5	0.012794
30750	0.012782
30750.5	0.012787
30751	0.012811
30751.5	0.012856
30752	0.012926
30752.5	0.013025
30753	0.013159
30753.5	0.013337
30754	0.013565
30754.5	0.013855
30755	0.014218
30755.5	0.014665
30756	0.015212
30756.5	0.015871
30757	0.016659
30757.5	0.017591
30758	0.018684
30758.5	0.019952
30759	0.021408
30759.5	0.023063
30760	0.024922
30760.5	0.026983
30761	0.029238
30761.5	0.031665
30762	0.034236
30762.5	0.036906
30763	0.039622
30763.5	0.042323
30764	0.04494
30764.5	0.047403
30765	0.049649
30765.5	0.051619
30766	0.053271
30766.5	0.054575
30767	0.055522
30767.5	0.056117
30768	0.056381
30768.5	0.056347
30769	0.056054
30769.5	0.055546
30770	0.054866
30770.5	0.054055
30771	0.053148
30771.5	0.052172
30772	0.051148
30772.5	0.05009
30773	0.049004
30773.5	0.047892
30774	0.046752
30774.5	0.045578
30775	0.044364
30775.5	0.043105
30776	0.041796
30776.5	0.040436
30777	0.039027
30777.5	0.037573
30778	0.036083
30778.5	0.034569
30779	0.033044
30779.5	0.031523
30780	0.030022
30780.5	0.028557
30781	0.027143
30781.5	0.025792
30782	0.024516
30782.5	0.023324
30783	0.022224
30783.5	0.02122
30784	0.020315
30784.5	0.019513
30785	0.018813
30785.5	0.018216
30786	0.017721
30786.5	0.017327
30787	0.017034
30787.5	0.016838
30788	0.016741
30788.5	0.01674
30789	0.016834
30789.5	0.017022
30790	0.017302
30790.5	0.01767
30791	0.018122
30791.5	0.018654
30792	0.019255
30792.5	0.019916
30793	0.020623
30793.5	0.021358
30794	0.022103
30794.5	0.022832
30795	0.023523
30795.5	0.024149
30796	0.024686
30796.5	0.02511
30797	0.025403
30797.5	0.025551
30798	0.025548
30798.5	0.025394
30799	0.025097
30799.5	0.024672
30800	0.024136
30800.5	0.023515
30801	0.022832
30801.5	0.022114
30802	0.021386
30802.5	0.020671
30803	0.019989
30803.5	0.019356
30804	0.018788
30804.5	0.018294
30805	0.017883
30805.5	0.017561
30806	0.017331
30806.5	0.017197
30807	0.017157
30807.5	0.017212
30808	0.017358
30808.5	0.017593
30809	0.01791
30809.5	0.018301
30810	0.018755
30810.5	0.019259
30811	0.019796
30811.5	0.020348
30812	0.020892
30812.5	0.021403
30813	0.021856
30813.5	0.022226
30814	0.02249
30814.5	0.022626
30815	0.022619
30815.5	0.02246
30816	0.022146
30816.5	0.021681
30817	0.021076
30817.5	0.020348
30818	0.019517
30818.5	0.018609
30819	0.017649
30819.5	0.016662
30820	0.015671
30820.5	0.014699
30821	0.013762
30821.5	0.012876
30822	0.012051
30822.5	0.011296
30823	0.010616
30823.5	0.010013
30824	0.009488
30824.5	0.009042
30825	0.008672
30825.5	0.008378
30826	0.008157
30826.5	0.008009
30827	0.007931
30827.5	0.007924
30828	0.007988
30828.5	0.008122
30829	0.008329
30829.5	0.008611
30830	0.00897
30830.5	0.009409
30831	0.009932
30831.5	0.010543
30832	0.011244
30832.5	0.01204
30833	0.012933
30833.5	0.013925
30834	0.015015
30834.5	0.016203
30835	0.017483
30835.5	0.01885
30836	0.020293
30836.5	0.021799
30837	0.023352
30837.5	0.024931
30838	0.026514
30838.5	0.028075
30839	0.029586
30839.5	0.031018
30840	0.032343
30840.5	0.033534
30841	0.034565
30841.5	0.035414
30842	0.036064
30842.5	0.036502
30843	0.03672
30843.5	0.036717
30844	0.036497
30844.5	0.036067
30845	0.035441
30845.5	0.034636
30846	0.033674
30846.5	0.032575
30847	0.031364
30847.5	0.030066
30848	0.028704
30848.5	0.027303
30849	0.025883
30849.5	0.024465
30850	0.023066
30850.5	0.021701
30851	0.020382
30851.5	0.01912
30852	0.017922
30852.5	0.016794
30853	0.015737
30853.5	0.014755
30854	0.013848
30854.5	0.013013
30855	0.012251
30855.5	0.011558
30856	0.010932
30856.5	0.01037
30857	0.009871
30857.5	0.00943
30858	0.009047
30858.5	0.00872
30859	0.008446
30859.5	0.008225
30860	0.008057
30860.5	0.00794
30861	0.007876
30861.5	0.007864
30862	0.007905
30862.5	0.007999
30863	0.008147
30863.5	0.008349
30864	0.008605
30864.5	0.008913
30865	0.009271
30865.5	0.009675
30866	0.01012
30866.5	0.010597
30867	0.011095
30867.5	0.011602
30868	0.012104
30868.5	0.012585
30869	0.013028
30869.5	0.013418
30870	0.013739
30870.5	0.013981
30871	0.014137
30871.5	0.014202
30872	0.014177
30872.5	0.014069
30873	0.013887
30873.5	0.013642
30874	0.013349
30874.5	0.013022
30875	0.012677
30875.5	0.012327
30876	0.011984
30876.5	0.01166
30877	0.011363
30877.5	0.0111
30878	0.010877
30878.5	0.010697
30879	0.010563
30879.5	0.010477
30880	0.01044
30880.5	0.010453
30881	0.010517
30881.5	0.010632
30882	0.010798
30882.5	0.011017
30883	0.011289
30883.5	0.011617
30884	0.012004
30884.5	0.012452
30885	0.012966
30885.5	0.013552
30886	0.014215
30886.5	0.014964
30887	0.015807
30887.5	0.016755
30888	0.017819
30888.5	0.019011
30889	0.020346
30889.5	0.021837
30890	0.023499
30890.5	0.025347
30891	0.027396
30891.5	0.02966
30892	0.032151
30892.5	0.03488
30893	0.037855
30893.5	0.041083
30894	0.044566
30894.5	0.048305
30895	0.052297
30895.5	0.056536
30896	0.061015
30896.5	0.065728
30897	0.070665
30897.5	0.075819
30898	0.081185
30898.5	0.08676
30899	0.092541
30899.5	0.098531
30900	0.104735
30900.5	0.111157
30901	0.117804
30901.5	0.124682
30902	0.131795
30902.5	0.139144
30903	0.146721
30903.5	0.154516
30904	0.162507
30904.5	0.170665
30905	0.178948
30905.5	0.187306
30906	0.19568
30906.5	0.204
30907	0.21219
30907.5	0.220168
30908	0.227848
30908.5	0.235145
30909	0.241973
30909.5	0.248247
30910	0.253888
30910.5	0.258822
30911	0.26298
30911.5	0.2663
30912	0.268724
30912.5	0.270206
30913	0.270702
30913.5	0.27018
30914	0.268616
30914.5	0.265998
30915	0.262325
30915.5	0.257611
30916	0.251886
30916.5	0.245198
30917	0.237613
30917.5	0.229215
30918	0.220103
30918.5	0.210396
30919	0.20022
30919.5	0.189712
30920	0.179013
30920.5	0.168263
30921	0.157595
30921.5	0.147133
30922	0.136987
30922.5	0.127252
30923	0.118003
30923.5	0.109298
30924	0.101177
30924.5	0.093661
30925	0.086757
30925.5	0.080459
30926	0.074749
30926.5	0.069601
30927	0.064983
30927.5	0.060857
30928	0.057183
30928.5	0.053921
30929	0.051028
30929.5	0.048463
30930	0.046186
30930.5	0.044158
30931	0.042339
30931.5	0.040696
30932	0.039194
30932.5	0.037803
30933	0.036494
30933.5	0.035243
30934	0.034028
30934.5	0.032834
30935	0.031648
30935.5	0.030464
30936	0.029278
30936.5	0.028094
30937	0.026918
30937.5	0.025758
30938	0.024628
30938.5	0.023539
30939	0.022505
30939.5	0.02154
30940	0.020653
30940.5	0.019856
30941	0.019154
30941.5	0.018555
30942	0.01806
30942.5	0.017672
30943	0.017388
30943.5	0.017206
30944	0.017121
30944.5	0.017126
30945	0.017213
30945.5	0.01737
30946	0.017584
30946.5	0.017839
30947	0.018117
30947.5	0.018399
30948	0.018663
30948.5	0.018889
30949	0.019056
30949.5	0.019146
30950	0.019143
30950.5	0.019037
30951	0.018822
30951.5	0.018499
30952	0.018074
30952.5	0.017556
30953	0.016961
30953.5	0.016306
30954	0.015609
30954.5	0.014889
30955	0.014165
30955.5	0.013452
30956	0.012763
30956.5	0.01211
30957	0.0115
30957.5	0.01094
30958	0.010432
30958.5	0.009978
30959	0.009578
30959.5	0.00923
30960	0.008933
30960.5	0.008683
30961	0.008478
30961.5	0.008313
30962	0.008184
30962.5	0.008089
30963	0.008024
30963.5	0.007984
30964	0.007966
30964.5	0.007968
30965	0.007986
30965.5	0.008018
30966	0.008063
30966.5	0.008118
30967	0.008184
30967.5	0.00826
30968	0.008346
30968.5	0.008444
30969	0.008556
30969.5	0.008683
30970	0.008828
30970.5	0.008993
30971	0.009182
30971.5	0.009397
30972	0.009642
30972.5	0.009919
30973	0.01023
30973.5	0.010579
30974	0.010966
30974.5	0.011393
30975	0.011861
30975.5	0.012369
30976	0.012917
30976.5	0.013502
30977	0.014121
30977.5	0.014771
30978	0.015445
30978.5	0.016135
30979	0.016834
30979.5	0.01753
30980	0.018212
30980.5	0.018868
30981	0.019483
30981.5	0.020044
30982	0.020538
30982.5	0.020953
30983	0.021278
30983.5	0.021506
30984	0.021632
30984.5	0.021657
30985	0.021584
30985.5	0.02142
30986	0.021176
30986.5	0.020865
30987	0.020504
30987.5	0.020107
30988	0.019693
30988.5	0.019277
30989	0.018874
30989.5	0.018495
30990	0.018151
30990.5	0.017848
30991	0.017592
30991.5	0.017385
30992	0.017224
30992.5	0.017108
30993	0.01703
30993.5	0.016982
30994	0.016954
30994.5	0.016935
30995	0.016914
30995.5	0.016876
30996	0.01681
30996.5	0.016704
30997	0.016548
30997.5	0.016334
30998	0.016058
30998.5	0.015719
30999	0.015317
[truncated: 178,002 more rows]

## Sheet: EDF6a Protein only replicate 3
Deconvoluted Mass (a.m.u)	Intensity (Counts)
4000	4.59e-06
4000.5	8.1e-06
4001	1.07e-05
4001.5	1.26e-05
4002	1.38e-05
4002.5	1.45e-05
4003	1.48e-05
4003.5	1.47e-05
4004	1.43e-05
4004.5	1.37e-05
4005	1.29e-05
4005.5	1.2e-05
4006	1.11e-05
4006.5	1.01e-05
4007	9.02e-06
4007.5	8e-06
4008	7.03e-06
4008.5	6.1e-06
4009	5.25e-06
4009.5	4.47e-06
4010	3.77e-06
4010.5	3.15e-06
4011	2.61e-06
4011.5	2.15e-06
4012	1.75e-06
4012.5	1.42e-06
4013	1.14e-06
4013.5	9.09e-07
4014	7.2e-07
4014.5	5.67e-07
4015	4.43e-07
4015.5	3.45e-07
4016	2.66e-07
4016.5	2.04e-07
4017	1.56e-07
4017.5	1.18e-07
4018	8.9e-08
4018.5	6.66e-08
4019	4.96e-08
4019.5	3.67e-08
4020	2.7e-08
4020.5	1.97e-08
4021	1.44e-08
4021.5	1.04e-08
4022	7.5e-09
4022.5	5.38e-09
4023	3.85e-09
4023.5	2.75e-09
4024	1.96e-09
4024.5	1.4e-09
4025	9.97e-10
4025.5	7.12e-10
4026	5.1e-10
4026.5	3.67e-10
4027	2.66e-10
4027.5	1.94e-10
4028	1.43e-10
4028.5	1.07e-10
4029	8.07e-11
4029.5	6.18e-11
4030	4.81e-11
4030.5	3.82e-11
4031	3.08e-11
4031.5	2.54e-11
4032	2.14e-11
4032.5	1.84e-11
4033	1.61e-11
4033.5	1.45e-11
4034	1.33e-11
4034.5	1.25e-11
4035	1.19e-11
4035.5	1.16e-11
4036	1.14e-11
4036.5	1.15e-11
4037	1.17e-11
4037.5	1.2e-11
4038	1.25e-11
4038.5	1.31e-11
4039	1.37e-11
4039.5	1.44e-11
4040	1.52e-11
4040.5	1.6e-11
4041	1.68e-11
4041.5	1.75e-11
4042	1.81e-11
4042.5	1.86e-11
4043	1.9e-11
4043.5	1.92e-11
4044	1.92e-11
4044.5	1.9e-11
4045	1.86e-11
4045.5	1.8e-11
4046	1.73e-11
4046.5	1.64e-11
4047	1.55e-11
4047.5	1.45e-11
4048	1.34e-11
4048.5	1.24e-11
4049	1.13e-11
4049.5	1.04e-11
4050	9.49e-12
4050.5	8.68e-12
4051	7.95e-12
4051.5	7.31e-12
4052	6.76e-12
4052.5	6.29e-12
4053	5.9e-12
4053.5	5.59e-12
4054	5.34e-12
4054.5	5.17e-12
4055	5.05e-12
4055.5	4.99e-12
4056	4.99e-12
4056.5	5.03e-12
4057	5.13e-12
4057.5	5.28e-12
4058	5.48e-12
4058.5	5.73e-12
4059	6.03e-12
4059.5	6.38e-12
4060	6.79e-12
4060.5	7.27e-12
4061	7.81e-12
4061.5	8.45e-12
4062	9.2e-12
4062.5	1.01e-11
4063	1.12e-11
4063.5	1.25e-11
4064	1.42e-11
4064.5	1.65e-11
4065	1.94e-11
4065.5	2.32e-11
4066	2.86e-11
4066.5	3.61e-11
4067	4.68e-11
4067.5	6.25e-11
4068	8.59e-11
4068.5	1.22e-10
4069	1.77e-10
4069.5	2.66e-10
4070	4.09e-10
4070.5	6.43e-10
4071	1.03e-09
4071.5	1.69e-09
4072	2.8e-09
4072.5	4.67e-09
4073	7.85e-09
4073.5	1.32e-08
4074	2.22e-08
4074.5	3.71e-08
4075	6.13e-08
4075.5	1e-07
4076	1.61e-07
4076.5	2.54e-07
4077	3.93e-07
4077.5	5.93e-07
4078	8.76e-07
4078.5	1.26e-06
4079	1.77e-06
4079.5	2.41e-06
4080	3.2e-06
4080.5	4.13e-06
4081	5.19e-06
4081.5	6.35e-06
4082	7.56e-06
4082.5	8.77e-06
4083	9.92e-06
4083.5	1.1e-05
4084	1.19e-05
4084.5	1.25e-05
4085	1.3e-05
4085.5	1.33e-05
4086	1.34e-05
4086.5	1.33e-05
4087	1.3e-05
4087.5	1.26e-05
4088	1.22e-05
4088.5	1.17e-05
4089	1.12e-05
4089.5	1.07e-05
4090	1.02e-05
4090.5	9.83e-06
4091	9.48e-06
4091.5	9.2e-06
4092	8.98e-06
4092.5	8.84e-06
4093	8.78e-06
4093.5	8.81e-06
4094	8.92e-06
4094.5	9.12e-06
4095	9.41e-06
4095.5	9.81e-06
4096	1.03e-05
4096.5	1.09e-05
4097	1.17e-05
4097.5	1.26e-05
4098	1.37e-05
4098.5	1.49e-05
4099	1.64e-05
4099.5	1.81e-05
4100	2.01e-05
4100.5	2.23e-05
4101	2.49e-05
4101.5	2.78e-05
4102	3.12e-05
4102.5	3.5e-05
4103	3.92e-05
4103.5	4.4e-05
4104	4.93e-05
4104.5	5.52e-05
4105	6.16e-05
4105.5	6.85e-05
4106	7.6e-05
4106.5	8.4e-05
4107	9.22e-05
4107.5	0.00010077
4108	0.000109373
4108.5	0.000117865
4109	0.000126032
4109.5	0.000133638
4110	0.000140442
4110.5	0.000146207
4111	0.000150713
4111.5	0.00015378
4112	0.000155275
4112.5	0.000155122
4113	0.000153316
4113.5	0.000149917
4114	0.000145052
4114.5	0.000138901
4115	0.000131687
4115.5	0.000123659
4116	0.000115078
4116.5	0.000106196
4117	9.72e-05
4117.5	8.84e-05
4118	7.99e-05
4118.5	7.19e-05
4119	6.44e-05
4119.5	5.74e-05
4120	5.11e-05
4120.5	4.54e-05
4121	4.03e-05
4121.5	3.58e-05
4122	3.17e-05
4122.5	2.82e-05
4123	2.51e-05
4123.5	2.24e-05
4124	2e-05
4124.5	1.79e-05
4125	1.6e-05
4125.5	1.44e-05
4126	1.3e-05
4126.5	1.17e-05
4127	1.05e-05
4127.5	9.48e-06
4128	8.54e-06
4128.5	7.69e-06
4129	6.9e-06
4129.5	6.19e-06
4130	5.53e-06
4130.5	4.93e-06
4131	4.38e-06
4131.5	3.88e-06
4132	3.42e-06
4132.5	3.01e-06
4133	2.64e-06
4133.5	2.3e-06
4134	2.01e-06
4134.5	1.74e-06
4135	1.51e-06
4135.5	1.31e-06
4136	1.14e-06
4136.5	9.86e-07
4137	8.56e-07
4137.5	7.44e-07
4138	6.49e-07
4138.5	5.67e-07
4139	4.98e-07
4139.5	4.38e-07
4140	3.87e-07
4140.5	3.44e-07
4141	3.07e-07
4141.5	2.74e-07
4142	2.46e-07
4142.5	2.22e-07
4143	2.01e-07
4143.5	1.82e-07
4144	1.64e-07
4144.5	1.49e-07
4145	1.35e-07
4145.5	1.22e-07
4146	1.1e-07
4146.5	9.84e-08
4147	8.79e-08
4147.5	7.8e-08
4148	6.87e-08
4148.5	6.01e-08
4149	5.21e-08
4149.5	4.48e-08
4150	3.82e-08
4150.5	3.22e-08
4151	2.69e-08
4151.5	2.22e-08
4152	1.82e-08
4152.5	1.48e-08
4153	1.19e-08
4153.5	9.54e-09
4154	7.58e-09
4154.5	6e-09
4155	4.72e-09
4155.5	3.71e-09
4156	2.91e-09
4156.5	2.29e-09
4157	1.8e-09
4157.5	1.42e-09
4158	1.13e-09
4158.5	9.01e-10
4159	7.25e-10
4159.5	5.89e-10
4160	4.83e-10
4160.5	4e-10
4161	3.35e-10
4161.5	2.84e-10
4162	2.44e-10
4162.5	2.11e-10
4163	1.85e-10
4163.5	1.64e-10
4164	1.47e-10
4164.5	1.34e-10
4165	1.22e-10
4165.5	1.13e-10
4166	1.05e-10
4166.5	9.84e-11
4167	9.29e-11
4167.5	8.83e-11
4168	8.43e-11
4168.5	8.09e-11
4169	7.8e-11
4169.5	7.53e-11
4170	7.3e-11
4170.5	7.08e-11
4171	6.87e-11
4171.5	6.66e-11
4172	6.46e-11
4172.5	6.24e-11
4173	6.03e-11
4173.5	5.8e-11
4174	5.56e-11
4174.5	5.31e-11
4175	5.05e-11
4175.5	4.78e-11
4176	4.51e-11
4176.5	4.24e-11
4177	3.97e-11
4177.5	3.71e-11
4178	3.46e-11
4178.5	3.22e-11
4179	3.01e-11
4179.5	2.81e-11
4180	2.64e-11
4180.5	2.49e-11
4181	2.37e-11
4181.5	2.28e-11
4182	2.22e-11
4182.5	2.18e-11
4183	2.18e-11
4183.5	2.22e-11
4184	2.29e-11
4184.5	2.41e-11
4185	2.59e-11
4185.5	2.83e-11
4186	3.15e-11
4186.5	3.57e-11
4187	4.12e-11
4187.5	4.83e-11
4188	5.75e-11
4188.5	6.93e-11
4189	8.44e-11
4189.5	1.04e-10
4190	1.28e-10
4190.5	1.59e-10
4191	1.98e-10
4191.5	2.46e-10
4192	3.06e-10
4192.5	3.79e-10
4193	4.68e-10
4193.5	5.75e-10
4194	7.03e-10
4194.5	8.56e-10
4195	1.04e-09
4195.5	1.25e-09
4196	1.51e-09
4196.5	1.81e-09
4197	2.18e-09
4197.5	2.63e-09
4198	3.18e-09
4198.5	3.87e-09
4199	4.75e-09
4199.5	5.89e-09
4200	7.37e-09
4200.5	9.34e-09
4201	1.2e-08
4201.5	1.56e-08
4202	2.05e-08
4202.5	2.74e-08
4203	3.69e-08
4203.5	5.03e-08
4204	6.91e-08
4204.5	9.54e-08
4205	1.32e-07
4205.5	1.84e-07
4206	2.55e-07
4206.5	3.53e-07
4207	4.84e-07
4207.5	6.58e-07
4208	8.85e-07
4208.5	1.17e-06
4209	1.53e-06
4209.5	1.96e-06
4210	2.47e-06
4210.5	3.04e-06
4211	3.66e-06
4211.5	4.32e-06
4212	4.97e-06
4212.5	5.6e-06
4213	6.17e-06
4213.5	6.64e-06
4214	6.99e-06
4214.5	7.22e-06
4215	7.31e-06
4215.5	7.26e-06
4216	7.1e-06
4216.5	6.84e-06
4217	6.51e-06
4217.5	6.12e-06
4218	5.71e-06
4218.5	5.3e-06
4219	4.89e-06
4219.5	4.5e-06
4220	4.15e-06
4220.5	3.83e-06
4221	3.55e-06
4221.5	3.31e-06
4222	3.11e-06
4222.5	2.94e-06
4223	2.82e-06
4223.5	2.72e-06
4224	2.66e-06
4224.5	2.64e-06
4225	2.64e-06
4225.5	2.69e-06
4226	2.76e-06
4226.5	2.88e-06
4227	3.04e-06
4227.5	3.25e-06
4228	3.51e-06
4228.5	3.85e-06
4229	4.27e-06
4229.5	4.8e-06
4230	5.45e-06
4230.5	6.26e-06
4231	7.28e-06
4231.5	8.56e-06
4232	1.02e-05
4232.5	1.22e-05
4233	1.49e-05
4233.5	1.82e-05
4234	2.25e-05
4234.5	2.82e-05
4235	3.54e-05
4235.5	4.49e-05
4236	5.73e-05
4236.5	7.34e-05
4237	9.45e-05
4237.5	0.000121949
4238	0.000157642
4238.5	0.00020384
4239	0.000263303
4239.5	0.000339306
4240	0.000435629
4240.5	0.000556486
4241	0.000706383
4241.5	0.000889873
4242	0.00111121
4242.5	0.00137388
4243	0.0016801
4243.5	0.00203018
4244	0.00242207
4244.5	0.00285083
4245	0.00330855
4245.5	0.00378436
4246	0.00426492
4246.5	0.00473521
4247	0.0051796
4247.5	0.00558311
4248	0.00593264
4248.5	0.00621801
4249	0.00643274
4249.5	0.00657442
4250	0.00664453
4250.5	0.0066481
4251	0.00659285
4251.5	0.00648833
4252	0.00634501
4252.5	0.00617339
4253	0.00598337
4253.5	0.00578372
4254	0.00558179
4254.5	0.00538342
4255	0.00519293
4255.5	0.00501321
4256	0.00484592
4256.5	0.00469168
4257	0.00455022
4257.5	0.00442063
4258	0.00430147
4258.5	0.00419099
4259	0.00408723
4259.5	0.00398816
4260	0.0038918
4260.5	0.00379634
4261	0.00370017
4261.5	0.00360204
4262	0.00350102
4262.5	0.00339661
4263	0.00328868
4263.5	0.00317746
4264	0.00306351
4264.5	0.00294765
4265	0.00283087
4265.5	0.00271426
4266	0.00259891
4266.5	0.00248587
4267	0.0023761
4267.5	0.00227036
4268	0.00216925
4268.5	0.00207318
4269	0.00198236
4269.5	0.00189678
4270	0.00181631
4270.5	0.00174065
4271	0.00166937
4271.5	0.00160197
4272	0.00153787
4272.5	0.00147645
4273	0.00141712
4273.5	0.00135927
4274	0.00130235
4274.5	0.00124589
4275	0.00118949
4275.5	0.00113285
4276	0.0010758
4276.5	0.00101827
4277	0.000960298
4277.5	0.000902032
4278	0.000843708
4278.5	0.000785635
4279	0.000728168
4279.5	0.000671695
4280	0.000616606
4280.5	0.000563279
4281	0.000512059
4281.5	0.000463246
4282	0.000417085
4282.5	0.000373762
4283	0.000333398
4283.5	0.000296055
4284	0.000261741
4284.5	0.000230409
4285	0.000201975
4285.5	0.000176318
4286	0.000153291
4286.5	0.000132729
4287	0.000114457
4287.5	9.83e-05
4288	8.41e-05
4288.5	7.16e-05
4289	6.07e-05
4289.5	5.12e-05
4290	4.3e-05
4290.5	3.59e-05
4291	2.98e-05
4291.5	2.46e-05
4292	2.02e-05
4292.5	1.65e-05
4293	1.33e-05
4293.5	1.07e-05
4294	8.59e-06
4294.5	6.82e-06
4295	5.38e-06
4295.5	4.22e-06
4296	3.28e-06
4296.5	2.54e-06
4297	1.96e-06
4297.5	1.5e-06
4298	1.15e-06
4298.5	8.76e-07
4299	6.66e-07
4299.5	5.07e-07
4300	3.86e-07
4300.5	2.94e-07
4301	2.25e-07
4301.5	1.73e-07
4302	1.33e-07
4302.5	1.03e-07
4303	8.09e-08
4303.5	6.38e-08
4304	5.08e-08
4304.5	4.08e-08
4305	3.3e-08
4305.5	2.7e-08
4306	2.23e-08
4306.5	1.85e-08
4307	1.55e-08
4307.5	1.31e-08
4308	1.12e-08
4308.5	9.58e-09
4309	8.24e-09
4309.5	7.11e-09
4310	6.16e-09
4310.5	5.34e-09
4311	4.64e-09
4311.5	4.03e-09
4312	3.49e-09
4312.5	3.03e-09
4313	2.62e-09
4313.5	2.26e-09
4314	1.94e-09
4314.5	1.66e-09
4315	1.42e-09
4315.5	1.21e-09
4316	1.03e-09
4316.5	8.75e-10
4317	7.41e-10
4317.5	6.26e-10
4318	5.29e-10
4318.5	4.47e-10
4319	3.77e-10
4319.5	3.19e-10
4320	2.7e-10
4320.5	2.29e-10
4321	1.95e-10
4321.5	1.67e-10
4322	1.43e-10
4322.5	1.24e-10
4323	1.07e-10
4323.5	9.4e-11
4324	8.3e-11
4324.5	7.38e-11
4325	6.62e-11
4325.5	6e-11
4326	5.48e-11
4326.5	5.06e-11
4327	4.72e-11
4327.5	4.44e-11
4328	4.21e-11
4328.5	4.04e-11
4329	3.9e-11
4329.5	3.8e-11
4330	3.73e-11
4330.5	3.69e-11
4331	3.67e-11
4331.5	3.68e-11
4332	3.71e-11
4332.5	3.78e-11
4333	3.87e-11
4333.5	4.01e-11
4334	4.2e-11
4334.5	4.46e-11
4335	4.81e-11
4335.5	5.28e-11
4336	5.93e-11
4336.5	6.82e-11
4337	8.06e-11
4337.5	9.84e-11
4338	1.24e-10
4338.5	1.63e-10
4339	2.21e-10
4339.5	3.13e-10
4340	4.61e-10
4340.5	7.07e-10
4341	1.13e-09
4341.5	1.87e-09
4342	3.2e-09
4342.5	5.65e-09
4343	1.02e-08
4343.5	1.9e-08
4344	3.59e-08
4344.5	6.87e-08
4345	1.32e-07
4345.5	2.56e-07
4346	4.93e-07
4346.5	9.44e-07
4347	1.79e-06
4347.5	3.33e-06
4348	6.09e-06
4348.5	1.09e-05
4349	1.9e-05
4349.5	3.21e-05
4350	5.29e-05
4350.5	8.43e-05
4351	0.000129977
4351.5	0.000193842
4352	0.000279324
4352.5	0.000388806
4353	0.000522804
4353.5	0.000679312
4354	0.000853462
4354.5	0.00103767
4355	0.00122228
4355.5	0.00139668
4356	0.00155064
4356.5	0.00167558
4357	0.00176563
4357.5	0.0018181
4358	0.00183354
4358.5	0.00181524
4359	0.00176853
4359.5	0.00169987
4360	0.00161603
4360.5	0.0015234
4361	0.00142756
4361.5	0.00133306
4362	0.00124329
4362.5	0.00116065
4363	0.00108663
4363.5	0.00102203
4364	0.000967131
4364.5	0.000921869
4365	0.000885957
4365.5	0.00085899
4366	0.000840518
4366.5	0.000830095
4367	0.000827298
4367.5	0.00083175
4368	0.000843112
4368.5	0.000861088
4369	0.000885406
4369.5	0.000915818
4370	0.000952083
4370.5	0.000993964
4371	0.00104122
4371.5	0.00109361
4372	0.00115088
4372.5	0.0012128
4373	0.00127914
4373.5	0.00134971
4374	0.00142434
4374.5	0.00150292
4375	0.00158538
4375.5	0.00167171
4376	0.00176195
4376.5	0.00185619
4377	0.00195452
4377.5	0.00205706
4378	0.0021639
4378.5	0.00227506
4379	0.0023905
4379.5	0.00251002
4380	0.00263328
4380.5	0.00275972
4381	0.00288856
4381.5	0.00301873
4382	0.00314893
4382.5	0.00327753
4383	0.00340267
4383.5	0.00352224
4384	0.00363394
4384.5	0.00373537
4385	0.00382407
4385.5	0.00389768
4386	0.00395397
4386.5	0.00399103
4387	0.0040073
4387.5	0.00400167
4388	0.00397358
4388.5	0.00392298
4389	0.00385043
4389.5	0.00375701
4390	0.00364427
4390.5	0.00351423
4391	0.0033692
4391.5	0.00321176
4392	0.00304463
4392.5	0.00287056
4393	0.00269228
4393.5	0.0025124
4394	0.00233333
4394.5	0.00215726
4395	0.00198612
4395.5	0.00182152
4396	0.00166478
4396.5	0.00151691
4397	0.00137861
4397.5	0.00125033
4398	0.00113223
4398.5	0.00102428
4399	0.000926224
4399.5	0.000837689
4400	0.00075816
4400.5	0.000687044
4401	0.000623688
4401.5	0.000567413
4402	0.000517533
4402.5	0.000473369
4403	0.000434269
4403.5	0.000399613
4404	0.000368818
4404.5	0.000341347
4405	0.000316705
4405.5	0.000294444
4406	0.000274158
4406.5	0.000255491
4407	0.000238127
4407.5	0.000221799
4408	0.000206284
4408.5	0.000191404
4409	0.000177026
4409.5	0.000163063
4410	0.000149468
4410.5	0.000136231
4411	0.000123375
4411.5	0.000110949
4412	9.9e-05
4412.5	8.77e-05
4413	7.69e-05
4413.5	6.7e-05
4414	5.77e-05
4414.5	4.93e-05
4415	4.17e-05
4415.5	3.5e-05
4416	2.91e-05
4416.5	2.39e-05
4417	1.95e-05
4417.5	1.58e-05
4418	1.27e-05
4418.5	1e-05
4419	7.91e-06
4419.5	6.18e-06
4420	4.79e-06
4420.5	3.68e-06
4421	2.81e-06
4421.5	2.12e-06
4422	1.6e-06
4422.5	1.19e-06
4423	8.82e-07
4423.5	6.49e-07
4424	4.75e-07
4424.5	3.45e-07
4425	2.5e-07
4425.5	1.8e-07
4426	1.29e-07
4426.5	9.2e-08
4427	6.55e-08
4427.5	4.65e-08
4428	3.3e-08
4428.5	2.34e-08
4429	1.67e-08
4429.5	1.19e-08
4430	8.49e-09
4430.5	6.1e-09
4431	4.42e-09
4431.5	3.23e-09
4432	2.38e-09
4432.5	1.78e-09
4433	1.35e-09
4433.5	1.04e-09
4434	8.1e-10
4434.5	6.45e-10
4435	5.24e-10
4435.5	4.34e-10
4436	3.68e-10
4436.5	3.18e-10
4437	2.82e-10
4437.5	2.55e-10
4438	2.36e-10
4438.5	2.23e-10
4439	2.16e-10
4439.5	2.13e-10
4440	2.15e-10
4440.5	2.2e-10
4441	2.31e-10
4441.5	2.45e-10
4442	2.65e-10
4442.5	2.91e-10
4443	3.23e-10
4443.5	3.64e-10
4444	4.14e-10
4444.5	4.75e-10
4445	5.51e-10
4445.5	6.44e-10
4446	7.58e-10
4446.5	8.98e-10
4447	1.07e-09
4447.5	1.28e-09
4448	1.54e-09
4448.5	1.86e-09
4449	2.25e-09
4449.5	2.73e-09
4450	3.33e-09
4450.5	4.06e-09
4451	4.98e-09
4451.5	6.13e-09
4452	7.56e-09
4452.5	9.36e-09
4453	1.16e-08
4453.5	1.45e-08
4454	1.82e-08
4454.5	2.28e-08
4455	2.88e-08
4455.5	3.64e-08
4456	4.63e-08
4456.5	5.9e-08
4457	7.55e-08
4457.5	9.69e-08
4458	1.25e-07
4458.5	1.6e-07
4459	2.06e-07
4459.5	2.66e-07
4460	3.42e-07
4460.5	4.38e-07
4461	5.6e-07
4461.5	7.12e-07
4462	9e-07
4462.5	1.13e-06
4463	1.4e-06
4463.5	1.72e-06
4464	2.1e-06
4464.5	2.52e-06
4465	2.98e-06
4465.5	3.48e-06
4466	4.01e-06
4466.5	4.54e-06
4467	5.05e-06
4467.5	5.54e-06
4468	5.96e-06
4468.5	6.32e-06
4469	6.59e-06
4469.5	6.75e-06
4470	6.82e-06
4470.5	6.78e-06
4471	6.65e-06
4471.5	6.44e-06
4472	6.16e-06
4472.5	5.82e-06
4473	5.46e-06
4473.5	5.07e-06
4474	4.69e-06
4474.5	4.31e-06
4475	3.94e-06
4475.5	3.6e-06
4476	3.29e-06
4476.5	3.01e-06
4477	2.76e-06
4477.5	2.55e-06
4478	2.36e-06
4478.5	2.2e-06
4479	2.07e-06
4479.5	1.96e-06
4480	1.88e-06
4480.5	1.83e-06
4481	1.79e-06
4481.5	1.78e-06
4482	1.78e-06
4482.5	1.81e-06
4483	1.87e-06
4483.5	1.95e-06
4484	2.07e-06
4484.5	2.21e-06
4485	2.4e-06
4485.5	2.64e-06
4486	2.95e-06
4486.5	3.33e-06
4487	3.8e-06
4487.5	4.4e-06
4488	5.15e-06
4488.5	6.11e-06
4489	7.33e-06
4489.5	8.88e-06
4490	1.09e-05
4490.5	1.35e-05
4491	1.68e-05
4491.5	2.12e-05
4492	2.68e-05
4492.5	3.42e-05
4493	4.38e-05
4493.5	5.64e-05
4494	7.26e-05
4494.5	9.35e-05
4495	0.00012037
4495.5	0.000154437
4496	0.000197221
4496.5	0.000250264
4497	0.000315046
4497.5	0.000392825
4498	0.000484431
4498.5	0.000590036
4499	0.000708941
4499.5	0.00083939
4500	0.000978486
4500.5	0.00112222
4501	0.00126568
4501.5	0.00140334
4502	0.00152953
4502.5	0.00163896
4503	0.00172719
4503.5	0.00179103
4504	0.00182882
4504.5	0.00184048
4505	0.00182742
4505.5	0.00179227
4506	0.00173852
4506.5	0.00167018
4507	0.00159135
4507.5	0.00150594
4508	0.00141745
4508.5	0.00132881
4509	0.00124234
4509.5	0.00115975
4510	0.0010822
4510.5	0.00101037
4511	0.000944542
4511.5	0.00088472
4512	0.000830681
4512.5	0.000782054
4513	0.000738375
4513.5	0.000699131
4514	0.00066379
4514.5	0.000631825
4515	0.000602732
4515.5	0.000576038
4516	0.00055131
4516.5	0.000528161
4517	0.000506249
4517.5	0.000485278
4518	0.000465
4518.5	0.000445213
4519	0.000425759
4519.5	0.00040652
4520	0.000387415
4520.5	0.000368399
4521	0.000349456
4521.5	0.000330595
4522	0.00031185
4522.5	0.000293268
4523	0.000274911
4523.5	0.000256849
4524	0.000239158
4524.5	0.000221914
4525	0.000205192
4525.5	0.000189061
4526	0.000173586
4526.5	0.00015882
4527	0.000144811
4527.5	0.000131593
4528	0.000119191
4528.5	0.000107621
4529	9.69e-05
4529.5	8.7e-05
4530	7.79e-05
4530.5	6.96e-05
4531	6.21e-05
4531.5	5.53e-05
4532	4.92e-05
4532.5	4.37e-05
4533	3.89e-05
4533.5	3.46e-05
4534	3.08e-05
4534.5	2.75e-05
4535	2.46e-05
4535.5	2.21e-05
4536	1.99e-05
4536.5	1.81e-05
4537	1.64e-05
4537.5	1.51e-05
4538	1.39e-05
4538.5	1.29e-05
4539	1.21e-05
4539.5	1.14e-05
4540	1.08e-05
4540.5	1.03e-05
4541	9.98e-06
4541.5	9.7e-06
4542	9.49e-06
4542.5	9.35e-06
4543	9.26e-06
4543.5	9.23e-06
4544	9.24e-06
4544.5	9.29e-06
4545	9.36e-06
4545.5	9.46e-06
4546	9.58e-06
4546.5	9.7e-06
4547	9.82e-06
4547.5	9.94e-06
4548	1.01e-05
4548.5	1.01e-05
4549	1.02e-05
4549.5	1.02e-05
4550	1.02e-05
4550.5	1.02e-05
4551	1.01e-05
4551.5	9.99e-06
4552	9.82e-06
4552.5	9.59e-06
4553	9.32e-06
4553.5	9e-06
4554	8.63e-06
4554.5	8.23e-06
4555	7.78e-06
4555.5	7.3e-06
4556	6.8e-06
4556.5	6.27e-06
4557	5.74e-06
4557.5	5.21e-06
4558	4.68e-06
4558.5	4.17e-06
4559	3.68e-06
4559.5	3.22e-06
4560	2.8e-06
4560.5	2.42e-06
4561	2.07e-06
4561.5	1.77e-06
4562	1.51e-06
4562.5	1.28e-06
4563	1.09e-06
4563.5	9.27e-07
4564	7.95e-07
4564.5	6.87e-07
4565	6e-07
4565.5	5.31e-07
4566	4.78e-07
4566.5	4.38e-07
4567	4.1e-07
4567.5	3.93e-07
4568	3.86e-07
4568.5	3.89e-07
4569	4.02e-07
4569.5	4.28e-07
4570	4.67e-07
4570.5	5.22e-07
4571	5.99e-07
4571.5	7.02e-07
4572	8.39e-07
4572.5	1.02e-06
4573	1.26e-06
4573.5	1.57e-06
4574	1.98e-06
4574.5	2.5e-06
4575	3.18e-06
4575.5	4.04e-06
4576	5.13e-06
4576.5	6.48e-06
4577	8.14e-06
4577.5	1.01e-05
4578	1.25e-05
4578.5	1.53e-05
4579	1.85e-05
4579.5	2.21e-05
4580	2.6e-05
4580.5	3.03e-05
4581	3.48e-05
4581.5	3.96e-05
4582	4.44e-05
4582.5	4.93e-05
4583	5.42e-05
4583.5	5.89e-05
4584	6.35e-05
4584.5	6.79e-05
4585	7.2e-05
4585.5	7.6e-05
4586	7.97e-05
4586.5	8.31e-05
4587	8.64e-05
4587.5	8.96e-05
4588	9.26e-05
4588.5	9.55e-05
4589	9.83e-05
4589.5	0.000101063
4590	0.000103748
4590.5	0.000106367
4591	0.000108912
4591.5	0.000111366
4592	0.000113709
4592.5	0.000115915
4593	0.00011796
4593.5	0.000119821
4594	0.000121481
4594.5	0.000122928
4595	0.00012416
4595.5	0.000125183
4596	0.000126013
4596.5	0.000126674
4597	0.000127198
4597.5	0.000127621
4598	0.000127985
4598.5	0.000128331
4599	0.000128699
4599.5	0.000129128
4600	0.000129654
4600.5	0.000130306
4601	0.00013111
4601.5	0.000132087
4602	0.000133251
4602.5	0.000134613
4603	0.000136179
4603.5	0.00013795
4604	0.000139926
4604.5	0.000142103
4605	0.000144472
4605.5	0.000147026
4606	0.000149752
4606.5	0.000152637
4607	0.000155662
4607.5	0.000158808
4608	0.000162049
4608.5	0.000165358
4609	0.0001687
4609.5	0.000172033
4610	0.00017531
4610.5	0.000178476
4611	0.000181469
4611.5	0.000184221
4612	0.000186658
4612.5	0.000188701
4613	0.000190272
4613.5	0.000191293
4614	0.000191691
4614.5	0.000191403
4615	0.000190378
4615.5	0.000188582
4616	0.000186002
4616.5	0.000182644
4617	0.000178541
4617.5	0.000173745
4618	0.00016833
4618.5	0.000162389
4619	0.000156025
4619.5	0.000149353
4620	0.00014249
4620.5	0.00013555
4621	0.000128641
4621.5	0.000121862
4622	0.000115295
4622.5	0.000109008
4623	0.000103054
4623.5	9.75e-05
4624	9.23e-05
4624.5	8.75e-05
4625	8.3e-05
4625.5	7.9e-05
4626	7.53e-05
4626.5	7.19e-05
4627	6.87e-05
4627.5	6.58e-05
4628	6.31e-05
4628.5	6.04e-05
4629	5.78e-05
4629.5	5.53e-05
4630	5.27e-05
4630.5	5e-05
4631	4.73e-05
4631.5	4.45e-05
4632	4.15e-05
4632.5	3.84e-05
4633	3.53e-05
4633.5	3.21e-05
4634	2.9e-05
4634.5	2.58e-05
4635	2.28e-05
4635.5	1.99e-05
4636	1.72e-05
4636.5	1.47e-05
4637	1.24e-05
4637.5	1.04e-05
4638	8.69e-06
4638.5	7.19e-06
4639	5.91e-06
4639.5	4.84e-06
4640	3.95e-06
4640.5	3.22e-06
4641	2.63e-06
4641.5	2.15e-06
4642	1.77e-06
4642.5	1.46e-06
4643	1.22e-06
4643.5	1.03e-06
4644	8.75e-07
4644.5	7.57e-07
4645	6.64e-07
4645.5	5.93e-07
4646	5.4e-07
4646.5	5e-07
4647	4.73e-07
4647.5	4.57e-07
4648	4.5e-07
4648.5	4.53e-07
4649	4.65e-07
4649.5	4.87e-07
4650	5.2e-07
4650.5	5.65e-07
4651	6.23e-07
4651.5	6.98e-07
4652	7.91e-07
4652.5	9.06e-07
4653	1.05e-06
4653.5	1.22e-06
4654	1.42e-06
4654.5	1.66e-06
4655	1.93e-06
4655.5	2.25e-06
4656	2.6e-06
4656.5	3e-06
4657	3.42e-06
4657.5	3.86e-06
4658	4.32e-06
4658.5	4.77e-06
4659	5.2e-06
4659.5	5.59e-06
4660	5.93e-06
4660.5	6.21e-06
4661	6.4e-06
4661.5	6.52e-06
4662	6.54e-06
4662.5	6.49e-06
4663	6.35e-06
4663.5	6.15e-06
4664	5.89e-06
4664.5	5.59e-06
4665	5.26e-06
4665.5	4.91e-06
4666	4.57e-06
4666.5	4.22e-06
4667	3.9e-06
4667.5	3.59e-06
4668	3.3e-06
4668.5	3.05e-06
4669	2.81e-06
4669.5	2.61e-06
4670	2.44e-06
4670.5	2.29e-06
4671	2.16e-06
4671.5	2.06e-06
4672	1.98e-06
4672.5	1.92e-06
4673	1.88e-06
4673.5	1.85e-06
4674	1.85e-06
4674.5	1.86e-06
4675	1.89e-06
4675.5	1.94e-06
4676	2e-06
4676.5	2.08e-06
4677	2.18e-06
4677.5	2.29e-06
4678	2.42e-06
4678.5	2.57e-06
4679	2.74e-06
4679.5	2.93e-06
4680	3.14e-06
4680.5	3.37e-06
4681	3.62e-06
4681.5	3.89e-06
4682	4.18e-06
4682.5	4.49e-06
4683	4.82e-06
4683.5	5.17e-06
4684	5.54e-06
4684.5	5.94e-06
4685	6.35e-06
4685.5	6.8e-06
4686	7.27e-06
4686.5	7.78e-06
4687	8.33e-06
4687.5	8.94e-06
4688	9.61e-06
4688.5	1.04e-05
4689	1.12e-05
4689.5	1.22e-05
4690	1.34e-05
4690.5	1.48e-05
4691	1.65e-05
4691.5	1.85e-05
4692	2.09e-05
4692.5	2.39e-05
4693	2.76e-05
4693.5	3.22e-05
4694	3.8e-05
4694.5	4.52e-05
4695	5.43e-05
4695.5	6.57e-05
4696	8.02e-05
4696.5	9.86e-05
4697	0.000121714
4697.5	0.000150874
4698	0.000187472
4698.5	0.000233169
4699	0.000289851
4699.5	0.000359598
4700	0.000444622
4700.5	0.000547173
4701	0.000669406
4701.5	0.000813225
4702	0.000980097
4702.5	0.00117087
4703	0.0013856
4703.5	0.00162341
4704	0.00188241
4704.5	0.00215972
4705	0.00245153
4705.5	0.00275327
4706	0.00305988
4706.5	0.00336608
4707	0.00366668
4707.5	0.00395692
4708	0.0042327
4708.5	0.00449082
4709	0.00472912
4709.5	0.00494647
4710	0.00514283
4710.5	0.00531909
4711	0.00547696
4711.5	0.0056188
4712	0.00574742
4712.5	0.00586594
4713	0.00597755
4713.5	0.00608546
4714	0.00619271
4714.5	0.0063021
4715	0.00641614
4715.5	0.00653696
4716	0.00666631
4716.5	0.00680552
4717	0.00695549
4717.5	0.00711665
4718	0.00728895
4718.5	0.00747187
4719	0.00766437
4719.5	0.00786487
4720	0.00807125
4720.5	0.00828082
4721	0.00849031
4721.5	0.00869588
4722	0.00889315
4722.5	0.00907724
4723	0.00924284
4723.5	0.00938433
4724	0.00949593
4724.5	0.00957188
4725	0.00960666
4725.5	0.00959528
4726	0.00953347
4726.5	0.00941804
4727	0.00924707
4727.5	0.00902017
4728	0.0087386
4728.5	0.00840533
4729	0.00802506
4729.5	0.00760402
4730	0.00714979
4730.5	0.00667094
4731	0.00617663
4731.5	0.00567618
4732	0.00517865
4732.5	0.00469239
4733	0.00422477
4733.5	0.00378186
4734	0.00336831
4734.5	0.00298735
4735	0.00264077
4735.5	0.00232911
4736	0.00205183
4736.5	0.00180752
4737	0.00159416
4737.5	0.00140928
4738	0.00125022
4738.5	0.00111423
4739	0.000998623
4739.5	0.00090085
4740	0.000818553
4740.5	0.000749598
4741	0.000692079
4741.5	0.000644311
4742	0.000604811
4742.5	0.000572274
4743	0.00054555
4743.5	0.000523611
4744	0.000505535
4744.5	0.000490476
4745	0.000477656
4745.5	0.00046635
4746	0.000455884
4746.5	0.000445639
4747	0.000435058
4747.5	0.00042366
4748	0.000411056
4748.5	0.000396963
4749	0.000381218
4749.5	0.000363782
4750	0.00034474
4750.5	0.000324292
4751	0.000302733
4751.5	0.000280428
4752	0.000257782
4752.5	0.00023521
4753	0.000213109
4753.5	0.000191831
4754	0.000171671
4754.5	0.000152852
4755	0.000135526
4755.5	0.000119776
4756	0.000105622
4756.5	9.3e-05
4757	8.19e-05
4757.5	7.22e-05
4758	6.38e-05
4758.5	5.66e-05
4759	5.03e-05
4759.5	4.5e-05
4760	4.05e-05
4760.5	3.67e-05
4761	3.34e-05
4761.5	3.07e-05
4762	2.84e-05
4762.5	2.65e-05
4763	2.48e-05
4763.5	2.35e-05
4764	2.24e-05
4764.5	2.14e-05
4765	2.06e-05
4765.5	1.99e-05
4766	1.93e-05
4766.5	1.88e-05
4767	1.83e-05
4767.5	1.78e-05
4768	1.72e-05
4768.5	1.67e-05
4769	1.61e-05
4769.5	1.54e-05
4770	1.47e-05
4770.5	1.39e-05
4771	1.31e-05
4771.5	1.22e-05
4772	1.12e-05
4772.5	1.03e-05
4773	9.32e-06
4773.5	8.36e-06
4774	7.43e-06
4774.5	6.55e-06
4775	5.71e-06
4775.5	4.94e-06
4776	4.24e-06
4776.5	3.62e-06
4777	3.06e-06
4777.5	2.58e-06
4778	2.16e-06
4778.5	1.8e-06
4779	1.49e-06
4779.5	1.23e-06
4780	1.02e-06
4780.5	8.41e-07
4781	6.94e-07
4781.5	5.73e-07
4782	4.74e-07
4782.5	3.92e-07
4783	3.26e-07
4783.5	2.72e-07
4784	2.28e-07
4784.5	1.92e-07
4785	1.63e-07
4785.5	1.39e-07
4786	1.19e-07
4786.5	1.03e-07
4787	8.94e-08
4787.5	7.83e-08
4788	6.9e-08
4788.5	6.11e-08
4789	5.44e-08
4789.5	4.87e-08
4790	4.37e-08
4790.5	3.93e-08
4791	3.55e-08
4791.5	3.2e-08
4792	2.88e-08
4792.5	2.58e-08
4793	2.31e-08
4793.5	2.06e-08
4794	1.82e-08
4794.5	1.6e-08
4795	1.4e-08
4795.5	1.21e-08
4796	1.03e-08
4796.5	8.79e-09
4797	7.4e-09
4797.5	6.17e-09
4798	5.1e-09
4798.5	4.19e-09
4799	3.42e-09
4799.5	2.78e-09
4800	2.25e-09
4800.5	1.82e-09
4801	1.48e-09
4801.5	1.2e-09
4802	9.82e-10
4802.5	8.1e-10
4803	6.77e-10
4803.5	5.74e-10
4804	4.94e-10
4804.5	4.34e-10
4805	3.89e-10
4805.5	3.57e-10
4806	3.35e-10
4806.5	3.22e-10
4807	3.17e-10
4807.5	3.19e-10
4808	3.28e-10
4808.5	3.44e-10
4809	3.67e-10
4809.5	3.97e-10
4810	4.35e-10
4810.5	4.81e-10
4811	5.36e-10
4811.5	5.99e-10
4812	6.69e-10
4812.5	7.46e-10
4813	8.29e-10
4813.5	9.17e-10
4814	1.01e-09
4814.5	1.1e-09
4815	1.19e-09
4815.5	1.28e-09
4816	1.37e-09
4816.5	1.46e-09
4817	1.56e-09
4817.5	1.67e-09
4818	1.79e-09
4818.5	1.95e-09
4819	2.14e-09
4819.5	2.39e-09
4820	2.74e-09
4820.5	3.21e-09
4821	3.86e-09
4821.5	4.8e-09
4822	6.17e-09
4822.5	8.21e-09
4823	1.13e-08
4823.5	1.61e-08
4824	2.37e-08
4824.5	3.6e-08
4825	5.62e-08
4825.5	9e-08
4826	1.47e-07
4826.5	2.45e-07
4827	4.13e-07
4827.5	7.01e-07
4828	1.2e-06
4828.5	2.05e-06
4829	3.48e-06
4829.5	5.89e-06
4830	9.86e-06
4830.5	1.63e-05
4831	2.65e-05
4831.5	4.23e-05
4832	6.63e-05
4832.5	0.000101568
4833	0.000152187
4833.5	0.000222686
4834	0.000317978
4834.5	0.000442889
4835	0.000601578
4835.5	0.000796879
4836	0.00102965
4836.5	0.00129824
4837	0.00159823
4837.5	0.00192249
4838	0.00226163
4838.5	0.00260469
4839	0.00294021
4839.5	0.00325726
4840	0.00354641
4840.5	0.00380054
4841	0.00401527
4841.5	0.00418916
4842	0.00432343
4842.5	0.00442164
4843	0.00448905
4843.5	0.0045321
4844	0.00455772
4844.5	0.00457297
4845	0.00458458
4845.5	0.00459874
4846	0.004621
4846.5	0.00465615
4847	0.00470832
4847.5	0.00478094
4848	0.00487687
4848.5	0.00499839
4849	0.00514727
4849.5	0.00532474
4850	0.0055315
4850.5	0.00576761
4851	0.00603246
4851.5	0.00632464
4852	0.00664191
4852.5	0.00698106
4853	0.00733795
4853.5	0.00770747
4854	0.00808365
4854.5	0.00845986
4855	0.00882901
4855.5	0.00918386
4856	0.00951741
4856.5	0.00982326
4857	0.010096
4857.5	0.0103314
4858	0.0105267
4858.5	0.010681
4859	0.0107948
4859.5	0.01087
4860	0.0109099
4860.5	0.0109187
4861	0.0109015
4861.5	0.0108635
4862	0.0108101
4862.5	0.0107463
4863	0.0106768
4863.5	0.0106056
4864	0.0105362
4864.5	0.0104709
4865	0.0104117
4865.5	0.0103596
4866	0.0103148
4866.5	0.0102771
4867	0.0102455
4867.5	0.0102186
4868	0.0101947
4868.5	0.0101717
4869	0.0101474
4869.5	0.0101194
4870	0.0100855
4870.5	0.0100437
4871	0.00999193
4871.5	0.00992887
4872	0.00985342
4872.5	0.00976503
4873	0.00966368
4873.5	0.00954988
4874	0.00942466
4874.5	0.00928948
4875	0.00914624
4875.5	0.00899707
4876	0.00884434
4876.5	0.00869041
4877	0.00853763
4877.5	0.00838816
4878	0.00824388
4878.5	0.00810629
4879	0.00797647
4879.5	0.00785502
4880	0.00774199
4880.5	0.0076369
4881	0.00753874
4881.5	0.00744598
4882	0.00735663
4882.5	0.00726827
4883	0.0071782
4883.5	0.00708348
4884	0.00698109
4884.5	0.0068681
4885	0.00674175
4885.5	0.00659967
4886	0.00643997
4886.5	0.0062614
4887	0.00606337
4887.5	0.00584607
4888	0.00561042
4888.5	0.00535802
4889	0.00509109
4889.5	0.00481234
4890	0.00452483
4890.5	0.0042318
4891	0.00393659
4891.5	0.00364241
4892	0.00335232
4892.5	0.0030691
4893	0.00279516
4893.5	0.00253256
4894	0.00228296
4894.5	0.00204764
4895	0.00182751
4895.5	0.00162312
4896	0.00143471
4896.5	0.00126228
4897	0.00110553
4897.5	0.000964011
4898	0.000837071
4898.5	0.000723936
4899	0.000623729
4899.5	0.0005355
4900	0.000458261
4900.5	0.000391006
4901	0.000332736
4901.5	0.000282483
4902	0.000239323
4902.5	0.000202391
4903	0.000170886
4903.5	0.000144083
4904	0.000121327
4904.5	0.00010204
4905	8.57e-05
4905.5	7.19e-05
4906	6.02e-05
4906.5	5.04e-05
4907	4.2e-05
4907.5	3.5e-05
4908	2.91e-05
4908.5	2.41e-05
4909	1.99e-05
4909.5	1.63e-05
4910	1.34e-05
4910.5	1.09e-05
4911	8.86e-06
4911.5	7.16e-06
4912	5.76e-06
4912.5	4.62e-06
4913	3.68e-06
4913.5	2.92e-06
4914	2.31e-06
4914.5	1.83e-06
4915	1.44e-06
4915.5	1.13e-06
4916	8.88e-07
4916.5	6.98e-07
4917	5.49e-07
4917.5	4.33e-07
4918	3.43e-07
4918.5	2.73e-07
4919	2.18e-07
4919.5	1.76e-07
4920	1.43e-07
4920.5	1.17e-07
4921	9.65e-08
4921.5	8.05e-08
4922	6.79e-08
4922.5	5.78e-08
4923	4.98e-08
4923.5	4.33e-08
4924	3.81e-08
4924.5	3.38e-08
4925	3.02e-08
4925.5	2.73e-08
4926	2.48e-08
4926.5	2.26e-08
4927	2.08e-08
4927.5	1.92e-08
4928	1.77e-08
4928.5	1.64e-08
4929	1.51e-08
4929.5	1.4e-08
4930	1.29e-08
4930.5	1.19e-08
4931	1.1e-08
4931.5	1.01e-08
4932	9.24e-09
4932.5	8.45e-09
4933	7.73e-09
4933.5	7.07e-09
4934	6.47e-09
4934.5	5.94e-09
4935	5.47e-09
4935.5	5.07e-09
4936	4.72e-09
4936.5	4.44e-09
4937	4.21e-09
4937.5	4.04e-09
4938	3.92e-09
4938.5	3.85e-09
4939	3.84e-09
4939.5	3.87e-09
4940	3.95e-09
4940.5	4.09e-09
4941	4.29e-09
4941.5	4.53e-09
4942	4.84e-09
4942.5	5.2e-09
4943	5.62e-09
4943.5	6.09e-09
4944	6.6e-09
4944.5	7.15e-09
4945	7.71e-09
4945.5	8.28e-09
4946	8.82e-09
4946.5	9.31e-09
4947	9.72e-09
4947.5	1e-08
4948	1.02e-08
4948.5	1.03e-08
4949	1.03e-08
4949.5	1.01e-08
4950	9.85e-09
4950.5	9.5e-09
4951	9.09e-09
4951.5	8.65e-09
4952	8.2e-09
4952.5	7.78e-09
4953	7.4e-09
4953.5	7.09e-09
4954	6.85e-09
4954.5	6.71e-09
4955	6.68e-09
4955.5	6.78e-09
4956	7.05e-09
4956.5	7.52e-09
4957	8.24e-09
4957.5	9.29e-09
4958	1.08e-08
4958.5	1.29e-08
4959	1.6e-08
4959.5	2.03e-08
4960	2.66e-08
4960.5	3.56e-08
4961	4.89e-08
4961.5	6.84e-08
4962	9.73e-08
4962.5	1.4e-07
4963	2.05e-07
4963.5	3e-07
4964	4.42e-07
4964.5	6.52e-07
4965	9.59e-07
4965.5	1.4e-06
4966	2.04e-06
4966.5	2.94e-06
4967	4.19e-06
4967.5	5.89e-06
4968	8.19e-06
4968.5	1.12e-05
4969	1.51e-05
4969.5	2e-05
4970	2.61e-05
4970.5	3.34e-05
4971	4.21e-05
4971.5	5.2e-05
4972	6.33e-05
4972.5	7.56e-05
4973	8.87e-05
4973.5	0.000102196
4974	0.000115762
4974.5	0.00012887
4975	0.00014102
4975.5	0.000151732
4976	0.000160579
4976.5	0.000167227
4977	0.000171455
4977.5	0.000173178
4978	0.000172444
4978.5	0.000169428
4979	0.000164405
4979.5	0.00015773
4980	0.000149794
4980.5	0.000141003
4981	0.000131743
4981.5	0.00012236
4982	0.000113149
4982.5	0.000104344
4983	9.61e-05
4983.5	8.86e-05
4984	8.19e-05
4984.5	7.59e-05
4985	7.08e-05
4985.5	6.65e-05
4986	6.3e-05
4986.5	6.03e-05
4987	5.83e-05
4987.5	5.71e-05
4988	5.66e-05
4988.5	5.69e-05
4989	5.8e-05
4989.5	6e-05
4990	6.3e-05
4990.5	6.71e-05
4991	7.24e-05
4991.5	7.92e-05
4992	8.78e-05
4992.5	9.85e-05
4993	0.000111771
4993.5	0.000128023
4994	0.000147898
4994.5	0.000172089
4995	0.000201392
4995.5	0.000236693
4996	0.000278947
4996.5	0.000329143
4997	0.000388248
4997.5	0.000457127
4998	0.000536448
4998.5	0.000626557
4999	0.000727354
[truncated: 390,002+ more rows]

## Sheet: EDF6a Sphinganine replicate 1
Deconvoluted Mass (a.m.u)	Intensity (Counts)
4000	2.29e-06
4001	6.58e-06
4002	1.39e-05
4003	2.57e-05
4004	4.34e-05
4005	6.89e-05
4006	0.000104
4007	0.000148
4008	0.000199
4009	0.000254
4010	0.000304
4011	0.000342
4012	0.000363
4013	0.000365
4014	0.000349
4015	0.000318
4016	0.000278
4017	0.000234
4018	0.00019
4019	0.00015
4020	0.000116
4021	8.87e-05
4022	6.74e-05
4023	5.11e-05
4024	3.89e-05
4025	2.99e-05
4026	2.32e-05
4027	1.86e-05
4028	1.54e-05
4029	1.35e-05
4030	1.28e-05
4031	1.31e-05
4032	1.46e-05
4033	1.76e-05
4034	2.23e-05
4035	2.9e-05
4036	3.8e-05
4037	4.87e-05
4038	6.02e-05
4039	7.1e-05
4040	7.95e-05
4041	8.44e-05
4042	8.47e-05
4043	8.06e-05
4044	7.28e-05
4045	6.28e-05
4046	5.23e-05
4047	4.27e-05
4048	3.47e-05
4049	2.87e-05
4050	2.45e-05
4051	2.17e-05
4052	2.02e-05
4053	1.95e-05
4054	1.95e-05
4055	2e-05
4056	2.11e-05
4057	2.24e-05
4058	2.4e-05
4059	2.54e-05
4060	2.63e-05
4061	2.64e-05
4062	2.52e-05
4063	2.3e-05
4064	2.02e-05
4065	1.73e-05
4066	1.46e-05
4067	1.27e-05
4068	1.15e-05
4069	1.13e-05
4070	1.22e-05
4071	1.47e-05
4072	1.98e-05
4073	2.96e-05
4074	4.78e-05
4075	8.12e-05
4076	0.00014
4077	0.000235
4078	0.000375
4079	0.000554
4080	0.000745
4081	0.000911
4082	0.001018
4083	0.001057
4084	0.001038
4085	0.000987
4086	0.000927
4087	0.00087
4088	0.000819
4089	0.000769
4090	0.00071
4091	0.000634
4092	0.000541
4093	0.000439
4094	0.000344
4095	0.000268
4096	0.000215
4097	0.000187
4098	0.000183
4099	0.000206
4100	0.000264
4101	0.000376
4102	0.000571
4103	0.000882
4104	0.00133
4105	0.0019
4106	0.002526
4107	0.003101
4108	0.003512
4109	0.003682
4110	0.003595
4111	0.003288
4112	0.002838
4113	0.00233
4114	0.001842
4115	0.001423
4116	0.001093
4117	0.00085
4118	0.000683
4119	0.000574
4120	0.000508
4121	0.000474
4122	0.000461
4123	0.000463
4124	0.000472
4125	0.000484
4126	0.000495
4127	0.000503
4128	0.00051
4129	0.000515
4130	0.00052
4131	0.000525
4132	0.000529
4133	0.00053
4134	0.000529
4135	0.000523
4136	0.000515
4137	0.000503
4138	0.000488
4139	0.00047
4140	0.000448
4141	0.000424
4142	0.0004
4143	0.000376
4144	0.000356
4145	0.000338
4146	0.000322
4147	0.000305
4148	0.000285
4149	0.000261
4150	0.000234
4151	0.000205
4152	0.000178
4153	0.000155
4154	0.000137
4155	0.000126
4156	0.000121
4157	0.000122
4158	0.000127
4159	0.000138
4160	0.000151
4161	0.000164
4162	0.000177
4163	0.000187
4164	0.000194
4165	0.000201
4166	0.000209
4167	0.000219
4168	0.000233
4169	0.000251
4170	0.000269
4171	0.000284
4172	0.000289
4173	0.00028
4174	0.000256
4175	0.000223
4176	0.000185
4177	0.000149
4178	0.000119
4179	9.6e-05
4180	7.92e-05
4181	6.73e-05
4182	5.87e-05
4183	5.23e-05
4184	4.72e-05
4185	4.28e-05
4186	3.91e-05
4187	3.61e-05
4188	3.42e-05
4189	3.35e-05
4190	3.44e-05
4191	3.7e-05
4192	4.14e-05
4193	4.74e-05
4194	5.45e-05
4195	6.17e-05
4196	6.75e-05
4197	7.03e-05
4198	6.95e-05
4199	6.57e-05
4200	6.03e-05
4201	5.55e-05
4202	5.3e-05
4203	5.48e-05
4204	6.3e-05
4205	8.17e-05
4206	0.000118
4207	0.000185
4208	0.000297
4209	0.000462
4210	0.000664
4211	0.00085
4212	0.000952
4213	0.000933
4214	0.000817
4215	0.000659
4216	0.00051
4217	0.000395
4218	0.000317
4219	0.00027
4220	0.000246
4221	0.000238
4222	0.000242
4223	0.000253
4224	0.000267
4225	0.000279
4226	0.000289
4227	0.000297
4228	0.000306
4229	0.000322
4230	0.000354
4231	0.000413
4232	0.000515
4233	0.000685
4234	0.000961
4235	0.001385
4236	0.001995
4237	0.002785
4238	0.00367
4239	0.00447
4240	0.004967
4241	0.005014
4242	0.004617
4243	0.003926
4244	0.003139
4245	0.002412
4246	0.001821
4247	0.00138
4248	0.001069
4249	0.00086
4250	0.000728
4251	0.000655
4252	0.000632
4253	0.000657
4254	0.000734
4255	0.000873
4256	0.001086
4257	0.001377
4258	0.001736
4259	0.002124
4260	0.002483
4261	0.002749
4262	0.002883
4263	0.002886
4264	0.002789
4265	0.002635
4266	0.002457
4267	0.002271
4268	0.002079
4269	0.001872
4270	0.001641
4271	0.001385
4272	0.001117
4273	0.000857
4274	0.000629
4275	0.000446
4276	0.000312
4277	0.000219
4278	0.000158
4279	0.00012
4280	9.72e-05
4281	8.61e-05
4282	8.41e-05
4283	9.11e-05
4284	0.000109
4285	0.000144
4286	0.000205
4287	0.00031
4288	0.000483
4289	0.000751
4290	0.001135
4291	0.001617
4292	0.002116
4293	0.002498
4294	0.002626
4295	0.00245
4296	0.002039
4297	0.001536
4298	0.00107
4299	0.000709
4300	0.00046
4301	0.000301
4302	0.000203
4303	0.000144
4304	0.000108
4305	8.63e-05
4306	7.25e-05
4307	6.37e-05
4308	5.78e-05
4309	5.35e-05
4310	5e-05
4311	4.68e-05
4312	4.39e-05
4313	4.1e-05
4314	3.82e-05
4315	3.56e-05
4316	3.32e-05
4317	3.1e-05
4318	2.9e-05
4319	2.72e-05
4320	2.55e-05
4321	2.4e-05
4322	2.24e-05
4323	2.09e-05
4324	1.96e-05
4325	1.85e-05
4326	1.77e-05
4327	1.74e-05
4328	1.75e-05
4329	1.79e-05
4330	1.82e-05
4331	1.81e-05
4332	1.73e-05
4333	1.57e-05
4334	1.35e-05
4335	1.12e-05
4336	8.93e-06
4337	7.11e-06
4338	5.78e-06
4339	4.92e-06
4340	4.47e-06
4341	4.44e-06
4342	4.89e-06
4343	6.09e-06
4344	8.61e-06
4345	1.38e-05
4346	2.48e-05
4347	4.82e-05
4348	9.77e-05
4349	0.000197
4350	0.000378
4351	0.000662
4352	0.00102
4353	0.001351
4354	0.001516
4355	0.001433
4356	0.001149
4357	0.000792
4358	0.000483
4359	0.00027
4360	0.000144
4361	7.79e-05
4362	4.45e-05
4363	2.8e-05
4364	2e-05
4365	1.63e-05
4366	1.51e-05
4367	1.56e-05
4368	1.75e-05
4369	2.13e-05
4370	2.75e-05
4371	3.79e-05
4372	5.55e-05
4373	8.56e-05
4374	0.000137
4375	0.000225
4376	0.00037
4377	0.000595
4378	0.000925
4379	0.001371
4380	0.001922
4381	0.002535
4382	0.003138
4383	0.003638
4384	0.003943
4385	0.003993
4386	0.003782
4387	0.003359
4388	0.002818
4389	0.002256
4390	0.001748
4391	0.001335
4392	0.001021
4393	0.000796
4394	0.000638
4395	0.00053
4396	0.000454
4397	0.0004
4398	0.000359
4399	0.000327
4400	0.000304
4401	0.000288
4402	0.000283
4403	0.000292
4404	0.000319
4405	0.000373
4406	0.000466
4407	0.000616
4408	0.000851
4409	0.001204
4410	0.001712
4411	0.002397
4412	0.00324
4413	0.004155
4414	0.004981
4415	0.005516
4416	0.005602
4417	0.005206
4418	0.004445
4419	0.003518
4420	0.002617
4421	0.001862
4422	0.001291
4423	0.000889
4424	0.00062
4425	0.000444
4426	0.000332
4427	0.000261
4428	0.000218
4429	0.000194
4430	0.000181
4431	0.000178
4432	0.000179
4433	0.000184
4434	0.000189
4435	0.000195
4436	0.000199
4437	0.000204
4438	0.000211
4439	0.000221
4440	0.000239
4441	0.000268
4442	0.000311
4443	0.000373
4444	0.000459
4445	0.000572
4446	0.000708
4447	0.000858
4448	0.001002
4449	0.001112
4450	0.001169
4451	0.001163
4452	0.001107
4453	0.001021
4454	0.000932
4455	0.000858
4456	0.00081
4457	0.000791
4458	0.000798
4459	0.00082
4460	0.000845
4461	0.000853
4462	0.000829
4463	0.00077
4464	0.000683
4465	0.000583
4466	0.000489
4467	0.00041
4468	0.000352
4469	0.000313
4470	0.000292
4471	0.000285
4472	0.000289
4473	0.000301
4474	0.000316
4475	0.000329
4476	0.000338
4477	0.000337
4478	0.000328
4479	0.000312
4480	0.000293
4481	0.000276
4482	0.000266
4483	0.000266
4484	0.000279
4485	0.000308
4486	0.000356
4487	0.000426
4488	0.000526
4489	0.000659
4490	0.000835
4491	0.001064
4492	0.001365
4493	0.001764
4494	0.002306
4495	0.003051
4496	0.004071
4497	0.005435
4498	0.007162
4499	0.009159
4500	0.01117
4501	0.012796
4502	0.01362
4503	0.0134
4504	0.012191
4505	0.01031
4506	0.008176
4507	0.006143
4508	0.00442
4509	0.003074
4510	0.002082
4511	0.001382
4512	0.000903
4513	0.000585
4514	0.000378
4515	0.000248
4516	0.000167
4517	0.000118
4518	8.99e-05
4519	7.56e-05
4520	7.14e-05
4521	7.68e-05
4522	9.37e-05
4523	0.000128
4524	0.000193
4525	0.000306
4526	0.000496
4527	0.000794
4528	0.00121
4529	0.001718
4530	0.002235
4531	0.002646
4532	0.002859
4533	0.002847
4534	0.002655
4535	0.002365
4536	0.002057
4537	0.001782
4538	0.001563
4539	0.001404
4540	0.001295
4541	0.001226
4542	0.001183
4543	0.001152
4544	0.001125
4545	0.001092
4546	0.001049
4547	0.000994
4548	0.000927
4549	0.000852
4550	0.000774
4551	0.0007
4552	0.000637
4553	0.000592
4554	0.000568
4555	0.00057
4556	0.000602
4557	0.000665
4558	0.000761
4559	0.000887
4560	0.001032
4561	0.001179
4562	0.001304
4563	0.001387
4564	0.001417
4565	0.001395
4566	0.001332
4567	0.001244
4568	0.001149
4569	0.001062
4570	0.000994
4571	0.000952
4572	0.000943
4573	0.000971
4574	0.001041
4575	0.001159
4576	0.001329
4577	0.001552
4578	0.001816
4579	0.002091
4580	0.002321
4581	0.002434
4582	0.002367
4583	0.002107
4584	0.001707
4585	0.001266
4586	0.000874
4587	0.000577
4588	0.000379
4589	0.000256
4590	0.000186
4591	0.000147
4592	0.00013
4593	0.000125
4594	0.00013
4595	0.000143
4596	0.000162
4597	0.000187
4598	0.000217
4599	0.000254
4600	0.000303
4601	0.000367
4602	0.000456
4603	0.00058
4604	0.000752
4605	0.000985
4606	0.001291
4607	0.001677
4608	0.00214
4609	0.002663
4610	0.003216
4611	0.003751
4612	0.004212
4613	0.004532
4614	0.004654
4615	0.004544
4616	0.004212
4617	0.003713
4618	0.003129
4619	0.002544
4620	0.00202
4621	0.001588
4622	0.001251
4623	0.000998
4624	0.000814
4625	0.000682
4626	0.000588
4627	0.00052
4628	0.000471
4629	0.000432
4630	0.000401
4631	0.000373
4632	0.00035
4633	0.00033
4634	0.000315
4635	0.000306
4636	0.000304
4637	0.000308
4638	0.000317
4639	0.000329
4640	0.00034
4641	0.00035
4642	0.000356
4643	0.000357
4644	0.000354
4645	0.000345
4646	0.000334
4647	0.000319
4648	0.000303
4649	0.000286
4650	0.000269
4651	0.000253
4652	0.00024
4653	0.000231
4654	0.000229
4655	0.000236
4656	0.000255
4657	0.000291
4658	0.00035
4659	0.00044
4660	0.000568
4661	0.000733
4662	0.000922
4663	0.0011
4664	0.001221
4665	0.001243
4666	0.001158
4667	0.00099
4668	0.000788
4669	0.000595
4670	0.000436
4671	0.000318
4672	0.000237
4673	0.000184
4674	0.000152
4675	0.000134
4676	0.000128
4677	0.000132
4678	0.000145
4679	0.000168
4680	0.000203
4681	0.00025
4682	0.000311
4683	0.000384
4684	0.000468
4685	0.000562
4686	0.000662
4687	0.000766
4688	0.000876
4689	0.000995
4690	0.001134
4691	0.001311
4692	0.001555
4693	0.001907
4694	0.002431
4695	0.003211
4696	0.004349
4697	0.00594
4698	0.008019
4699	0.01047
4700	0.012963
4701	0.014971
4702	0.015941
4703	0.015552
4704	0.013891
4705	0.01142
4706	0.008738
4707	0.006328
4708	0.004431
4709	0.003075
4710	0.002167
4711	0.001587
4712	0.001227
4713	0.001013
4714	0.000894
4715	0.000842
4716	0.00084
4717	0.000881
4718	0.000964
4719	0.001095
4720	0.001287
4721	0.001567
4722	0.001973
4723	0.002571
4724	0.003466
4725	0.004821
4726	0.006882
4727	0.01
4728	0.014606
4729	0.021104
4730	0.029601
4731	0.039528
4732	0.049356
4733	0.056816
4734	0.059772
4735	0.057307
4736	0.050216
4737	0.040518
4738	0.030436
4739	0.021572
4740	0.014649
4741	0.009695
4742	0.006368
4743	0.004227
4744	0.002883
4745	0.002044
4746	0.001515
4747	0.001172
4748	0.000941
4749	0.000778
4750	0.000661
4751	0.000576
4752	0.000519
4753	0.000489
4754	0.000485
4755	0.000507
4756	0.000558
4757	0.000635
4758	0.000735
4759	0.000851
4760	0.000973
4761	0.001091
4762	0.001204
4763	0.001312
4764	0.001423
4765	0.001548
4766	0.001692
4767	0.001858
4768	0.00204
4769	0.00222
4770	0.002368
4771	0.002444
4772	0.002409
4773	0.002246
4774	0.001971
4775	0.001631
4776	0.001283
4777	0.000975
4778	0.00073
4779	0.00055
4780	0.000424
4781	0.000339
4782	0.000283
4783	0.000247
4784	0.000226
4785	0.000216
4786	0.000217
4787	0.000229
4788	0.000253
4789	0.00029
4790	0.000339
4791	0.000399
4792	0.000462
4793	0.000517
4794	0.000555
4795	0.000568
4796	0.000553
4797	0.000513
4798	0.000456
4799	0.00039
4800	0.000322
4801	0.00026
4802	0.000207
4803	0.000166
4804	0.000136
4805	0.000116
4806	0.000105
4807	0.0001
4808	0.000102
4809	0.000108
4810	0.000119
4811	0.000132
4812	0.000146
4813	0.000156
4814	0.000161
4815	0.000157
4816	0.000146
4817	0.000129
4818	0.000109
4819	9.04e-05
4820	7.41e-05
4821	6.16e-05
4822	5.32e-05
4823	4.92e-05
4824	5.03e-05
4825	5.82e-05
4826	7.75e-05
4827	0.000118
4828	0.000204
4829	0.000381
4830	0.000739
4831	0.001421
4832	0.002591
4833	0.004338
4834	0.006532
4835	0.008771
4836	0.010533
4837	0.011451
4838	0.011483
4839	0.010854
4840	0.00987
4841	0.008773
4842	0.007689
4843	0.00665
4844	0.005642
4845	0.004654
4846	0.003697
4847	0.002814
4848	0.002055
4849	0.001455
4850	0.001019
4851	0.000727
4852	0.000549
4853	0.000454
4854	0.000427
4855	0.000465
4856	0.000589
4857	0.000854
4858	0.001372
4859	0.002337
4860	0.004041
4861	0.006817
4862	0.010884
4863	0.016112
4864	0.021872
4865	0.027135
4866	0.03081
4867	0.032157
4868	0.031034
4869	0.027894
4870	0.023557
4871	0.018897
4872	0.014584
4873	0.010975
4874	0.008158
4875	0.00605
4876	0.004505
4877	0.00338
4878	0.00256
4879	0.001962
4880	0.001531
4881	0.001228
4882	0.001024
4883	0.000898
4884	0.000836
4885	0.00083
4886	0.000875
4887	0.000972
4888	0.001119
4889	0.001314
4890	0.001549
4891	0.001813
4892	0.002094
4893	0.002383
4894	0.002679
4895	0.002989
4896	0.003318
4897	0.003667
4898	0.004027
4899	0.004378
4900	0.004698
4901	0.004968
4902	0.005179
4903	0.005331
4904	0.005427
4905	0.00546
4906	0.005409
4907	0.005237
4908	0.004913
4909	0.004426
4910	0.003807
4911	0.003125
4912	0.002464
4913	0.001891
4914	0.001439
4915	0.001108
4916	0.000881
4917	0.000732
4918	0.00064
4919	0.000587
4920	0.000558
4921	0.000544
4922	0.000537
4923	0.000531
4924	0.000523
4925	0.000513
4926	0.000503
4927	0.000493
4928	0.000487
4929	0.000485
4930	0.000489
4931	0.0005
4932	0.000519
4933	0.000547
4934	0.000584
4935	0.000629
4936	0.000679
4937	0.000724
4938	0.000757
4939	0.000767
4940	0.00075
4941	0.000706
4942	0.000642
4943	0.00057
4944	0.000499
4945	0.000433
4946	0.000376
4947	0.000328
4948	0.000288
4949	0.000255
4950	0.000228
4951	0.000206
4952	0.000188
4953	0.000173
4954	0.00016
4955	0.000148
4956	0.000137
4957	0.000126
4958	0.000117
4959	0.00011
4960	0.000105
4961	0.000103
4962	0.000106
4963	0.000114
4964	0.00013
4965	0.000155
4966	0.000193
4967	0.000246
4968	0.000317
4969	0.000401
4970	0.00049
4971	0.000567
4972	0.000616
4973	0.000626
4974	0.000599
4975	0.000543
4976	0.000473
4977	0.000399
4978	0.00033
4979	0.000269
4980	0.000218
4981	0.000176
4982	0.000143
4983	0.000116
4984	9.54e-05
4985	7.95e-05
4986	6.74e-05
4987	5.84e-05
4988	5.21e-05
4989	4.82e-05
4990	4.67e-05
4991	4.81e-05
4992	5.33e-05
4993	6.47e-05
4994	8.68e-05
4995	0.000129
4996	0.00021
4997	0.000368
4998	0.000675
4999	0.001247
5000	0.002248
5001	0.003826
5002	0.005983
5003	0.008422
5004	0.010531
5005	0.011625
5006	0.011348
5007	0.00988
5008	0.007792
5009	0.005688
5010	0.003945
5011	0.002682
5012	0.001847
5013	0.001333
5014	0.001039
5015	0.000896
5016	0.000862
5017	0.000922
5018	0.001074
5019	0.001321
5020	0.001653
5021	0.002032
5022	0.002381
5023	0.002614
5024	0.002669
5025	0.002546
5026	0.002302
5027	0.002009
5028	0.001727
5029	0.001489
5030	0.001305
5031	0.00117
5032	0.001074
5033	0.001009
5034	0.000966
5035	0.000939
5036	0.000924
5037	0.000921
5038	0.000928
5039	0.000947
5040	0.000978
5041	0.001023
5042	0.001081
5043	0.001151
5044	0.00123
5045	0.001315
5046	0.0014
5047	0.001482
5048	0.001557
5049	0.001624
5050	0.001683
5051	0.001734
5052	0.001775
5053	0.001805
5054	0.001817
5055	0.001807
5056	0.001772
5057	0.001713
5058	0.001636
5059	0.001546
5060	0.001451
5061	0.001354
5062	0.001253
5063	0.001144
5064	0.001025
5065	0.000891
5066	0.000747
5067	0.000603
5068	0.000469
5069	0.000355
5070	0.000266
5071	0.000202
5072	0.000159
5073	0.00013
5074	0.000114
5075	0.000105
5076	0.000102
5077	0.000104
5078	0.00011
5079	0.000123
5080	0.000143
5081	0.000177
5082	0.00023
5083	0.000313
5084	0.000437
5085	0.000609
5086	0.00082
5087	0.001035
5088	0.001198
5089	0.001253
5090	0.001183
5091	0.001019
5092	0.000818
5093	0.000628
5094	0.000476
5095	0.000366
5096	0.000292
5097	0.000245
5098	0.000216
5099	0.0002
5100	0.000192
5101	0.00019
5102	0.00019
5103	0.000191
5104	0.000191
5105	0.000189
5106	0.000184
5107	0.000177
5108	0.000169
5109	0.000161
5110	0.000155
5111	0.000154
5112	0.000161
5113	0.000177
5114	0.000208
5115	0.000256
5116	0.00033
5117	0.000436
5118	0.000582
5119	0.000774
5120	0.001014
5121	0.001297
5122	0.001608
5123	0.001916
5124	0.002179
5125	0.002351
5126	0.002393
5127	0.002295
5128	0.002078
5129	0.001791
5130	0.001487
5131	0.001206
5132	0.000971
5133	0.000789
5134	0.000655
5135	0.000561
5136	0.000499
5137	0.000463
5138	0.00045
5139	0.000457
5140	0.000484
5141	0.000533
5142	0.000608
5143	0.000712
5144	0.000852
5145	0.001038
5146	0.001281
5147	0.001595
5148	0.001993
5149	0.002481
5150	0.00305
5151	0.003665
5152	0.004259
5153	0.004744
5154	0.005034
5155	0.00507
5156	0.004853
5157	0.004436
5158	0.00391
5159	0.003368
5160	0.002878
5161	0.002477
5162	0.002172
5163	0.001951
5164	0.001795
5165	0.001681
5166	0.001585
5167	0.001493
5168	0.001393
5169	0.001287
5170	0.001178
5171	0.001076
5172	0.000989
5173	0.00092
5174	0.000874
5175	0.000848
5176	0.000842
5177	0.000849
5178	0.000865
5179	0.000881
5180	0.000888
5181	0.000877
5182	0.000844
5183	0.000786
5184	0.000709
5185	0.000619
5186	0.000525
5187	0.000437
5188	0.00036
5189	0.000297
5190	0.00025
5191	0.000217
5192	0.000198
5193	0.00019
5194	0.000193
5195	0.000207
5196	0.00023
5197	0.000264
5198	0.000307
5199	0.000357
5200	0.000411
5201	0.000465
5202	0.000515
5203	0.000554
5204	0.00058
5205	0.000592
5206	0.00059
5207	0.000578
5208	0.000559
5209	0.000537
5210	0.000516
5211	0.000497
5212	0.000481
5213	0.000471
5214	0.000467
5215	0.000469
5216	0.000476
5217	0.000483
5218	0.000486
5219	0.000477
5220	0.000453
5221	0.000413
5222	0.000365
5223	0.000317
5224	0.000276
5225	0.000247
5226	0.00023
5227	0.000227
5228	0.000237
5229	0.000259
5230	0.000292
5231	0.000336
5232	0.000387
5233	0.000441
5234	0.000494
5235	0.000539
5236	0.00057
5237	0.00058
5238	0.000567
5239	0.000531
5240	0.000477
5241	0.000412
5242	0.000346
5243	0.000285
5244	0.000234
5245	0.000195
5246	0.000167
5247	0.00015
5248	0.000143
5249	0.000147
5250	0.000161
5251	0.00019
5252	0.000237
5253	0.000305
5254	0.000397
5255	0.000509
5256	0.000627
5257	0.000734
5258	0.000813
5259	0.000857
5260	0.000872
5261	0.00087
5262	0.000866
5263	0.00087
5264	0.000889
5265	0.000925
5266	0.000976
5267	0.001041
5268	0.001118
5269	0.001203
5270	0.001296
5271	0.001392
5272	0.001488
5273	0.001582
5274	0.001671
5275	0.001754
5276	0.001832
5277	0.001906
5278	0.001974
5279	0.002031
5280	0.002067
5281	0.002073
5282	0.002042
5283	0.001973
5284	0.001877
5285	0.001767
5286	0.001657
5287	0.00156
5288	0.00148
5289	0.001419
5290	0.001373
5291	0.00134
5292	0.001317
5293	0.001306
5294	0.001308
5295	0.00133
5296	0.001378
5297	0.001463
5298	0.001594
5299	0.001789
5300	0.002065
5301	0.002446
5302	0.002962
5303	0.003646
5304	0.004534
5305	0.005662
5306	0.007056
5307	0.008711
5308	0.010558
5309	0.012417
5310	0.013974
5311	0.014827
5312	0.014649
5313	0.01338
5314	0.011314
5315	0.008959
5316	0.006787
5317	0.005058
5318	0.003821
5319	0.002996
5320	0.002472
5321	0.002143
5322	0.001927
5323	0.001761
5324	0.001597
5325	0.001413
5326	0.001205
5327	0.000989
5328	0.000785
5329	0.000609
5330	0.000468
5331	0.000363
5332	0.000287
5333	0.000235
5334	0.000203
5335	0.000187
5336	0.000187
5337	0.000204
5338	0.000245
5339	0.000323
5340	0.000461
5341	0.000693
5342	0.001065
5343	0.001611
5344	0.00232
5345	0.003083
5346	0.003696
5347	0.003942
5348	0.003723
5349	0.003129
5350	0.002374
5351	0.00166
5352	0.001098
5353	0.000705
5354	0.000452
5355	0.000295
5356	0.000199
5357	0.00014
5358	0.000105
5359	8.36e-05
5360	7.16e-05
5361	6.62e-05
5362	6.57e-05
5363	6.93e-05
5364	7.61e-05
5365	8.5e-05
5366	9.4e-05
5367	0.000101
5368	0.000104
5369	0.000101
5370	9.55e-05
5371	8.79e-05
5372	8.09e-05
5373	7.62e-05
5374	7.52e-05
5375	7.9e-05
5376	8.87e-05
5377	0.000106
5378	0.000133
5379	0.000172
5380	0.000222
5381	0.00028
5382	0.000337
5383	0.000383
5384	0.000408
5385	0.000408
5386	0.000386
5387	0.00035
5388	0.000308
5389	0.000267
5390	0.000229
5391	0.000194
5392	0.000162
5393	0.000132
5394	0.000104
5395	7.92e-05
5396	5.86e-05
5397	4.3e-05
5398	3.19e-05
5399	2.48e-05
5400	2.05e-05
5401	1.84e-05
5402	1.79e-05
5403	1.85e-05
5404	1.99e-05
5405	2.16e-05
5406	2.29e-05
5407	2.35e-05
5408	2.3e-05
5409	2.17e-05
5410	1.98e-05
5411	1.79e-05
5412	1.64e-05
5413	1.53e-05
5414	1.47e-05
5415	1.47e-05
5416	1.51e-05
5417	1.57e-05
5418	1.63e-05
5419	1.67e-05
5420	1.66e-05
5421	1.59e-05
5422	1.47e-05
5423	1.31e-05
5424	1.13e-05
5425	9.75e-06
5426	8.56e-06
5427	7.88e-06
5428	7.85e-06
5429	8.67e-06
5430	1.08e-05
5431	1.52e-05
5432	2.4e-05
5433	4.1e-05
5434	7.36e-05
5435	0.000133
5436	0.000232
5437	0.00038
5438	0.000568
5439	0.000764
5440	0.000923
5441	0.001009
5442	0.001013
5443	0.000956
5444	0.00087
5445	0.000782
5446	0.00071
5447	0.000661
5448	0.000636
5449	0.000636
5450	0.000659
5451	0.000699
5452	0.000752
5453	0.000804
5454	0.000841
5455	0.000844
5456	0.0008
5457	0.00071
5458	0.000591
5459	0.000467
5460	0.00036
5461	0.000281
5462	0.00023
5463	0.000207
5464	0.00021
5465	0.000244
5466	0.00032
5467	0.00046
5468	0.000697
5469	0.001067
5470	0.001594
5471	0.002266
5472	0.003027
5473	0.003796
5474	0.004497
5475	0.005084
5476	0.005547
5477	0.005886
5478	0.006096
5479	0.006158
5480	0.006047
5481	0.005748
5482	0.005277
5483	0.00468
5484	0.004026
5485	0.003388
5486	0.002818
5487	0.002344
5488	0.001974
5489	0.001701
5490	0.001509
5491	0.001385
5492	0.001314
5493	0.001281
5494	0.001273
5495	0.001273
5496	0.001266
5497	0.001236
5498	0.001178
5499	0.001092
5500	0.000989
5501	0.000885
5502	0.000793
5503	0.000726
5504	0.000688
5505	0.000684
5506	0.000718
5507	0.000795
5508	0.00092
5509	0.001102
5510	0.001347
5511	0.001659
5512	0.002036
5513	0.002468
5514	0.002943
5515	0.00344
5516	0.003934
5517	0.004391
5518	0.004767
5519	0.005017
5520	0.005101
5521	0.005007
5522	0.004759
5523	0.004411
5524	0.004028
5525	0.003668
5526	0.003365
5527	0.003131
5528	0.002959
5529	0.002826
5530	0.002702
5531	0.002558
5532	0.002371
5533	0.002139
5534	0.001875
5535	0.001604
5536	0.001353
5537	0.00114
5538	0.000972
5539	0.000846
5540	0.000757
5541	0.000694
5542	0.000648
5543	0.000612
5544	0.000579
5545	0.000546
5546	0.000509
5547	0.000469
5548	0.000427
5549	0.000384
5550	0.000343
5551	0.000306
5552	0.000277
5553	0.000259
5554	0.000254
5555	0.000265
5556	0.000299
5557	0.00036
5558	0.000457
5559	0.000595
5560	0.000765
5561	0.000939
5562	0.00107
5563	0.001114
5564	0.001059
5565	0.000931
5566	0.00078
5567	0.000644
5568	0.000546
5569	0.000492
5570	0.00048
5571	0.000512
5572	0.000587
5573	0.000708
5574	0.000867
5575	0.001046
5576	0.001212
5577	0.001326
5578	0.00136
5579	0.001312
5580	0.001199
5581	0.001051
5582	0.000894
5583	0.000748
5584	0.000623
5585	0.00052
5586	0.000439
5587	0.000376
5588	0.000327
5589	0.000289
5590	0.000262
5591	0.000244
5592	0.000235
5593	0.000237
5594	0.000249
5595	0.000273
5596	0.000309
5597	0.000355
5598	0.000404
5599	0.000447
5600	0.000473
5601	0.000475
5602	0.000454
5603	0.000418
5604	0.000382
5605	0.000356
5606	0.000351
5607	0.000379
5608	0.000456
5609	0.00061
5610	0.000892
5611	0.001376
5612	0.002144
5613	0.003238
5614	0.004575
5615	0.00591
5616	0.006907
5617	0.007315
5618	0.007095
5619	0.006407
5620	0.005488
5621	0.004541
5622	0.003684
5623	0.00296
5624	0.00237
5625	0.001895
5626	0.001513
5627	0.001207
5628	0.000963
5629	0.000772
5630	0.000627
5631	0.000521
5632	0.000448
5633	0.000402
5634	0.000379
5635	0.000374
5636	0.000385
5637	0.000408
5638	0.000438
5639	0.000468
5640	0.000491
5641	0.0005
5642	0.000492
5643	0.000471
5644	0.000441
5645	0.000412
5646	0.00039
5647	0.000381
5648	0.000389
5649	0.000419
5650	0.000475
5651	0.000564
5652	0.000692
5653	0.000869
5654	0.001101
5655	0.001393
5656	0.001743
5657	0.002139
5658	0.002555
5659	0.002948
5660	0.003266
5661	0.003459
5662	0.0035
5663	0.00339
5664	0.003167
5665	0.002886
5666	0.002601
5667	0.002351
5668	0.002158
5669	0.002032
5670	0.001969
5671	0.001965
5672	0.002011
5673	0.0021
5674	0.002223
5675	0.00237
5676	0.002531
5677	0.002694
5678	0.002851
5679	0.002994
5680	0.003116
5681	0.003211
5682	0.003267
5683	0.003269
5684	0.003202
5685	0.00306
5686	0.002848
5687	0.002588
5688	0.00231
5689	0.002042
5690	0.001803
5691	0.001603
5692	0.00144
5693	0.001308
5694	0.001198
5695	0.0011
5696	0.001007
5697	0.000912
5698	0.000814
5699	0.000712
5700	0.000611
5701	0.000516
5702	0.000432
5703	0.000363
5704	0.00031
5705	0.000271
5706	0.000247
5707	0.000236
5708	0.000237
5709	0.000251
5710	0.000278
5711	0.000324
5712	0.000394
5713	0.000498
5714	0.000649
5715	0.000869
5716	0.001183
5717	0.001624
5718	0.002226
5719	0.003015
5720	0.003993
5721	0.005117
5722	0.006284
5723	0.007327
5724	0.00805
5725	0.00829
5726	0.007982
5727	0.007194
5728	0.006104
5729	0.004924
5730	0.003824
5731	0.002902
5732	0.002183
5733	0.001648
5734	0.001259
5735	0.000978
5736	0.000774
5737	0.000627
5738	0.00052
5739	0.000445
5740	0.000394
5741	0.000364
5742	0.00035
5743	0.000349
5744	0.000357
5745	0.00037
5746	0.000382
5747	0.000388
5748	0.000385
5749	0.000372
5750	0.000353
5751	0.00033
5752	0.000309
5753	0.000294
5754	0.000286
5755	0.000289
5756	0.000303
5757	0.000332
5758	0.000378
5759	0.000446
5760	0.00054
5761	0.000664
5762	0.000818
5763	0.000994
5764	0.001175
5765	0.001332
5766	0.001433
5767	0.001457
5768	0.001398
5769	0.001273
5770	0.00111
5771	0.000937
5772	0.000778
5773	0.000645
5774	0.000539
5775	0.00046
5776	0.000401
5777	0.000359
5778	0.000327
5779	0.000303
5780	0.000282
5781	0.000262
5782	0.000242
5783	0.00022
5784	0.000198
5785	0.000174
5786	0.000149
5787	0.000125
5788	0.000103
5789	8.37e-05
5790	6.83e-05
5791	5.71e-05
5792	5.01e-05
5793	4.71e-05
5794	4.84e-05
5795	5.48e-05
5796	6.81e-05
5797	9.2e-05
5798	0.000133
5799	0.000201
5800	0.000312
5801	0.000484
5802	0.000738
5803	0.001082
5804	0.001499
5805	0.00193
5806	0.002282
5807	0.002458
5808	0.0024
5809	0.002129
5810	0.001731
5811	0.001308
5812	0.00094
5813	0.000659
5814	0.000465
5815	0.000338
5816	0.00026
5817	0.000214
5818	0.000188
5819	0.000178
5820	0.000177
5821	0.000185
5822	0.000198
5823	0.000218
5824	0.000242
5825	0.000274
5826	0.000313
5827	0.000363
5828	0.000429
5829	0.000515
5830	0.000624
5831	0.00076
5832	0.000919
5833	0.001093
5834	0.001266
5835	0.001418
5836	0.001536
5837	0.001611
5838	0.001645
5839	0.001648
5840	0.001628
5841	0.001592
5842	0.001543
5843	0.001482
5844	0.001406
5845	0.001317
5846	0.001215
5847	0.001105
5848	0.000991
5849	0.000874
5850	0.00076
5851	0.000651
5852	0.000551
5853	0.000463
5854	0.000391
5855	0.000334
5856	0.000293
5857	0.000266
5858	0.000251
5859	0.000246
5860	0.000249
5861	0.000256
5862	0.000265
5863	0.000273
5864	0.000279
5865	0.000282
5866	0.000283
5867	0.000285
5868	0.000291
5869	0.000305
5870	0.00033
5871	0.000377
5872	0.000457
5873	0.000593
5874	0.000826
5875	0.001222
5876	0.001888
5877	0.00296
5878	0.004562
5879	0.006704
5880	0.009157
5881	0.011427
5882	0.01293
5883	0.013282
5884	0.012488
5885	0.010888
5886	0.008937
5887	0.007012
5888	0.005334
5889	0.003982
5890	0.00295
5891	0.002192
5892	0.001653
5893	0.00128
5894	0.00103
5895	0.000869
5896	0.000772
5897	0.000721
5898	0.000698
5899	0.000692
5900	0.000687
5901	0.000672
5902	0.000638
5903	0.000587
5904	0.000526
5905	0.000466
5906	0.00042
5907	0.000397
5908	0.000405
5909	0.000455
5910	0.000565
5911	0.000768
5912	0.001107
5913	0.001628
5914	0.00234
5915	0.003169
5916	0.003935
5917	0.004417
5918	0.004479
5919	0.00415
5920	0.003585
5921	0.002967
5922	0.002418
5923	0.001994
5924	0.001699
5925	0.001516
5926	0.001426
5927	0.001413
5928	0.001465
5929	0.001571
5930	0.001719
5931	0.001889
5932	0.002052
5933	0.002172
5934	0.002205
5935	0.002125
5936	0.001929
5937	0.001646
5938	0.001327
5939	0.001022
5940	0.000767
5941	0.000573
5942	0.000438
5943	0.000349
5944	0.000294
5945	0.000265
5946	0.000253
5947	0.000254
5948	0.000263
5949	0.000277
5950	0.000293
5951	0.000309
5952	0.000322
5953	0.000331
5954	0.000334
5955	0.000333
5956	0.000327
5957	0.000319
5958	0.000311
5959	0.000303
5960	0.000297
5961	0.000294
5962	0.000294
5963	0.000298
5964	0.000305
5965	0.000316
5966	0.000331
5967	0.000346
5968	0.000356
5969	0.000355
5970	0.000335
5971	0.000295
5972	0.000243
5973	0.000188
5974	0.000141
5975	0.000106
5976	8.36e-05
5977	7.14e-05
5978	6.73e-05
5979	7e-05
5980	7.85e-05
5981	9.22e-05
5982	0.000109
5983	0.000128
5984	0.000143
5985	0.000154
5986	0.000158
5987	0.000154
5988	0.000146
5989	0.000133
5990	0.00012
5991	0.000108
5992	9.93e-05
5993	9.61e-05
5994	0.0001
5995	0.000115
5996	0.000145
5997	0.000198
5998	0.000285
[truncated: 94,002 more rows]

## Sheet: EDF6a Sphinganine replicate 2
Deconvoluted Mass (a.m.u)	Intensity (Counts)
30000	1.97e-05
30000.5	3.95e-05
30001	5.94e-05
30001.5	7.94e-05
30002	9.96e-05
30002.5	0.00012
30003	0.000141
30003.5	0.000162
30004	0.000184
30004.5	0.000206
30005	0.00023
30005.5	0.000254
30006	0.00028
30006.5	0.000307
30007	0.000336
30007.5	0.000365
30008	0.000395
30008.5	0.000426
30009	0.000456
30009.5	0.000485
30010	0.000513
30010.5	0.000539
30011	0.000562
30011.5	0.00058
30012	0.000595
30012.5	0.000605
30013	0.000611
30013.5	0.000612
30014	0.000609
30014.5	0.000603
30015	0.000595
30015.5	0.000584
30016	0.000573
30016.5	0.000561
30017	0.000549
30017.5	0.000538
30018	0.000529
30018.5	0.00052
30019	0.000513
30019.5	0.000508
30020	0.000505
30020.5	0.000503
30021	0.000502
30021.5	0.000503
30022	0.000505
30022.5	0.000508
30023	0.000511
30023.5	0.000515
30024	0.00052
30024.5	0.000525
30025	0.00053
30025.5	0.000535
30026	0.000541
30026.5	0.000548
30027	0.000555
30027.5	0.000564
30028	0.000574
30028.5	0.000586
30029	0.0006
30029.5	0.000617
30030	0.000637
30030.5	0.00066
30031	0.000686
30031.5	0.000716
30032	0.000751
30032.5	0.000789
30033	0.000831
30033.5	0.000878
30034	0.000927
30034.5	0.00098
30035	0.001034
30035.5	0.00109
30036	0.001145
30036.5	0.001197
30037	0.001247
30037.5	0.001291
30038	0.001328
30038.5	0.001357
30039	0.001377
30039.5	0.001387
30040	0.001388
30040.5	0.001378
30041	0.00136
30041.5	0.001333
30042	0.0013
30042.5	0.001261
30043	0.001218
30043.5	0.001172
30044	0.001125
30044.5	0.001078
30045	0.001032
30045.5	0.000988
30046	0.000947
30046.5	0.000908
30047	0.000872
30047.5	0.00084
30048	0.000811
30048.5	0.000785
30049	0.000763
30049.5	0.000744
30050	0.000727
30050.5	0.000713
30051	0.000702
30051.5	0.000692
30052	0.000684
30052.5	0.000677
30053	0.000672
30053.5	0.000667
30054	0.000663
30054.5	0.00066
30055	0.000656
30055.5	0.000653
30056	0.000651
30056.5	0.000648
30057	0.000645
30057.5	0.000643
30058	0.00064
30058.5	0.000638
30059	0.000636
30059.5	0.000634
30060	0.000631
30060.5	0.000628
30061	0.000625
30061.5	0.000621
30062	0.000616
30062.5	0.000609
30063	0.000601
30063.5	0.00059
30064	0.000576
30064.5	0.00056
30065	0.000541
30065.5	0.000519
30066	0.000495
30066.5	0.000469
30067	0.00044
30067.5	0.00041
30068	0.00038
30068.5	0.000349
30069	0.000319
30069.5	0.00029
30070	0.000262
30070.5	0.000236
30071	0.000212
30071.5	0.00019
30072	0.00017
30072.5	0.000152
30073	0.000137
30073.5	0.000123
30074	0.000112
30074.5	0.000102
30075	9.46e-05
30075.5	8.83e-05
30076	8.35e-05
30076.5	8e-05
30077	7.8e-05
30077.5	7.72e-05
30078	7.78e-05
30078.5	7.99e-05
30079	8.34e-05
30079.5	8.87e-05
30080	9.59e-05
30080.5	0.000105
30081	0.000117
30081.5	0.000132
30082	0.00015
30082.5	0.000172
30083	0.000198
30083.5	0.000229
30084	0.000264
30084.5	0.000304
30085	0.000349
30085.5	0.000397
30086	0.000449
30086.5	0.000503
30087	0.000557
30087.5	0.000612
30088	0.000664
30088.5	0.000713
30089	0.000758
30089.5	0.000798
30090	0.000833
30090.5	0.000864
30091	0.00089
30091.5	0.000912
30092	0.000932
30092.5	0.00095
30093	0.000967
30093.5	0.000986
30094	0.001007
30094.5	0.001031
30095	0.00106
30095.5	0.001095
30096	0.001138
30096.5	0.001189
30097	0.001249
30097.5	0.001322
30098	0.001407
30098.5	0.001508
30099	0.001625
30099.5	0.001761
30100	0.00192
30100.5	0.002102
30101	0.002311
30101.5	0.002551
30102	0.002823
30102.5	0.003132
30103	0.00348
30103.5	0.00387
30104	0.004306
30104.5	0.00479
30105	0.005324
30105.5	0.005908
30106	0.006543
30106.5	0.007226
30107	0.007954
30107.5	0.008721
30108	0.009518
30108.5	0.010334
30109	0.011153
30109.5	0.011959
30110	0.01273
30110.5	0.013446
30111	0.014082
30111.5	0.014616
30112	0.015029
30112.5	0.015302
30113	0.015423
30113.5	0.015387
30114	0.015195
30114.5	0.014852
30115	0.014374
30115.5	0.013779
30116	0.013089
30116.5	0.012329
30117	0.011524
30117.5	0.010698
30118	0.009871
30118.5	0.009063
30119	0.008287
30119.5	0.007555
30120	0.006875
30120.5	0.006249
30121	0.005681
30121.5	0.00517
30122	0.004713
30122.5	0.004308
30123	0.003951
30123.5	0.003638
30124	0.003365
30124.5	0.003127
30125	0.002921
30125.5	0.002743
30126	0.002589
30126.5	0.002457
30127	0.002344
30127.5	0.002247
30128	0.002163
30128.5	0.002092
30129	0.002031
30129.5	0.001978
30130	0.001934
30130.5	0.001895
30131	0.001861
30131.5	0.001832
30132	0.001807
30132.5	0.001784
30133	0.001764
30133.5	0.001746
30134	0.001729
30134.5	0.001714
30135	0.001699
30135.5	0.001685
30136	0.00167
30136.5	0.001656
30137	0.001641
30137.5	0.001626
30138	0.00161
30138.5	0.001593
30139	0.001575
30139.5	0.001556
30140	0.001537
30140.5	0.001517
30141	0.001497
30141.5	0.001477
30142	0.001457
30142.5	0.001438
30143	0.001421
30143.5	0.001406
30144	0.001393
30144.5	0.001383
30145	0.001376
30145.5	0.001373
30146	0.001374
30146.5	0.001379
30147	0.001389
30147.5	0.001405
30148	0.001425
30148.5	0.00145
30149	0.001481
30149.5	0.001517
30150	0.001558
30150.5	0.001604
30151	0.001654
30151.5	0.001709
30152	0.001767
30152.5	0.001829
30153	0.001894
30153.5	0.001961
30154	0.002031
30154.5	0.002102
30155	0.002175
30155.5	0.00225
30156	0.002326
30156.5	0.002404
30157	0.002484
30157.5	0.002567
30158	0.002653
30158.5	0.002743
30159	0.002838
30159.5	0.002938
30160	0.003044
30160.5	0.003157
30161	0.003277
30161.5	0.003404
30162	0.003538
30162.5	0.00368
30163	0.003828
30163.5	0.003982
30164	0.00414
30164.5	0.0043
30165	0.00446
30165.5	0.004618
30166	0.004769
30166.5	0.004912
30167	0.005041
30167.5	0.005155
30168	0.005248
30168.5	0.005319
30169	0.005365
30169.5	0.005384
30170	0.005375
30170.5	0.005338
30171	0.005274
30171.5	0.005185
30172	0.005073
30172.5	0.004943
30173	0.004798
30173.5	0.004641
30174	0.004477
30174.5	0.004309
30175	0.004142
30175.5	0.003978
30176	0.00382
30176.5	0.003669
30177	0.003527
30177.5	0.003394
30178	0.003272
30178.5	0.00316
30179	0.003057
30179.5	0.002964
30180	0.002878
30180.5	0.002799
30181	0.002726
30181.5	0.002658
30182	0.002593
30182.5	0.002531
30183	0.002469
30183.5	0.002408
30184	0.002347
30184.5	0.002284
30185	0.002221
30185.5	0.002155
30186	0.002089
30186.5	0.002021
30187	0.001953
30187.5	0.001885
30188	0.001817
30188.5	0.001751
30189	0.001687
30189.5	0.001627
30190	0.001571
30190.5	0.00152
30191	0.001475
30191.5	0.001437
30192	0.001407
30192.5	0.001384
30193	0.001371
30193.5	0.001367
30194	0.001373
30194.5	0.00139
30195	0.001418
30195.5	0.001458
30196	0.001511
30196.5	0.001576
30197	0.001656
30197.5	0.001748
30198	0.001855
30198.5	0.001975
30199	0.002108
30199.5	0.002252
30200	0.002407
30200.5	0.002571
30201	0.002741
30201.5	0.002916
30202	0.003094
30202.5	0.003272
30203	0.003449
30203.5	0.003625
30204	0.0038
30204.5	0.003973
30205	0.004147
30205.5	0.004322
30206	0.004502
30206.5	0.004688
30207	0.004883
30207.5	0.005089
30208	0.005308
30208.5	0.005541
30209	0.005787
30209.5	0.006046
30210	0.006315
30210.5	0.006591
30211	0.006867
30211.5	0.007137
30212	0.007395
30212.5	0.007631
30213	0.007838
30213.5	0.008009
30214	0.008136
30214.5	0.008217
30215	0.008249
30215.5	0.008231
30216	0.008168
30216.5	0.008063
30217	0.007923
30217.5	0.007754
30218	0.007565
30218.5	0.007363
30219	0.007154
30219.5	0.006944
30220	0.006737
30220.5	0.006535
30221	0.006342
30221.5	0.006156
30222	0.005977
30222.5	0.005804
30223	0.005636
30223.5	0.005469
30224	0.005302
30224.5	0.005132
30225	0.004959
30225.5	0.00478
30226	0.004595
30226.5	0.004406
30227	0.004212
30227.5	0.004015
30228	0.003818
30228.5	0.003621
30229	0.003427
30229.5	0.003239
30230	0.003058
30230.5	0.002885
30231	0.002722
30231.5	0.002568
30232	0.002426
30232.5	0.002293
30233	0.00217
30233.5	0.002056
30234	0.001951
30234.5	0.001854
30235	0.001763
30235.5	0.001679
30236	0.001599
30236.5	0.001523
30237	0.001451
30237.5	0.001382
30238	0.001316
30238.5	0.001253
30239	0.001191
30239.5	0.001133
30240	0.001077
30240.5	0.001023
30241	0.000973
30241.5	0.000926
30242	0.000882
30242.5	0.000842
30243	0.000806
30243.5	0.000775
30244	0.000747
30244.5	0.000724
30245	0.000705
30245.5	0.00069
30246	0.000679
30246.5	0.000672
30247	0.00067
30247.5	0.00067
30248	0.000675
30248.5	0.000682
30249	0.000692
30249.5	0.000704
30250	0.000717
30250.5	0.000732
30251	0.000746
30251.5	0.000761
30252	0.000774
30252.5	0.000785
30253	0.000794
30253.5	0.0008
30254	0.000803
30254.5	0.000802
30255	0.000798
30255.5	0.000791
30256	0.000781
30256.5	0.000769
30257	0.000755
30257.5	0.00074
30258	0.000724
30258.5	0.000708
30259	0.000692
30259.5	0.000677
30260	0.000664
30260.5	0.000652
30261	0.000642
30261.5	0.000634
30262	0.000628
30262.5	0.000625
30263	0.000624
30263.5	0.000625
30264	0.000629
30264.5	0.000636
30265	0.000646
30265.5	0.000659
30266	0.000676
30266.5	0.000696
30267	0.000719
30267.5	0.000748
30268	0.000781
30268.5	0.000819
30269	0.000864
30269.5	0.000914
30270	0.000972
30270.5	0.001036
30271	0.001108
30271.5	0.001188
30272	0.001274
30272.5	0.001368
30273	0.001466
30273.5	0.001569
30274	0.001673
30274.5	0.001777
30275	0.001875
30275.5	0.001966
30276	0.002045
30276.5	0.002109
30277	0.002154
30277.5	0.002179
30278	0.002181
30278.5	0.002162
30279	0.002122
30279.5	0.002063
30280	0.001988
30280.5	0.001901
30281	0.001806
30281.5	0.001707
30282	0.001607
30282.5	0.00151
30283	0.001417
30283.5	0.00133
30284	0.001252
30284.5	0.001182
30285	0.001122
30285.5	0.00107
30286	0.001028
30286.5	0.000996
30287	0.000972
30287.5	0.000958
30288	0.000953
30288.5	0.000957
30289	0.00097
30289.5	0.000994
30290	0.001029
30290.5	0.001077
30291	0.001139
30291.5	0.001218
30292	0.001317
30292.5	0.001439
30293	0.00159
30293.5	0.001776
30294	0.002004
30294.5	0.002284
30295	0.002627
30295.5	0.003048
30296	0.003563
30296.5	0.004191
30297	0.004955
30297.5	0.005878
30298	0.006986
30298.5	0.008305
30299	0.009862
30299.5	0.011677
30300	0.013767
30300.5	0.016141
30301	0.018795
30301.5	0.021715
30302	0.024876
30302.5	0.028237
30303	0.031749
30303.5	0.035357
30304	0.039002
30304.5	0.042626
30305	0.046178
30305.5	0.049614
30306	0.052904
30306.5	0.056029
30307	0.058981
30307.5	0.061763
30308	0.064386
30308.5	0.066863
30309	0.06921
30309.5	0.071437
30310	0.07355
30310.5	0.075546
30311	0.077411
30311.5	0.079121
30312	0.080639
30312.5	0.081921
30313	0.082915
30313.5	0.083571
30314	0.083838
30314.5	0.083678
30315	0.083069
30315.5	0.082009
30316	0.080518
30316.5	0.078643
30317	0.076454
30317.5	0.074039
30318	0.071501
30318.5	0.068949
30319	0.066494
30319.5	0.064244
30320	0.062296
30320.5	0.060741
30321	0.059663
30321.5	0.059136
30322	0.059235
30322.5	0.060034
30323	0.061613
30323.5	0.064057
30324	0.067465
30324.5	0.071944
30325	0.07761
30325.5	0.084584
30326	0.092982
30326.5	0.10291
30327	0.114443
30327.5	0.127614
30328	0.142401
30328.5	0.158708
30329	0.176362
30329.5	0.195111
30330	0.214632
30330.5	0.234547
30331	0.254449
30331.5	0.273923
30332	0.292576
30332.5	0.310053
30333	0.32605
30333.5	0.340322
30334	0.352673
30334.5	0.362954
30335	0.371045
30335.5	0.376851
30336	0.380298
30336.5	0.381324
30337	0.379897
30337.5	0.376017
30338	0.369734
30338.5	0.361162
30339	0.350487
30339.5	0.337971
30340	0.323947
30340.5	0.308805
30341	0.292971
30341.5	0.276881
30342	0.260958
30342.5	0.245586
30343	0.231095
30343.5	0.21775
30344	0.205752
30344.5	0.195236
30345	0.186284
30345.5	0.17893
30346	0.173179
30346.5	0.169007
30347	0.166379
30347.5	0.165248
30348	0.165563
30348.5	0.167269
30349	0.170304
30349.5	0.174604
30350	0.180093
30350.5	0.186685
30351	0.194278
30351.5	0.202756
30352	0.211981
30352.5	0.2218
30353	0.232043
30353.5	0.242529
30354	0.253066
30354.5	0.26346
30355	0.27352
30355.5	0.283064
30356	0.291925
30356.5	0.299954
30357	0.307027
30357.5	0.313045
30358	0.317937
30358.5	0.321662
30359	0.324204
30359.5	0.325573
30360	0.325804
30360.5	0.324951
30361	0.323088
30361.5	0.320299
30362	0.316682
30362.5	0.312342
30363	0.307386
30363.5	0.301927
30364	0.296073
30364.5	0.289932
30365	0.283608
30365.5	0.277194
30366	0.27078
30366.5	0.264442
30367	0.258247
30367.5	0.25225
30368	0.246493
30368.5	0.241002
30369	0.23579
30369.5	0.230857
30370	0.226187
30370.5	0.221754
30371	0.217518
30371.5	0.213432
30372	0.209441
30372.5	0.205488
30373	0.201518
30373.5	0.197476
30374	0.193319
30374.5	0.189013
30375	0.184537
30375.5	0.179887
30376	0.175072
30376.5	0.170116
30377	0.165055
30377.5	0.159935
30378	0.154803
30378.5	0.149711
30379	0.144708
30379.5	0.139836
30380	0.13513
30380.5	0.130616
30381	0.126309
30381.5	0.122216
30382	0.118336
30382.5	0.11466
30383	0.111176
30383.5	0.107867
30384	0.104719
30384.5	0.101717
30385	0.098852
30385.5	0.096117
30386	0.09351
30386.5	0.091036
30387	0.088703
30387.5	0.08652
30388	0.084501
30388.5	0.082658
30389	0.081
30389.5	0.079536
30390	0.078266
30390.5	0.077188
30391	0.076287
30391.5	0.075547
30392	0.074938
30392.5	0.074425
30393	0.073965
30393.5	0.073508
30394	0.073002
30394.5	0.072393
30395	0.071626
30395.5	0.070654
30396	0.069438
30396.5	0.067951
30397	0.066181
30397.5	0.064131
30398	0.06182
30398.5	0.059283
30399	0.056566
30399.5	0.053723
30400	0.050815
30400.5	0.047899
30401	0.045034
30401.5	0.04227
30402	0.039649
30402.5	0.037205
30403	0.034964
30403.5	0.032941
30404	0.031147
30404.5	0.029584
30405	0.028251
30405.5	0.027144
30406	0.026255
30406.5	0.025576
30407	0.0251
30407.5	0.024815
30408	0.024715
30408.5	0.024791
30409	0.025033
30409.5	0.025434
30410	0.025983
30410.5	0.02667
30411	0.027485
30411.5	0.028413
30412	0.02944
30412.5	0.03055
30413	0.031723
30413.5	0.032939
30414	0.034178
30414.5	0.035417
30415	0.036636
30415.5	0.037813
30416	0.038933
30416.5	0.039981
30417	0.040946
30417.5	0.041824
30418	0.042615
30418.5	0.043325
30419	0.043965
30419.5	0.044551
30420	0.045104
30420.5	0.045646
30421	0.046205
30421.5	0.046806
30422	0.047479
30422.5	0.048251
30423	0.049148
30423.5	0.050195
30424	0.051415
30424.5	0.052827
30425	0.054449
30425.5	0.056295
30426	0.058376
30426.5	0.060702
30427	0.063276
30427.5	0.066103
30428	0.069184
30428.5	0.072518
30429	0.076104
30429.5	0.079943
30430	0.084034
30430.5	0.08838
30431	0.092988
30431.5	0.097865
30432	0.103026
30432.5	0.108487
30433	0.114269
30433.5	0.120397
30434	0.126897
30434.5	0.133799
30435	0.141127
30435.5	0.148907
30436	0.157154
30436.5	0.165874
30437	0.175058
30437.5	0.184673
30438	0.194658
30438.5	0.204921
30439	0.215325
30439.5	0.225691
30440	0.23579
30440.5	0.245348
30441	0.25405
30441.5	0.261552
30442	0.267498
30442.5	0.271542
30443	0.273378
30443.5	0.272764
30444	0.269548
30444.5	0.263691
30445	0.255274
30445.5	0.244502
30446	0.231689
30446.5	0.217237
30447	0.201608
30447.5	0.185287
30448	0.168749
30448.5	0.152432
30449	0.136711
30449.5	0.121884
30450	0.108171
30450.5	0.095708
30451	0.084562
30451.5	0.07474
30452	0.066201
30452.5	0.058873
30453	0.052663
30453.5	0.04747
30454	0.043189
30454.5	0.039723
30455	0.036981
30455.5	0.034886
30456	0.033372
30456.5	0.032385
30457	0.031883
30457.5	0.031834
30458	0.032211
30458.5	0.032996
30459	0.034171
30459.5	0.035713
30460	0.037598
30460.5	0.039787
30461	0.042226
30461.5	0.044842
30462	0.047541
30462.5	0.050206
30463	0.052704
30463.5	0.054891
30464	0.056624
30464.5	0.057775
30465	0.058242
30465.5	0.057967
30466	0.056938
30466.5	0.055196
30467	0.052826
30467.5	0.049954
30468	0.046725
30468.5	0.043292
30469	0.039803
30469.5	0.036385
30470	0.033141
30470.5	0.030145
30471	0.027445
30471.5	0.025066
30472	0.023012
30472.5	0.021275
30473	0.019837
30473.5	0.018676
30474	0.017764
30474.5	0.017078
30475	0.016589
30475.5	0.016272
30476	0.016101
30476.5	0.01605
30477	0.016093
30477.5	0.016202
30478	0.016351
30478.5	0.01651
30479	0.016654
30479.5	0.016758
30480	0.016801
30480.5	0.016768
30481	0.016651
30481.5	0.016448
30482	0.016165
30482.5	0.015812
30483	0.015406
30483.5	0.014964
30484	0.014508
30484.5	0.014054
30485	0.013621
30485.5	0.013223
30486	0.012871
30486.5	0.012572
30487	0.012332
30487.5	0.012153
30488	0.012033
30488.5	0.011969
30489	0.011954
30489.5	0.011982
30490	0.012041
30490.5	0.012121
30491	0.012207
30491.5	0.012286
30492	0.012344
30492.5	0.012368
30493	0.012345
30493.5	0.012267
30494	0.012129
30494.5	0.011929
30495	0.01167
30495.5	0.011358
30496	0.011002
30496.5	0.010616
30497	0.010212
30497.5	0.009803
30498	0.009403
30498.5	0.009023
30499	0.008672
30499.5	0.008359
30500	0.00809
30500.5	0.007869
30501	0.007698
30501.5	0.007579
30502	0.007514
30502.5	0.007501
30503	0.007541
30503.5	0.007633
30504	0.007775
30504.5	0.007966
30505	0.008204
30505.5	0.008487
30506	0.008813
30506.5	0.009179
30507	0.009581
30507.5	0.010016
30508	0.010479
30508.5	0.010965
30509	0.011471
30509.5	0.011989
30510	0.012515
30510.5	0.013042
30511	0.013563
30511.5	0.014071
30512	0.014559
30512.5	0.015019
30513	0.015442
30513.5	0.015819
30514	0.016143
30514.5	0.016404
30515	0.016595
30515.5	0.01671
30516	0.016742
30516.5	0.01669
30517	0.016553
30517.5	0.016332
30518	0.016034
30518.5	0.015664
30519	0.015235
30519.5	0.014757
30520	0.014244
30520.5	0.01371
30521	0.013168
30521.5	0.012631
30522	0.012111
30522.5	0.011617
30523	0.011159
30523.5	0.010743
30524	0.010372
30524.5	0.010052
30525	0.009784
30525.5	0.00957
30526	0.00941
30526.5	0.009304
30527	0.009254
30527.5	0.00926
30528	0.009321
30528.5	0.009439
30529	0.009616
30529.5	0.009852
30530	0.01015
30530.5	0.010511
30531	0.01094
30531.5	0.011437
30532	0.012004
30532.5	0.012644
30533	0.013358
30533.5	0.014143
30534	0.014998
30534.5	0.01592
30535	0.0169
30535.5	0.017932
30536	0.019005
30536.5	0.020106
30537	0.021222
30537.5	0.02234
30538	0.023448
30538.5	0.024533
30539	0.025587
30539.5	0.026604
30540	0.027583
30540.5	0.028524
30541	0.029432
30541.5	0.030314
30542	0.031179
30542.5	0.032035
30543	0.032891
30543.5	0.033755
30544	0.03463
30544.5	0.035516
30545	0.03641
30545.5	0.037302
30546	0.03818
30546.5	0.039025
30547	0.039815
30547.5	0.040527
30548	0.041135
30548.5	0.041617
30549	0.041951
30549.5	0.042121
30550	0.042118
30550.5	0.041938
30551	0.041587
30551.5	0.041077
30552	0.040423
30552.5	0.039648
30553	0.038776
30553.5	0.037831
30554	0.036835
30554.5	0.035807
30555	0.034764
30555.5	0.033717
30556	0.032672
30556.5	0.031631
30557	0.030591
30557.5	0.029548
30558	0.028494
30558.5	0.027421
30559	0.026319
30559.5	0.025183
30560	0.024006
30560.5	0.022789
30561	0.021533
30561.5	0.020244
30562	0.018932
30562.5	0.017609
30563	0.016292
30563.5	0.014997
30564	0.013738
30564.5	0.012532
30565	0.01139
30565.5	0.010325
30566	0.009342
30566.5	0.008446
30567	0.007639
30567.5	0.006921
30568	0.006288
30568.5	0.005737
30569	0.005262
30569.5	0.004858
30570	0.00452
30570.5	0.004243
30571	0.004021
30571.5	0.003851
30572	0.003729
30572.5	0.003653
30573	0.00362
30573.5	0.003629
30574	0.003681
30574.5	0.003775
30575	0.003912
30575.5	0.004094
30576	0.004323
30576.5	0.004601
30577	0.004929
30577.5	0.005311
30578	0.005747
30578.5	0.006239
30579	0.006787
30579.5	0.00739
30580	0.008045
30580.5	0.008747
30581	0.009492
30581.5	0.010271
30582	0.011074
30582.5	0.011889
30583	0.012703
30583.5	0.0135
30584	0.014264
30584.5	0.014978
30585	0.015622
30585.5	0.016179
30586	0.016632
30586.5	0.016966
30587	0.017167
30587.5	0.017228
30588	0.017142
30588.5	0.016912
30589	0.016542
30589.5	0.016044
30590	0.015435
30590.5	0.014734
30591	0.013965
30591.5	0.013153
30592	0.012322
30592.5	0.011495
30593	0.010693
30593.5	0.009931
30594	0.009223
30594.5	0.00858
30595	0.008006
30595.5	0.007506
30596	0.007079
30596.5	0.006726
30597	0.006443
30597.5	0.006229
30598	0.00608
30598.5	0.005994
30599	0.005968
30599.5	0.005999
30600	0.006086
30600.5	0.006225
30601	0.006416
30601.5	0.006656
30602	0.006945
30602.5	0.007279
30603	0.007659
30603.5	0.008082
30604	0.008548
30604.5	0.009055
30605	0.009604
30605.5	0.010195
30606	0.010829
30606.5	0.011507
30607	0.012231
30607.5	0.013
30608	0.013816
30608.5	0.014676
30609	0.015576
30609.5	0.016506
30610	0.017456
30610.5	0.018406
30611	0.019333
30611.5	0.020207
30612	0.020996
30612.5	0.021662
30613	0.022168
30613.5	0.02248
30614	0.02257
30614.5	0.022419
30615	0.022021
30615.5	0.021384
30616	0.02053
30616.5	0.019493
30617	0.018314
30617.5	0.017043
30618	0.015725
30618.5	0.014408
30619	0.013128
30619.5	0.011917
30620	0.010797
30620.5	0.009782
30621	0.008879
30621.5	0.008088
30622	0.007406
30622.5	0.006827
30623	0.006344
30623.5	0.005947
30624	0.005628
30624.5	0.005378
30625	0.00519
30625.5	0.005058
30626	0.004973
30626.5	0.004931
30627	0.004925
30627.5	0.004949
30628	0.004998
30628.5	0.005065
30629	0.005145
30629.5	0.005229
30630	0.005313
30630.5	0.005387
30631	0.005446
30631.5	0.005483
30632	0.005492
30632.5	0.005469
30633	0.005411
30633.5	0.005317
30634	0.005187
30634.5	0.005026
30635	0.004836
30635.5	0.004623
30636	0.004394
30636.5	0.004157
30637	0.003916
30637.5	0.003679
30638	0.003452
30638.5	0.003239
30639	0.003042
30639.5	0.002866
30640	0.002712
30640.5	0.00258
30641	0.00247
30641.5	0.002384
30642	0.00232
30642.5	0.002277
30643	0.002256
30643.5	0.002256
30644	0.002275
30644.5	0.002313
30645	0.00237
30645.5	0.002443
30646	0.002532
30646.5	0.002634
30647	0.002748
30647.5	0.002871
30648	0.002999
30648.5	0.00313
30649	0.003258
30649.5	0.003381
30650	0.003495
30650.5	0.003595
30651	0.003678
30651.5	0.003743
30652	0.003788
30652.5	0.003812
30653	0.003817
30653.5	0.003803
30654	0.003772
30654.5	0.003728
30655	0.003675
30655.5	0.003614
30656	0.003551
30656.5	0.003487
30657	0.003425
30657.5	0.003369
30658	0.003319
30658.5	0.003278
30659	0.003245
30659.5	0.003221
30660	0.003207
30660.5	0.003201
30661	0.003203
30661.5	0.003212
30662	0.003227
30662.5	0.003246
30663	0.003269
30663.5	0.003295
30664	0.003322
30664.5	0.003352
30665	0.003383
30665.5	0.003417
30666	0.003456
30666.5	0.003501
30667	0.003554
30667.5	0.003618
30668	0.003698
30668.5	0.003795
30669	0.003914
30669.5	0.004059
30670	0.004234
30670.5	0.004443
30671	0.004691
30671.5	0.004981
30672	0.005318
30672.5	0.005705
30673	0.006145
30673.5	0.00664
30674	0.007191
30674.5	0.007798
30675	0.00846
30675.5	0.009174
30676	0.009936
30676.5	0.01074
30677	0.011579
30677.5	0.012448
30678	0.013336
30678.5	0.014238
30679	0.015144
30679.5	0.016046
30680	0.016936
30680.5	0.017805
30681	0.018643
30681.5	0.019441
30682	0.020186
30682.5	0.020869
30683	0.021475
30683.5	0.021993
30684	0.02241
30684.5	0.022715
30685	0.022899
30685.5	0.022956
30686	0.022883
30686.5	0.022683
30687	0.022362
30687.5	0.021931
30688	0.021403
30688.5	0.020796
30689	0.02013
30689.5	0.019423
30690	0.018696
30690.5	0.017965
30691	0.017248
30691.5	0.016557
30692	0.015902
30692.5	0.015293
30693	0.014733
30693.5	0.014227
30694	0.013774
30694.5	0.013376
30695	0.013031
30695.5	0.012735
30696	0.012488
30696.5	0.012285
30697	0.012125
30697.5	0.012003
30698	0.011919
30698.5	0.011869
30699	0.011852
30699.5	0.011866
30700	0.01191
30700.5	0.011984
30701	0.012087
30701.5	0.012217
30702	0.012375
30702.5	0.01256
30703	0.012771
30703.5	0.013007
30704	0.013268
30704.5	0.013552
30705	0.013858
30705.5	0.014185
30706	0.014532
30706.5	0.0149
30707	0.015286
30707.5	0.015693
30708	0.016121
30708.5	0.016572
30709	0.017048
30709.5	0.017553
30710	0.01809
30710.5	0.018664
30711	0.01928
30711.5	0.019941
30712	0.020653
30712.5	0.021417
30713	0.022236
30713.5	0.023109
30714	0.024034
30714.5	0.025003
30715	0.026007
30715.5	0.02703
30716	0.028052
30716.5	0.029049
30717	0.029988
30717.5	0.030835
30718	0.031552
30718.5	0.032099
30719	0.032437
30719.5	0.032532
30720	0.032356
30720.5	0.031893
30721	0.031138
30721.5	0.030101
30722	0.028804
30722.5	0.027285
30723	0.025588
30723.5	0.023768
30724	0.021881
30724.5	0.019981
30725	0.018118
30725.5	0.016334
30726	0.014663
30726.5	0.013126
30727	0.011739
30727.5	0.010508
30728	0.00943
30728.5	0.0085
30729	0.00771
30729.5	0.007048
30730	0.006501
30730.5	0.00606
30731	0.005712
30731.5	0.005448
30732	0.005259
30732.5	0.005139
30733	0.005079
30733.5	0.005076
30734	0.005123
30734.5	0.005217
30735	0.005353
30735.5	0.005526
30736	0.005731
30736.5	0.005962
30737	0.006213
30737.5	0.006477
30738	0.006746
30738.5	0.007013
30739	0.007268
30739.5	0.007504
30740	0.007715
30740.5	0.007894
30741	0.008036
30741.5	0.008138
30742	0.008198
30742.5	0.008216
30743	0.008194
30743.5	0.008133
30744	0.008036
30744.5	0.007909
30745	0.007756
30745.5	0.00758
30746	0.007388
30746.5	0.007184
30747	0.006972
30747.5	0.006755
30748	0.006538
30748.5	0.006323
30749	0.006114
30749.5	0.005911
30750	0.005718
30750.5	0.005536
30751	0.005366
30751.5	0.005209
30752	0.005067
30752.5	0.00494
30753	0.00483
30753.5	0.004736
30754	0.004662
30754.5	0.004606
30755	0.004571
30755.5	0.004557
30756	0.004567
30756.5	0.004601
30757	0.004661
30757.5	0.00475
30758	0.004868
30758.5	0.005018
30759	0.005201
30759.5	0.00542
30760	0.005675
30760.5	0.005967
30761	0.006295
30761.5	0.006659
30762	0.007055
30762.5	0.007478
30763	0.007922
30763.5	0.008376
30764	0.00883
30764.5	0.00927
30765	0.009682
30765.5	0.01005
30766	0.01036
30766.5	0.010598
30767	0.010754
30767.5	0.01082
30768	0.010792
30768.5	0.010672
30769	0.010463
30769.5	0.010174
30770	0.009816
30770.5	0.009402
30771	0.008944
30771.5	0.008458
30772	0.007955
30772.5	0.007447
30773	0.006945
30773.5	0.006456
30774	0.005988
30774.5	0.005546
30775	0.005133
30775.5	0.004752
30776	0.004404
30776.5	0.00409
30777	0.003809
30777.5	0.003561
30778	0.003345
30778.5	0.003159
30779	0.003003
30779.5	0.002874
30780	0.002773
30780.5	0.002696
30781	0.002643
30781.5	0.002614
30782	0.002607
30782.5	0.002621
30783	0.002656
30783.5	0.002711
30784	0.002786
30784.5	0.00288
30785	0.002993
30785.5	0.003124
30786	0.003274
30786.5	0.003441
30787	0.003626
30787.5	0.003828
30788	0.004047
30788.5	0.004285
30789	0.00454
30789.5	0.004815
30790	0.005109
30790.5	0.005425
30791	0.005762
30791.5	0.006122
30792	0.006506
30792.5	0.006915
30793	0.007348
30793.5	0.007805
30794	0.008285
30794.5	0.008786
30795	0.009305
30795.5	0.009839
30796	0.010384
30796.5	0.010934
30797	0.011484
30797.5	0.012029
30798	0.012564
30798.5	0.013083
30799	0.013581
30799.5	0.014056
30800	0.014504
30800.5	0.014924
30801	0.015314
30801.5	0.015675
30802	0.016008
30802.5	0.016315
30803	0.016596
30803.5	0.016855
30804	0.017093
30804.5	0.017311
30805	0.01751
30805.5	0.01769
30806	0.017851
30806.5	0.01799
30807	0.018104
30807.5	0.01819
30808	0.018243
30808.5	0.018257
30809	0.018229
30809.5	0.018152
30810	0.018021
30810.5	0.017834
30811	0.017588
30811.5	0.017283
30812	0.016921
30812.5	0.016506
30813	0.016043
30813.5	0.01554
30814	0.015006
30814.5	0.014452
30815	0.013887
30815.5	0.013322
30816	0.012767
30816.5	0.012229
30817	0.011717
30817.5	0.011235
30818	0.010786
30818.5	0.010374
30819	0.009999
30819.5	0.009659
30820	0.009352
30820.5	0.009074
30821	0.008822
30821.5	0.00859
30822	0.008372
30822.5	0.008163
30823	0.007957
30823.5	0.007749
30824	0.007535
30824.5	0.007311
30825	0.007073
30825.5	0.006822
30826	0.006557
30826.5	0.006279
30827	0.00599
30827.5	0.005693
30828	0.005392
30828.5	0.00509
30829	0.004791
30829.5	0.004498
30830	0.004213
30830.5	0.00394
30831	0.003678
30831.5	0.00343
30832	0.003196
30832.5	0.002976
30833	0.00277
30833.5	0.002577
30834	0.002398
30834.5	0.002231
30835	0.002076
30835.5	0.001933
30836	0.001802
30836.5	0.001681
30837	0.001571
30837.5	0.001471
30838	0.00138
30838.5	0.001299
30839	0.001228
30839.5	0.001164
30840	0.001109
30840.5	0.001062
30841	0.001022
30841.5	0.000989
30842	0.000961
30842.5	0.00094
30843	0.000924
30843.5	0.000912
30844	0.000905
30844.5	0.000901
30845	0.0009
30845.5	0.000903
30846	0.000907
30846.5	0.000914
30847	0.000922
30847.5	0.000932
30848	0.000942
30848.5	0.000955
30849	0.000968
30849.5	0.000983
30850	0.000999
30850.5	0.001017
30851	0.001036
30851.5	0.001058
30852	0.001083
30852.5	0.00111
30853	0.001141
30853.5	0.001175
30854	0.001214
30854.5	0.001256
30855	0.001303
30855.5	0.001356
30856	0.001413
30856.5	0.001475
30857	0.001543
30857.5	0.001616
30858	0.001695
30858.5	0.00178
30859	0.00187
30859.5	0.001966
30860	0.002067
30860.5	0.002174
30861	0.002286
30861.5	0.002404
30862	0.002527
30862.5	0.002656
30863	0.00279
30863.5	0.002931
30864	0.003079
30864.5	0.003233
30865	0.003396
30865.5	0.003568
30866	0.003751
30866.5	0.003946
30867	0.004156
30867.5	0.004381
30868	0.004626
30868.5	0.004893
30869	0.005184
30869.5	0.005504
30870	0.005854
30870.5	0.006239
30871	0.00666
30871.5	0.00712
30872	0.007619
30872.5	0.008157
30873	0.008731
30873.5	0.009337
30874	0.009966
30874.5	0.010608
30875	0.011249
30875.5	0.011871
30876	0.012455
30876.5	0.01298
30877	0.013426
30877.5	0.013772
30878	0.014004
30878.5	0.01411
30879	0.014085
30879.5	0.01393
30880	0.013655
30880.5	0.013274
30881	0.012805
30881.5	0.012271
30882	0.011695
30882.5	0.011099
30883	0.010503
30883.5	0.009926
30884	0.009382
30884.5	0.008882
30885	0.008434
30885.5	0.008043
30886	0.007712
30886.5	0.007442
30887	0.007233
30887.5	0.007085
30888	0.006996
30888.5	0.006967
30889	0.006997
30889.5	0.007086
30890	0.007234
30890.5	0.007443
30891	0.007716
30891.5	0.008056
30892	0.008467
30892.5	0.008956
30893	0.009531
30893.5	0.0102
30894	0.010976
30894.5	0.011872
30895	0.012905
30895.5	0.014093
30896	0.01546
30896.5	0.01703
30897	0.018833
30897.5	0.0209
30898	0.023269
30898.5	0.025978
30899	0.029071
30899.5	0.032591
30900	0.036586
30900.5	0.041107
30901	0.046201
30901.5	0.051918
30902	0.058307
30902.5	0.065414
30903	0.073281
30903.5	0.081946
30904	0.091439
30904.5	0.101781
30905	0.112981
30905.5	0.125032
30906	0.137904
30906.5	0.151541
30907	0.165855
30907.5	0.180716
30908	0.195949
30908.5	0.211331
30909	0.226588
30909.5	0.241397
30910	0.255399
30910.5	0.268208
30911	0.279437
30911.5	0.288717
30912	0.295729
30912.5	0.300225
30913	0.302054
30913.5	0.301175
30914	0.29766
30914.5	0.291692
30915	0.283544
30915.5	0.273556
30916	0.26211
30916.5	0.249599
30917	0.2364
30917.5	0.222855
30918	0.209255
30918.5	0.195833
30919	0.182767
30919.5	0.170175
30920	0.158133
30920.5	0.146675
30921	0.135809
30921.5	0.125522
30922	0.115793
30922.5	0.106599
30923	0.097916
30923.5	0.089729
30924	0.082029
30924.5	0.074813
30925	0.068084
30925.5	0.061848
30926	0.056111
30926.5	0.050875
30927	0.046141
30927.5	0.0419
30928	0.03814
30928.5	0.034841
30929	0.031978
30929.5	0.029523
30930	0.027444
30930.5	0.02571
30931	0.024288
30931.5	0.023146
30932	0.022254
30932.5	0.021582
30933	0.021099
30933.5	0.020777
30934	0.020587
30934.5	0.020497
30935	0.020477
30935.5	0.020493
30936	0.020513
30936.5	0.020503
30937	0.020434
30937.5	0.020279
30938	0.020016
30938.5	0.019631
30939	0.019119
30939.5	0.018485
30940	0.01774
30940.5	0.016903
30941	0.015998
30941.5	0.015053
30942	0.014095
30942.5	0.013148
30943	0.012236
30943.5	0.011375
30944	0.01058
30944.5	0.009859
30945	0.009216
30945.5	0.008653
30946	0.00817
30946.5	0.007763
30947	0.007427
30947.5	0.007159
30948	0.006952
30948.5	0.006801
30949	0.0067
30949.5	0.006643
30950	0.006623
30950.5	0.006634
30951	0.006668
30951.5	0.006719
30952	0.006779
30952.5	0.006838
30953	0.006888
30953.5	0.006922
30954	0.00693
30954.5	0.006907
30955	0.006846
30955.5	0.006743
30956	0.006596
30956.5	0.006406
30957	0.006174
30957.5	0.005904
30958	0.005603
30958.5	0.005277
30959	0.004934
30959.5	0.004583
30960	0.004229
30960.5	0.003882
30961	0.003545
30961.5	0.003224
30962	0.002923
30962.5	0.002644
30963	0.002388
30963.5	0.002155
30964	0.001946
30964.5	0.001759
30965	0.001593
30965.5	0.001447
30966	0.001319
30966.5	0.001208
30967	0.001111
30967.5	0.001027
30968	0.000956
30968.5	0.000895
30969	0.000843
30969.5	0.000799
30970	0.000763
30970.5	0.000733
30971	0.000708
30971.5	0.000689
30972	0.000675
30972.5	0.000664
30973	0.000657
30973.5	0.000653
30974	0.000652
30974.5	0.000654
30975	0.000658
30975.5	0.000664
30976	0.000672
30976.5	0.000682
30977	0.000693
30977.5	0.000705
30978	0.000718
30978.5	0.000731
30979	0.000744
30979.5	0.000757
30980	0.000769
30980.5	0.000779
30981	0.000788
30981.5	0.000794
30982	0.000797
30982.5	0.000797
30983	0.000794
30983.5	0.000787
30984	0.000776
30984.5	0.000763
30985	0.000746
30985.5	0.000728
30986	0.000707
30986.5	0.000685
30987	0.000664
30987.5	0.000642
30988	0.000622
30988.5	0.000603
30989	0.000587
30989.5	0.000574
30990	0.000564
30990.5	0.000558
30991	0.000557
30991.5	0.00056
30992	0.000569
30992.5	0.000584
30993	0.000605
30993.5	0.000634
30994	0.000671
30994.5	0.000718
30995	0.000777
30995.5	0.000848
30996	0.000935
30996.5	0.00104
30997	0.001165
30997.5	0.001315
30998	0.001493
30998.5	0.001704
30999	0.001952
[truncated: 178,002 more rows]

## Sheet: EDF6a Sphinganine replicate 3
Deconvoluted Mass (a.m.u)	Intensity (Counts)
4000	1.95e-10
4000.5	5.79e-10
4001	1.26e-09
4001.5	2.38e-09
4002	4.11e-09
4002.5	6.66e-09
4003	1.03e-08
4003.5	1.52e-08
4004	2.15e-08
4004.5	2.94e-08
4005	3.89e-08
4005.5	4.97e-08
4006	6.15e-08
4006.5	7.36e-08
4007	8.54e-08
4007.5	9.62e-08
4008	1.05e-07
4008.5	1.13e-07
4009	1.18e-07
4009.5	1.21e-07
4010	1.23e-07
4010.5	1.24e-07
4011	1.25e-07
4011.5	1.26e-07
4012	1.28e-07
4012.5	1.32e-07
4013	1.37e-07
4013.5	1.46e-07
4014	1.58e-07
4014.5	1.73e-07
4015	1.92e-07
4015.5	2.15e-07
4016	2.43e-07
4016.5	2.74e-07
4017	3.07e-07
4017.5	3.42e-07
4018	3.77e-07
4018.5	4.09e-07
4019	4.38e-07
4019.5	4.59e-07
4020	4.74e-07
4020.5	4.79e-07
4021	4.76e-07
4021.5	4.65e-07
4022	4.47e-07
4022.5	4.22e-07
4023	3.94e-07
4023.5	3.62e-07
4024	3.28e-07
4024.5	2.95e-07
4025	2.62e-07
4025.5	2.31e-07
4026	2.02e-07
4026.5	1.75e-07
4027	1.51e-07
4027.5	1.3e-07
4028	1.12e-07
4028.5	9.6e-08
4029	8.23e-08
4029.5	7.06e-08
4030	6.07e-08
4030.5	5.22e-08
4031	4.51e-08
4031.5	3.92e-08
4032	3.41e-08
4032.5	3e-08
4033	2.65e-08
4033.5	2.36e-08
4034	2.13e-08
4034.5	1.95e-08
4035	1.8e-08
4035.5	1.69e-08
4036	1.61e-08
4036.5	1.56e-08
4037	1.54e-08
4037.5	1.54e-08
4038	1.57e-08
4038.5	1.63e-08
4039	1.71e-08
4039.5	1.82e-08
4040	1.97e-08
4040.5	2.14e-08
4041	2.34e-08
4041.5	2.58e-08
4042	2.84e-08
4042.5	3.11e-08
4043	3.39e-08
4043.5	3.65e-08
4044	3.88e-08
4044.5	4.06e-08
4045	4.17e-08
4045.5	4.19e-08
4046	4.12e-08
4046.5	3.96e-08
4047	3.71e-08
4047.5	3.4e-08
4048	3.05e-08
4048.5	2.68e-08
4049	2.32e-08
4049.5	1.99e-08
4050	1.68e-08
4050.5	1.42e-08
4051	1.19e-08
4051.5	1e-08
4052	8.49e-09
4052.5	7.25e-09
4053	6.26e-09
4053.5	5.48e-09
4054	4.88e-09
4054.5	4.42e-09
4055	4.09e-09
4055.5	3.86e-09
4056	3.73e-09
4056.5	3.68e-09
4057	3.73e-09
4057.5	3.87e-09
4058	4.1e-09
4058.5	4.45e-09
4059	4.93e-09
4059.5	5.57e-09
4060	6.38e-09
4060.5	7.4e-09
4061	8.65e-09
4061.5	1.02e-08
4062	1.2e-08
4062.5	1.4e-08
4063	1.64e-08
4063.5	1.9e-08
4064	2.19e-08
4064.5	2.49e-08
4065	2.82e-08
4065.5	3.16e-08
4066	3.51e-08
4066.5	3.89e-08
4067	4.3e-08
4067.5	4.75e-08
4068	5.27e-08
4068.5	5.88e-08
4069	6.61e-08
4069.5	7.52e-08
4070	8.67e-08
4070.5	1.02e-07
4071	1.21e-07
4071.5	1.46e-07
4072	1.8e-07
4072.5	2.24e-07
4073	2.83e-07
4073.5	3.63e-07
4074	4.68e-07
4074.5	6.07e-07
4075	7.88e-07
4075.5	1.02e-06
4076	1.31e-06
4076.5	1.67e-06
4077	2.1e-06
4077.5	2.6e-06
4078	3.14e-06
4078.5	3.71e-06
4079	4.27e-06
4079.5	4.79e-06
4080	5.22e-06
4080.5	5.54e-06
4081	5.72e-06
4081.5	5.75e-06
4082	5.63e-06
4082.5	5.39e-06
4083	5.05e-06
4083.5	4.64e-06
4084	4.2e-06
4084.5	3.75e-06
4085	3.32e-06
4085.5	2.92e-06
4086	2.55e-06
4086.5	2.23e-06
4087	1.96e-06
4087.5	1.72e-06
4088	1.52e-06
4088.5	1.35e-06
4089	1.21e-06
4089.5	1.08e-06
4090	9.79e-07
4090.5	8.88e-07
4091	8.1e-07
4091.5	7.4e-07
4092	6.79e-07
4092.5	6.25e-07
4093	5.78e-07
4093.5	5.37e-07
4094	5.03e-07
4094.5	4.76e-07
4095	4.57e-07
4095.5	4.46e-07
4096	4.44e-07
4096.5	4.52e-07
4097	4.72e-07
4097.5	5.06e-07
4098	5.56e-07
4098.5	6.28e-07
4099	7.25e-07
4099.5	8.55e-07
4100	1.02e-06
4100.5	1.24e-06
4101	1.52e-06
4101.5	1.86e-06
4102	2.28e-06
4102.5	2.78e-06
4103	3.35e-06
4103.5	4.01e-06
4104	4.73e-06
4104.5	5.52e-06
4105	6.35e-06
4105.5	7.21e-06
4106	8.09e-06
4106.5	8.97e-06
4107	9.86e-06
4107.5	1.07e-05
4108	1.16e-05
4108.5	1.25e-05
4109	1.34e-05
4109.5	1.42e-05
4110	1.5e-05
4110.5	1.57e-05
4111	1.63e-05
4111.5	1.69e-05
4112	1.72e-05
4112.5	1.73e-05
4113	1.73e-05
4113.5	1.7e-05
4114	1.65e-05
4114.5	1.58e-05
4115	1.49e-05
4115.5	1.39e-05
4116	1.28e-05
4116.5	1.17e-05
4117	1.06e-05
4117.5	9.57e-06
4118	8.56e-06
4118.5	7.62e-06
4119	6.75e-06
4119.5	5.97e-06
4120	5.25e-06
4120.5	4.6e-06
4121	4.02e-06
4121.5	3.49e-06
4122	3e-06
4122.5	2.57e-06
4123	2.18e-06
4123.5	1.83e-06
4124	1.52e-06
4124.5	1.25e-06
4125	1.02e-06
4125.5	8.27e-07
4126	6.65e-07
4126.5	5.33e-07
4127	4.27e-07
4127.5	3.43e-07
4128	2.77e-07
4128.5	2.26e-07
4129	1.86e-07
4129.5	1.56e-07
4130	1.34e-07
4130.5	1.17e-07
4131	1.05e-07
4131.5	9.74e-08
4132	9.26e-08
4132.5	9.07e-08
4133	9.17e-08
4133.5	9.55e-08
4134	1.03e-07
4134.5	1.13e-07
4135	1.29e-07
4135.5	1.49e-07
4136	1.78e-07
4136.5	2.15e-07
4137	2.63e-07
4137.5	3.26e-07
4138	4.06e-07
4138.5	5.07e-07
4139	6.3e-07
4139.5	7.77e-07
4140	9.49e-07
4140.5	1.14e-06
4141	1.35e-06
4141.5	1.57e-06
4142	1.8e-06
4142.5	2.01e-06
4143	2.21e-06
4143.5	2.39e-06
4144	2.54e-06
4144.5	2.67e-06
4145	2.77e-06
4145.5	2.85e-06
4146	2.92e-06
4146.5	2.98e-06
4147	3.03e-06
4147.5	3.09e-06
4148	3.14e-06
4148.5	3.19e-06
4149	3.24e-06
4149.5	3.27e-06
4150	3.3e-06
4150.5	3.29e-06
4151	3.26e-06
4151.5	3.19e-06
4152	3.07e-06
4152.5	2.91e-06
4153	2.7e-06
4153.5	2.46e-06
4154	2.2e-06
4154.5	1.93e-06
4155	1.66e-06
4155.5	1.41e-06
4156	1.17e-06
4156.5	9.69e-07
4157	7.92e-07
4157.5	6.45e-07
4158	5.25e-07
4158.5	4.28e-07
4159	3.51e-07
4159.5	2.91e-07
4160	2.45e-07
4160.5	2.09e-07
4161	1.82e-07
4161.5	1.61e-07
4162	1.46e-07
4162.5	1.35e-07
4163	1.27e-07
4163.5	1.22e-07
4164	1.2e-07
4164.5	1.2e-07
4165	1.22e-07
4165.5	1.26e-07
4166	1.31e-07
4166.5	1.38e-07
4167	1.46e-07
4167.5	1.56e-07
4168	1.66e-07
4168.5	1.78e-07
4169	1.9e-07
4169.5	2.02e-07
4170	2.14e-07
4170.5	2.25e-07
4171	2.36e-07
4171.5	2.45e-07
4172	2.53e-07
4172.5	2.59e-07
4173	2.63e-07
4173.5	2.65e-07
4174	2.66e-07
4174.5	2.65e-07
4175	2.63e-07
4175.5	2.59e-07
4176	2.56e-07
4176.5	2.52e-07
4177	2.48e-07
4177.5	2.44e-07
4178	2.41e-07
4178.5	2.39e-07
4179	2.37e-07
4179.5	2.36e-07
4180	2.36e-07
4180.5	2.37e-07
4181	2.39e-07
4181.5	2.41e-07
4182	2.44e-07
4182.5	2.47e-07
4183	2.49e-07
4183.5	2.5e-07
4184	2.5e-07
4184.5	2.49e-07
4185	2.45e-07
4185.5	2.39e-07
4186	2.31e-07
4186.5	2.2e-07
4187	2.08e-07
4187.5	1.94e-07
4188	1.8e-07
4188.5	1.65e-07
4189	1.51e-07
4189.5	1.38e-07
4190	1.26e-07
4190.5	1.16e-07
4191	1.07e-07
4191.5	1.01e-07
4192	9.63e-08
4192.5	9.36e-08
4193	9.28e-08
4193.5	9.4e-08
4194	9.71e-08
4194.5	1.02e-07
4195	1.1e-07
4195.5	1.2e-07
4196	1.32e-07
4196.5	1.46e-07
4197	1.63e-07
4197.5	1.82e-07
4198	2.03e-07
4198.5	2.25e-07
4199	2.49e-07
4199.5	2.73e-07
4200	2.99e-07
4200.5	3.25e-07
4201	3.53e-07
4201.5	3.84e-07
4202	4.19e-07
4202.5	4.62e-07
4203	5.15e-07
4203.5	5.83e-07
4204	6.72e-07
4204.5	7.92e-07
4205	9.53e-07
4205.5	1.17e-06
4206	1.47e-06
4206.5	1.88e-06
4207	2.44e-06
4207.5	3.2e-06
4208	4.2e-06
4208.5	5.5e-06
4209	7.15e-06
4209.5	9.16e-06
4210	1.15e-05
4210.5	1.42e-05
4211	1.69e-05
4211.5	1.96e-05
4212	2.2e-05
4212.5	2.4e-05
4213	2.52e-05
4213.5	2.58e-05
4214	2.56e-05
4214.5	2.47e-05
4215	2.34e-05
4215.5	2.17e-05
4216	1.98e-05
4216.5	1.79e-05
4217	1.61e-05
4217.5	1.44e-05
4218	1.29e-05
4218.5	1.15e-05
4219	1.03e-05
4219.5	9.28e-06
4220	8.38e-06
4220.5	7.58e-06
4221	6.87e-06
4221.5	6.22e-06
4222	5.62e-06
4222.5	5.05e-06
4223	4.51e-06
4223.5	4e-06
4224	3.51e-06
4224.5	3.05e-06
4225	2.63e-06
4225.5	2.25e-06
4226	1.91e-06
4226.5	1.62e-06
4227	1.37e-06
4227.5	1.17e-06
4228	1e-06
4228.5	8.72e-07
4229	7.69e-07
4229.5	6.92e-07
4230	6.38e-07
4230.5	6.03e-07
4231	5.86e-07
4231.5	5.86e-07
4232	6.03e-07
4232.5	6.37e-07
4233	6.92e-07
4233.5	7.7e-07
4234	8.74e-07
4234.5	1.01e-06
4235	1.19e-06
4235.5	1.41e-06
4236	1.68e-06
4236.5	2.01e-06
4237	2.41e-06
4237.5	2.87e-06
4238	3.38e-06
4238.5	3.94e-06
4239	4.51e-06
4239.5	5.08e-06
4240	5.6e-06
4240.5	6.03e-06
4241	6.34e-06
4241.5	6.49e-06
4242	6.48e-06
4242.5	6.31e-06
4243	6e-06
4243.5	5.57e-06
4244	5.08e-06
4244.5	4.54e-06
4245	4e-06
4245.5	3.49e-06
4246	3.03e-06
4246.5	2.62e-06
4247	2.26e-06
4247.5	1.97e-06
4248	1.74e-06
4248.5	1.55e-06
4249	1.41e-06
4249.5	1.3e-06
4250	1.24e-06
4250.5	1.2e-06
4251	1.2e-06
4251.5	1.23e-06
4252	1.3e-06
4252.5	1.4e-06
4253	1.55e-06
4253.5	1.75e-06
4254	2.01e-06
4254.5	2.35e-06
4255	2.77e-06
4255.5	3.3e-06
4256	3.93e-06
4256.5	4.68e-06
4257	5.54e-06
4257.5	6.5e-06
4258	7.54e-06
4258.5	8.62e-06
4259	9.68e-06
4259.5	1.07e-05
4260	1.16e-05
4260.5	1.23e-05
4261	1.29e-05
4261.5	1.34e-05
4262	1.36e-05
4262.5	1.38e-05
4263	1.4e-05
4263.5	1.41e-05
4264	1.43e-05
4264.5	1.47e-05
4265	1.53e-05
4265.5	1.62e-05
4266	1.74e-05
4266.5	1.92e-05
4267	2.16e-05
4267.5	2.48e-05
4268	2.91e-05
4268.5	3.48e-05
4269	4.23e-05
4269.5	5.19e-05
4270	6.41e-05
4270.5	7.95e-05
4271	9.86e-05
4271.5	0.000121555
4272	0.000148602
4272.5	0.000179511
4273	0.000213673
4273.5	0.00025004
4274	0.000287148
4274.5	0.000323219
4275	0.000356315
4275.5	0.000384547
4276	0.000406272
4276.5	0.000420271
4277	0.000425861
4277.5	0.000422943
4278	0.000411972
4278.5	0.000393883
4279	0.000369969
4279.5	0.000341739
4280	0.000310782
4280.5	0.000278636
4281	0.00024668
4281.5	0.00021606
4282	0.000187646
4282.5	0.000162021
4283	0.000139499
4283.5	0.00012017
4284	0.00010395
4284.5	9.06e-05
4285	8e-05
4285.5	7.17e-05
4286	6.54e-05
4286.5	6.11e-05
4287	5.84e-05
4287.5	5.72e-05
4288	5.75e-05
4288.5	5.93e-05
4289	6.25e-05
4289.5	6.71e-05
4290	7.34e-05
4290.5	8.11e-05
4291	9.03e-05
4291.5	0.000100718
4292	0.000112037
4292.5	0.000123687
4293	0.000134945
4293.5	0.000144974
4294	0.000152923
4294.5	0.000158063
4295	0.000159913
4295.5	0.000158333
4296	0.000153551
4296.5	0.000146117
4297	0.000136794
4297.5	0.000126434
4298	0.000115845
4298.5	0.00010571
4299	9.65e-05
4299.5	8.87e-05
4300	8.23e-05
4300.5	7.75e-05
4301	7.44e-05
4301.5	7.28e-05
4302	7.28e-05
4302.5	7.44e-05
4303	7.75e-05
4303.5	8.22e-05
4304	8.84e-05
4304.5	9.59e-05
4305	0.000104419
4305.5	0.000113513
4306	0.000122525
4306.5	0.000130638
4307	0.000136947
4307.5	0.000140591
4308	0.00014091
4308.5	0.00013759
4309	0.000130744
4309.5	0.000120902
4310	0.000108909
4310.5	9.58e-05
4311	8.24e-05
4311.5	6.97e-05
4312	5.82e-05
4312.5	4.81e-05
4313	3.96e-05
4313.5	3.27e-05
4314	2.71e-05
4314.5	2.27e-05
4315	1.93e-05
4315.5	1.67e-05
4316	1.47e-05
4316.5	1.32e-05
4317	1.22e-05
4317.5	1.14e-05
4318	1.09e-05
4318.5	1.07e-05
4319	1.06e-05
4319.5	1.07e-05
4320	1.1e-05
4320.5	1.14e-05
4321	1.19e-05
4321.5	1.26e-05
4322	1.33e-05
4322.5	1.42e-05
4323	1.5e-05
4323.5	1.59e-05
4324	1.67e-05
4324.5	1.75e-05
4325	1.81e-05
4325.5	1.86e-05
4326	1.89e-05
4326.5	1.9e-05
4327	1.89e-05
4327.5	1.86e-05
4328	1.82e-05
4328.5	1.76e-05
4329	1.69e-05
4329.5	1.62e-05
4330	1.54e-05
4330.5	1.46e-05
4331	1.38e-05
4331.5	1.3e-05
4332	1.22e-05
4332.5	1.14e-05
4333	1.06e-05
4333.5	9.79e-06
4334	8.97e-06
4334.5	8.16e-06
4335	7.36e-06
4335.5	6.59e-06
4336	5.86e-06
4336.5	5.18e-06
4337	4.57e-06
4337.5	4.03e-06
4338	3.56e-06
4338.5	3.17e-06
4339	2.85e-06
4339.5	2.59e-06
4340	2.4e-06
4340.5	2.26e-06
4341	2.18e-06
4341.5	2.16e-06
4342	2.19e-06
4342.5	2.28e-06
4343	2.44e-06
4343.5	2.68e-06
4344	3.02e-06
4344.5	3.48e-06
4345	4.11e-06
4345.5	4.94e-06
4346	6.03e-06
4346.5	7.46e-06
4347	9.29e-06
4347.5	1.16e-05
4348	1.46e-05
4348.5	1.81e-05
4349	2.23e-05
4349.5	2.72e-05
4350	3.26e-05
4350.5	3.82e-05
4351	4.37e-05
4351.5	4.88e-05
4352	5.29e-05
4352.5	5.56e-05
4353	5.68e-05
4353.5	5.62e-05
4354	5.39e-05
4354.5	5.02e-05
4355	4.53e-05
4355.5	3.99e-05
4356	3.42e-05
4356.5	2.87e-05
4357	2.36e-05
4357.5	1.91e-05
4358	1.53e-05
4358.5	1.22e-05
4359	9.62e-06
4359.5	7.62e-06
4360	6.05e-06
4360.5	4.85e-06
4361	3.93e-06
4361.5	3.23e-06
4362	2.69e-06
4362.5	2.29e-06
4363	1.99e-06
4363.5	1.76e-06
4364	1.58e-06
4364.5	1.46e-06
4365	1.37e-06
4365.5	1.31e-06
4366	1.27e-06
4366.5	1.26e-06
4367	1.27e-06
4367.5	1.3e-06
4368	1.35e-06
4368.5	1.43e-06
4369	1.53e-06
4369.5	1.67e-06
4370	1.85e-06
4370.5	2.07e-06
4371	2.36e-06
4371.5	2.72e-06
4372	3.18e-06
4372.5	3.74e-06
4373	4.45e-06
4373.5	5.3e-06
4374	6.34e-06
4374.5	7.55e-06
4375	8.96e-06
4375.5	1.05e-05
4376	1.22e-05
4376.5	1.4e-05
4377	1.58e-05
4377.5	1.74e-05
4378	1.89e-05
4378.5	2.01e-05
4379	2.09e-05
4379.5	2.13e-05
4380	2.14e-05
4380.5	2.11e-05
4381	2.05e-05
4381.5	1.97e-05
4382	1.87e-05
4382.5	1.77e-05
4383	1.65e-05
4383.5	1.54e-05
4384	1.44e-05
4384.5	1.34e-05
4385	1.25e-05
4385.5	1.17e-05
4386	1.1e-05
4386.5	1.04e-05
4387	9.94e-06
4387.5	9.52e-06
4388	9.17e-06
4388.5	8.89e-06
4389	8.68e-06
4389.5	8.52e-06
4390	8.41e-06
4390.5	8.35e-06
4391	8.33e-06
4391.5	8.34e-06
4392	8.38e-06
4392.5	8.44e-06
4393	8.53e-06
4393.5	8.62e-06
4394	8.73e-06
4394.5	8.84e-06
4395	8.95e-06
4395.5	9.05e-06
4396	9.14e-06
4396.5	9.21e-06
4397	9.26e-06
4397.5	9.27e-06
4398	9.26e-06
4398.5	9.2e-06
4399	9.12e-06
4399.5	9e-06
4400	8.85e-06
4400.5	8.68e-06
4401	8.49e-06
4401.5	8.29e-06
4402	8.1e-06
4402.5	7.93e-06
4403	7.78e-06
4403.5	7.66e-06
4404	7.58e-06
4404.5	7.55e-06
4405	7.57e-06
4405.5	7.64e-06
4406	7.79e-06
4406.5	7.99e-06
4407	8.27e-06
4407.5	8.63e-06
4408	9.06e-06
4408.5	9.59e-06
4409	1.02e-05
4409.5	1.09e-05
4410	1.18e-05
4410.5	1.27e-05
4411	1.38e-05
4411.5	1.5e-05
4412	1.64e-05
4412.5	1.78e-05
4413	1.94e-05
4413.5	2.11e-05
4414	2.28e-05
4414.5	2.45e-05
4415	2.6e-05
4415.5	2.72e-05
4416	2.81e-05
4416.5	2.84e-05
4417	2.82e-05
4417.5	2.74e-05
4418	2.6e-05
4418.5	2.4e-05
4419	2.18e-05
4419.5	1.93e-05
4420	1.67e-05
4420.5	1.42e-05
4421	1.19e-05
4421.5	9.91e-06
4422	8.17e-06
4422.5	6.71e-06
4423	5.53e-06
4423.5	4.58e-06
4424	3.84e-06
4424.5	3.26e-06
4425	2.83e-06
4425.5	2.5e-06
4426	2.27e-06
4426.5	2.11e-06
4427	2.01e-06
4427.5	1.96e-06
4428	1.95e-06
4428.5	1.98e-06
4429	2.04e-06
4429.5	2.12e-06
4430	2.22e-06
4430.5	2.34e-06
4431	2.46e-06
4431.5	2.56e-06
4432	2.65e-06
4432.5	2.72e-06
4433	2.76e-06
4433.5	2.76e-06
4434	2.73e-06
4434.5	2.68e-06
4435	2.6e-06
4435.5	2.51e-06
4436	2.42e-06
4436.5	2.32e-06
4437	2.24e-06
4437.5	2.17e-06
4438	2.11e-06
4438.5	2.08e-06
4439	2.06e-06
4439.5	2.05e-06
4440	2.07e-06
4440.5	2.1e-06
4441	2.15e-06
4441.5	2.21e-06
4442	2.29e-06
4442.5	2.38e-06
4443	2.48e-06
4443.5	2.6e-06
4444	2.74e-06
4444.5	2.89e-06
4445	3.06e-06
4445.5	3.25e-06
4446	3.48e-06
4446.5	3.72e-06
4447	4e-06
4447.5	4.3e-06
4448	4.62e-06
4448.5	4.95e-06
4449	5.26e-06
4449.5	5.54e-06
4450	5.77e-06
4450.5	5.92e-06
4451	5.96e-06
4451.5	5.9e-06
4452	5.72e-06
4452.5	5.43e-06
4453	5.05e-06
4453.5	4.61e-06
4454	4.13e-06
4454.5	3.65e-06
4455	3.19e-06
4455.5	2.76e-06
4456	2.39e-06
4456.5	2.06e-06
4457	1.78e-06
4457.5	1.56e-06
4458	1.38e-06
4458.5	1.24e-06
4459	1.13e-06
4459.5	1.05e-06
4460	1e-06
4460.5	9.82e-07
4461	9.84e-07
4461.5	1.01e-06
4462	1.06e-06
4462.5	1.14e-06
4463	1.25e-06
4463.5	1.39e-06
4464	1.57e-06
4464.5	1.79e-06
4465	2.05e-06
4465.5	2.35e-06
4466	2.68e-06
4466.5	3.04e-06
4467	3.41e-06
4467.5	3.75e-06
4468	4.05e-06
4468.5	4.29e-06
4469	4.42e-06
4469.5	4.45e-06
4470	4.36e-06
4470.5	4.15e-06
4471	3.85e-06
4471.5	3.49e-06
4472	3.09e-06
4472.5	2.67e-06
4473	2.27e-06
4473.5	1.9e-06
4474	1.57e-06
4474.5	1.29e-06
4475	1.06e-06
4475.5	8.63e-07
4476	7.09e-07
4476.5	5.86e-07
4477	4.91e-07
4477.5	4.16e-07
4478	3.59e-07
4478.5	3.15e-07
4479	2.83e-07
4479.5	2.58e-07
4480	2.4e-07
4480.5	2.28e-07
4481	2.2e-07
4481.5	2.15e-07
4482	2.14e-07
4482.5	2.14e-07
4483	2.15e-07
4483.5	2.17e-07
4484	2.2e-07
4484.5	2.22e-07
4485	2.23e-07
4485.5	2.24e-07
4486	2.25e-07
4486.5	2.25e-07
4487	2.26e-07
4487.5	2.27e-07
4488	2.3e-07
4488.5	2.35e-07
4489	2.44e-07
4489.5	2.58e-07
4490	2.79e-07
4490.5	3.09e-07
4491	3.52e-07
4491.5	4.13e-07
4492	4.97e-07
4492.5	6.14e-07
4493	7.79e-07
4493.5	1.01e-06
4494	1.33e-06
4494.5	1.79e-06
4495	2.42e-06
4495.5	3.3e-06
4496	4.51e-06
4496.5	6.14e-06
4497	8.29e-06
4497.5	1.11e-05
4498	1.46e-05
4498.5	1.89e-05
4499	2.38e-05
4499.5	2.93e-05
4500	3.51e-05
4500.5	4.07e-05
4501	4.58e-05
4501.5	4.97e-05
4502	5.2e-05
4502.5	5.26e-05
4503	5.12e-05
4503.5	4.82e-05
4504	4.38e-05
4504.5	3.85e-05
4505	3.28e-05
4505.5	2.73e-05
4506	2.21e-05
4506.5	1.75e-05
4507	1.37e-05
4507.5	1.06e-05
4508	8.13e-06
4508.5	6.22e-06
4509	4.78e-06
4509.5	3.7e-06
4510	2.89e-06
4510.5	2.3e-06
4511	1.86e-06
4511.5	1.54e-06
4512	1.3e-06
4512.5	1.12e-06
4513	9.94e-07
4513.5	9.01e-07
4514	8.35e-07
4514.5	7.9e-07
4515	7.63e-07
4515.5	7.49e-07
4516	7.48e-07
4516.5	7.57e-07
4517	7.76e-07
4517.5	8.04e-07
4518	8.42e-07
4518.5	8.9e-07
4519	9.48e-07
4519.5	1.02e-06
4520	1.1e-06
4520.5	1.2e-06
4521	1.31e-06
4521.5	1.44e-06
4522	1.58e-06
4522.5	1.74e-06
4523	1.92e-06
4523.5	2.11e-06
4524	2.31e-06
4524.5	2.51e-06
4525	2.72e-06
4525.5	2.92e-06
4526	3.1e-06
4526.5	3.27e-06
4527	3.42e-06
4527.5	3.54e-06
4528	3.64e-06
4528.5	3.71e-06
4529	3.78e-06
4529.5	3.83e-06
4530	3.89e-06
4530.5	3.96e-06
4531	4.05e-06
4531.5	4.17e-06
4532	4.34e-06
4532.5	4.56e-06
4533	4.84e-06
4533.5	5.18e-06
4534	5.6e-06
4534.5	6.08e-06
4535	6.64e-06
4535.5	7.24e-06
4536	7.88e-06
4536.5	8.51e-06
4537	9.11e-06
4537.5	9.62e-06
4538	1e-05
4538.5	1.02e-05
4539	1.03e-05
4539.5	1.01e-05
4540	9.76e-06
4540.5	9.28e-06
4541	8.69e-06
4541.5	8.04e-06
4542	7.36e-06
4542.5	6.69e-06
4543	6.07e-06
4543.5	5.5e-06
4544	5e-06
4544.5	4.57e-06
4545	4.22e-06
4545.5	3.93e-06
4546	3.71e-06
4546.5	3.56e-06
4547	3.46e-06
4547.5	3.42e-06
4548	3.43e-06
4548.5	3.49e-06
4549	3.6e-06
4549.5	3.75e-06
4550	3.94e-06
4550.5	4.18e-06
4551	4.44e-06
4551.5	4.71e-06
4552	5e-06
4552.5	5.27e-06
4553	5.53e-06
4553.5	5.75e-06
4554	5.92e-06
4554.5	6.05e-06
4555	6.13e-06
4555.5	6.16e-06
4556	6.16e-06
4556.5	6.14e-06
4557	6.12e-06
4557.5	6.1e-06
4558	6.1e-06
4558.5	6.12e-06
4559	6.18e-06
4559.5	6.28e-06
4560	6.42e-06
4560.5	6.59e-06
4561	6.81e-06
4561.5	7.05e-06
4562	7.32e-06
4562.5	7.61e-06
4563	7.91e-06
4563.5	8.22e-06
4564	8.53e-06
4564.5	8.86e-06
4565	9.19e-06
4565.5	9.54e-06
4566	9.91e-06
4566.5	1.03e-05
4567	1.07e-05
4567.5	1.12e-05
4568	1.17e-05
4568.5	1.23e-05
4569	1.28e-05
4569.5	1.33e-05
4570	1.38e-05
4570.5	1.41e-05
4571	1.43e-05
4571.5	1.44e-05
4572	1.41e-05
4572.5	1.37e-05
4573	1.3e-05
4573.5	1.22e-05
4574	1.12e-05
4574.5	1.01e-05
4575	8.94e-06
4575.5	7.84e-06
4576	6.82e-06
4576.5	5.9e-06
4577	5.1e-06
4577.5	4.42e-06
4578	3.86e-06
4578.5	3.4e-06
4579	3.04e-06
4579.5	2.77e-06
4580	2.57e-06
4580.5	2.43e-06
4581	2.35e-06
4581.5	2.32e-06
4582	2.33e-06
4582.5	2.4e-06
4583	2.5e-06
4583.5	2.65e-06
4584	2.85e-06
4584.5	3.1e-06
4585	3.39e-06
4585.5	3.73e-06
4586	4.11e-06
4586.5	4.53e-06
4587	4.99e-06
4587.5	5.48e-06
4588	5.98e-06
4588.5	6.48e-06
4589	6.95e-06
4589.5	7.38e-06
4590	7.74e-06
4590.5	8.02e-06
4591	8.19e-06
4591.5	8.24e-06
4592	8.17e-06
4592.5	7.97e-06
4593	7.66e-06
4593.5	7.24e-06
4594	6.73e-06
4594.5	6.17e-06
4595	5.58e-06
4595.5	4.98e-06
4596	4.4e-06
4596.5	3.85e-06
4597	3.34e-06
4597.5	2.89e-06
4598	2.49e-06
4598.5	2.15e-06
4599	1.86e-06
4599.5	1.62e-06
4600	1.42e-06
4600.5	1.26e-06
4601	1.13e-06
4601.5	1.03e-06
4602	9.48e-07
4602.5	8.9e-07
4603	8.48e-07
4603.5	8.19e-07
4604	8.03e-07
4604.5	7.97e-07
4605	8e-07
4605.5	8.1e-07
4606	8.26e-07
4606.5	8.47e-07
4607	8.72e-07
4607.5	9e-07
4608	9.31e-07
4608.5	9.64e-07
4609	1e-06
4609.5	1.04e-06
4610	1.08e-06
4610.5	1.13e-06
4611	1.19e-06
4611.5	1.25e-06
4612	1.32e-06
4612.5	1.41e-06
4613	1.51e-06
4613.5	1.63e-06
4614	1.77e-06
4614.5	1.93e-06
4615	2.12e-06
4615.5	2.33e-06
4616	2.56e-06
4616.5	2.81e-06
4617	3.07e-06
4617.5	3.35e-06
4618	3.62e-06
4618.5	3.88e-06
4619	4.11e-06
4619.5	4.29e-06
4620	4.43e-06
4620.5	4.49e-06
4621	4.49e-06
4621.5	4.43e-06
4622	4.3e-06
4622.5	4.12e-06
4623	3.91e-06
4623.5	3.68e-06
4624	3.45e-06
4624.5	3.22e-06
4625	3.01e-06
4625.5	2.82e-06
4626	2.65e-06
4626.5	2.51e-06
4627	2.4e-06
4627.5	2.3e-06
4628	2.23e-06
4628.5	2.17e-06
4629	2.11e-06
4629.5	2.06e-06
4630	2.01e-06
4630.5	1.96e-06
4631	1.89e-06
4631.5	1.82e-06
4632	1.73e-06
4632.5	1.64e-06
4633	1.54e-06
4633.5	1.44e-06
4634	1.34e-06
4634.5	1.25e-06
4635	1.16e-06
4635.5	1.08e-06
4636	1e-06
4636.5	9.42e-07
4637	8.88e-07
4637.5	8.43e-07
4638	8.06e-07
4638.5	7.76e-07
4639	7.51e-07
4639.5	7.3e-07
4640	7.12e-07
4640.5	6.97e-07
4641	6.82e-07
4641.5	6.67e-07
4642	6.51e-07
4642.5	6.34e-07
4643	6.13e-07
4643.5	5.91e-07
4644	5.65e-07
4644.5	5.38e-07
4645	5.08e-07
4645.5	4.78e-07
4646	4.48e-07
4646.5	4.19e-07
4647	3.92e-07
4647.5	3.69e-07
4648	3.5e-07
4648.5	3.37e-07
4649	3.29e-07
4649.5	3.3e-07
4650	3.38e-07
4650.5	3.58e-07
4651	3.9e-07
4651.5	4.39e-07
4652	5.1e-07
4652.5	6.1e-07
4653	7.5e-07
4653.5	9.43e-07
4654	1.21e-06
4654.5	1.57e-06
4655	2.05e-06
4655.5	2.67e-06
4656	3.49e-06
4656.5	4.51e-06
4657	5.76e-06
4657.5	7.25e-06
4658	8.96e-06
4658.5	1.09e-05
4659	1.29e-05
4659.5	1.5e-05
4660	1.71e-05
4660.5	1.91e-05
4661	2.08e-05
4661.5	2.23e-05
4662	2.34e-05
4662.5	2.42e-05
4663	2.45e-05
4663.5	2.45e-05
4664	2.41e-05
4664.5	2.34e-05
4665	2.24e-05
4665.5	2.12e-05
4666	1.98e-05
4666.5	1.83e-05
4667	1.67e-05
4667.5	1.52e-05
4668	1.36e-05
4668.5	1.21e-05
4669	1.07e-05
4669.5	9.45e-06
4670	8.26e-06
4670.5	7.19e-06
4671	6.24e-06
4671.5	5.41e-06
4672	4.68e-06
4672.5	4.06e-06
4673	3.52e-06
4673.5	3.07e-06
4674	2.68e-06
4674.5	2.36e-06
4675	2.09e-06
4675.5	1.86e-06
4676	1.68e-06
4676.5	1.53e-06
4677	1.42e-06
4677.5	1.33e-06
4678	1.27e-06
4678.5	1.24e-06
4679	1.23e-06
4679.5	1.26e-06
4680	1.31e-06
4680.5	1.4e-06
4681	1.53e-06
4681.5	1.71e-06
4682	1.96e-06
4682.5	2.29e-06
4683	2.72e-06
4683.5	3.28e-06
4684	4.01e-06
4684.5	4.95e-06
4685	6.15e-06
4685.5	7.69e-06
4686	9.63e-06
4686.5	1.21e-05
4687	1.51e-05
4687.5	1.87e-05
4688	2.31e-05
4688.5	2.83e-05
4689	3.42e-05
4689.5	4.08e-05
4690	4.79e-05
4690.5	5.51e-05
4691	6.22e-05
4691.5	6.86e-05
4692	7.37e-05
4692.5	7.72e-05
4693	7.86e-05
4693.5	7.78e-05
4694	7.48e-05
4694.5	6.99e-05
4695	6.34e-05
4695.5	5.61e-05
4696	4.84e-05
4696.5	4.08e-05
4697	3.38e-05
4697.5	2.76e-05
4698	2.23e-05
4698.5	1.79e-05
4699	1.43e-05
4699.5	1.15e-05
4700	9.4e-06
4700.5	7.76e-06
4701	6.53e-06
4701.5	5.62e-06
4702	4.96e-06
4702.5	4.5e-06
4703	4.19e-06
4703.5	4e-06
4704	3.92e-06
4704.5	3.92e-06
4705	3.99e-06
4705.5	4.12e-06
4706	4.29e-06
4706.5	4.5e-06
4707	4.72e-06
4707.5	4.95e-06
4708	5.17e-06
4708.5	5.37e-06
4709	5.53e-06
4709.5	5.65e-06
4710	5.72e-06
4710.5	5.75e-06
4711	5.73e-06
4711.5	5.67e-06
4712	5.58e-06
4712.5	5.46e-06
4713	5.31e-06
4713.5	5.15e-06
4714	4.99e-06
4714.5	4.82e-06
4715	4.66e-06
4715.5	4.51e-06
4716	4.37e-06
4716.5	4.24e-06
4717	4.14e-06
4717.5	4.06e-06
4718	4e-06
4718.5	3.96e-06
4719	3.94e-06
4719.5	3.93e-06
4720	3.94e-06
4720.5	3.95e-06
4721	3.97e-06
4721.5	3.99e-06
4722	4e-06
4722.5	4.01e-06
4723	4e-06
4723.5	3.97e-06
4724	3.94e-06
4724.5	3.9e-06
4725	3.85e-06
4725.5	3.8e-06
4726	3.77e-06
4726.5	3.74e-06
4727	3.74e-06
4727.5	3.77e-06
4728	3.83e-06
4728.5	3.93e-06
4729	4.08e-06
4729.5	4.28e-06
4730	4.55e-06
4730.5	4.9e-06
4731	5.33e-06
4731.5	5.85e-06
4732	6.48e-06
4732.5	7.21e-06
4733	8.06e-06
4733.5	9.01e-06
4734	1e-05
4734.5	1.11e-05
4735	1.22e-05
4735.5	1.32e-05
4736	1.4e-05
4736.5	1.45e-05
4737	1.46e-05
4737.5	1.43e-05
4738	1.36e-05
4738.5	1.25e-05
4739	1.1e-05
4739.5	9.38e-06
4740	7.71e-06
4740.5	6.12e-06
4741	4.71e-06
4741.5	3.52e-06
4742	2.58e-06
4742.5	1.86e-06
4743	1.33e-06
4743.5	9.58e-07
4744	6.96e-07
4744.5	5.16e-07
4745	3.95e-07
4745.5	3.14e-07
4746	2.61e-07
4746.5	2.28e-07
4747	2.1e-07
4747.5	2.04e-07
4748	2.09e-07
4748.5	2.23e-07
4749	2.48e-07
4749.5	2.84e-07
4750	3.33e-07
4750.5	3.97e-07
4751	4.78e-07
4751.5	5.75e-07
4752	6.9e-07
4752.5	8.19e-07
4753	9.61e-07
4753.5	1.11e-06
4754	1.26e-06
4754.5	1.41e-06
4755	1.55e-06
4755.5	1.68e-06
4756	1.78e-06
4756.5	1.87e-06
4757	1.94e-06
4757.5	1.99e-06
4758	2.02e-06
4758.5	2.03e-06
4759	2.03e-06
4759.5	2.01e-06
4760	1.97e-06
4760.5	1.92e-06
4761	1.87e-06
4761.5	1.8e-06
4762	1.74e-06
4762.5	1.67e-06
4763	1.6e-06
4763.5	1.53e-06
4764	1.48e-06
4764.5	1.43e-06
4765	1.39e-06
4765.5	1.36e-06
4766	1.35e-06
4766.5	1.35e-06
4767	1.37e-06
4767.5	1.41e-06
4768	1.46e-06
4768.5	1.54e-06
4769	1.64e-06
4769.5	1.77e-06
4770	1.93e-06
4770.5	2.11e-06
4771	2.32e-06
4771.5	2.56e-06
4772	2.82e-06
4772.5	3.11e-06
4773	3.41e-06
4773.5	3.72e-06
4774	4.02e-06
4774.5	4.29e-06
4775	4.53e-06
4775.5	4.72e-06
4776	4.84e-06
4776.5	4.88e-06
4777	4.83e-06
4777.5	4.7e-06
4778	4.48e-06
4778.5	4.19e-06
4779	3.85e-06
4779.5	3.47e-06
4780	3.08e-06
4780.5	2.68e-06
4781	2.29e-06
4781.5	1.94e-06
4782	1.61e-06
4782.5	1.33e-06
4783	1.08e-06
4783.5	8.73e-07
4784	7.02e-07
4784.5	5.63e-07
4785	4.52e-07
4785.5	3.64e-07
4786	2.95e-07
4786.5	2.42e-07
4787	2.02e-07
4787.5	1.72e-07
4788	1.5e-07
4788.5	1.35e-07
4789	1.25e-07
4789.5	1.19e-07
4790	1.18e-07
4790.5	1.2e-07
4791	1.26e-07
4791.5	1.36e-07
4792	1.51e-07
4792.5	1.7e-07
4793	1.94e-07
4793.5	2.23e-07
4794	2.58e-07
4794.5	2.98e-07
4795	3.43e-07
4795.5	3.91e-07
4796	4.43e-07
4796.5	4.98e-07
4797	5.55e-07
4797.5	6.14e-07
4798	6.77e-07
4798.5	7.45e-07
4799	8.2e-07
4799.5	9.05e-07
4800	1.01e-06
4800.5	1.13e-06
4801	1.27e-06
4801.5	1.45e-06
4802	1.66e-06
4802.5	1.92e-06
4803	2.22e-06
4803.5	2.58e-06
4804	2.97e-06
4804.5	3.41e-06
4805	3.86e-06
4805.5	4.3e-06
4806	4.71e-06
4806.5	5.04e-06
4807	5.26e-06
4807.5	5.36e-06
4808	5.31e-06
4808.5	5.13e-06
4809	4.83e-06
4809.5	4.44e-06
4810	4e-06
4810.5	3.54e-06
4811	3.09e-06
4811.5	2.67e-06
4812	2.3e-06
4812.5	1.97e-06
4813	1.69e-06
4813.5	1.45e-06
4814	1.25e-06
4814.5	1.09e-06
4815	9.55e-07
4815.5	8.43e-07
4816	7.5e-07
4816.5	6.71e-07
4817	6.03e-07
4817.5	5.45e-07
4818	4.95e-07
4818.5	4.52e-07
4819	4.15e-07
4819.5	3.83e-07
4820	3.57e-07
4820.5	3.37e-07
4821	3.23e-07
4821.5	3.16e-07
4822	3.15e-07
4822.5	3.23e-07
4823	3.41e-07
4823.5	3.72e-07
4824	4.21e-07
4824.5	4.92e-07
4825	5.98e-07
4825.5	7.54e-07
4826	9.84e-07
4826.5	1.33e-06
4827	1.84e-06
4827.5	2.62e-06
4828	3.81e-06
4828.5	5.63e-06
4829	8.4e-06
4829.5	1.26e-05
4830	1.89e-05
4830.5	2.81e-05
4831	4.14e-05
4831.5	6e-05
4832	8.52e-05
4832.5	0.000118135
4833	0.000159496
4833.5	0.000209084
4834	0.000265628
4834.5	0.000326635
4835	0.000388511
4835.5	0.000446953
4836	0.000497548
4836.5	0.000536441
4837	0.000560917
4837.5	0.000569754
4838	0.000563277
4838.5	0.000543148
4839	0.00051197
4839.5	0.000472816
4840	0.0004288
4840.5	0.000382748
4841	0.000336991
4841.5	0.000293288
4842	0.000252834
4842.5	0.000216327
4843	0.000184066
4843.5	0.000156051
4844	0.000132081
4844.5	0.000111827
4845	9.49e-05
4845.5	8.09e-05
4846	6.94e-05
4846.5	6e-05
4847	5.24e-05
4847.5	4.63e-05
4848	4.14e-05
4848.5	3.76e-05
4849	3.47e-05
4849.5	3.25e-05
4850	3.1e-05
4850.5	3e-05
4851	2.96e-05
4851.5	2.96e-05
4852	3.01e-05
4852.5	3.1e-05
4853	3.25e-05
4853.5	3.44e-05
4854	3.69e-05
4854.5	4.01e-05
4855	4.4e-05
4855.5	4.87e-05
4856	5.44e-05
4856.5	6.13e-05
4857	6.94e-05
4857.5	7.89e-05
4858	9.01e-05
4858.5	0.0001031
4859	0.000118012
4859.5	0.000134957
4860	0.000153985
4860.5	0.000175093
4861	0.000198217
4861.5	0.00022325
4862	0.000250052
4862.5	0.000278481
4863	0.000308417
4863.5	0.000339788
4864	0.000372587
4864.5	0.00040688
4865	0.000442801
4865.5	0.000480535
4866	0.000520291
4866.5	0.000562273
4867	0.000606638
4867.5	0.000653463
4868	0.000702706
4868.5	0.000754184
4869	0.000807542
4869.5	0.00086225
4870	0.000917593
4870.5	0.000972693
4871	0.00102653
4871.5	0.00107797
4872	0.00112585
4872.5	0.00116899
4873	0.00120631
4873.5	0.0012369
4874	0.00126002
4874.5	0.00127527
4875	0.00128253
4875.5	0.00128205
4876	0.00127436
4876.5	0.00126031
4877	0.00124095
4877.5	0.00121745
4878	0.00119102
4878.5	0.00116281
4879	0.00113381
4879.5	0.00110484
4880	0.00107644
4880.5	0.0010489
4881	0.00102221
4881.5	0.000996112
4882	0.000970118
4882.5	0.000943554
4883	0.00091563
4883.5	0.00088552
4884	0.000852456
4884.5	0.000815825
4885	0.000775257
4885.5	0.000730703
4886	0.000682472
4886.5	0.000631226
4887	0.00057793
4887.5	0.000523765
4888	0.000470008
4888.5	0.000417904
4889	0.000368558
4889.5	0.000322849
4890	0.000281385
4890.5	0.000244496
4891	0.00021226
4891.5	0.00018455
4892	0.000161094
4892.5	0.000141527
4893	0.000125449
4893.5	0.000112458
4894	0.000102184
4894.5	9.43e-05
4895	8.86e-05
4895.5	8.48e-05
4896	8.28e-05
4896.5	8.27e-05
4897	8.45e-05
4897.5	8.82e-05
4898	9.44e-05
4898.5	0.000103228
4899	0.000115464
4899.5	0.000131892
4900	0.000153596
4900.5	0.00018196
4901	0.000218691
4901.5	0.000265805
4902	0.000325545
4902.5	0.000400198
4903	0.000491766
4903.5	0.000601492
4904	0.000729246
4904.5	0.000872874
4905	0.00102768
4905.5	0.00118624
4906	0.00133875
4906.5	0.00147405
4907	0.00158114
4907.5	0.00165097
4908	0.00167796
4908.5	0.00166099
4909	0.00160339
4909.5	0.00151213
4910	0.00139638
4910.5	0.00126602
4911	0.00113018
4911.5	0.000996365
4912	0.000870006
4912.5	0.000754498
4913	0.00065148
4913.5	0.000561261
4914	0.000483256
4914.5	0.000416364
4915	0.000359253
4915.5	0.000310556
4916	0.000268998
4916.5	0.000233449
4917	0.000202957
4917.5	0.000176738
4918	0.00015416
4918.5	0.000134717
4919	0.000118004
4919.5	0.000103688
4920	9.15e-05
4920.5	8.12e-05
4921	7.25e-05
4921.5	6.53e-05
4922	5.95e-05
4922.5	5.47e-05
4923	5.1e-05
4923.5	4.81e-05
4924	4.6e-05
4924.5	4.46e-05
4925	4.38e-05
4925.5	4.35e-05
4926	4.37e-05
4926.5	4.44e-05
4927	4.55e-05
4927.5	4.71e-05
4928	4.9e-05
4928.5	5.13e-05
4929	5.41e-05
4929.5	5.73e-05
4930	6.09e-05
4930.5	6.51e-05
4931	6.98e-05
4931.5	7.52e-05
4932	8.11e-05
4932.5	8.78e-05
4933	9.51e-05
4933.5	0.000103034
4934	0.000111581
4934.5	0.000120659
4935	0.000130182
4935.5	0.000140057
4936	0.000150204
4936.5	0.000160572
4937	0.000171155
4937.5	0.000182009
4938	0.000193257
4938.5	0.000205091
4939	0.000217765
4939.5	0.000231577
4940	0.000246855
4940.5	0.000263926
4941	0.000283086
4941.5	0.000304562
4942	0.000328471
4942.5	0.000354766
4943	0.000383188
4943.5	0.000413224
4944	0.000444077
4944.5	0.000474672
4945	0.0005037
4945.5	0.000529708
4946	0.000551234
4946.5	0.000566959
4947	0.000575871
4947.5	0.000577387
4948	0.000571422
4948.5	0.000558385
4949	0.000539116
4949.5	0.000514759
4950	0.000486625
4950.5	0.00045605
4951	0.000424283
4951.5	0.000392401
4952	0.000361278
4952.5	0.000331571
4953	0.000303739
4953.5	0.000278074
4954	0.000254735
4954.5	0.000233784
4955	0.000215216
4955.5	0.000198981
4956	0.000185005
4956.5	0.0001732
4957	0.000163477
4957.5	0.000155751
4958	0.000149944
4958.5	0.000145991
4959	0.000143839
4959.5	0.000143448
4960	0.000144789
4960.5	0.000147844
4961	0.000152596
4961.5	0.000159032
4962	0.000167129
4962.5	0.00017686
4963	0.00018819
4963.5	0.000201082
4964	0.000215507
4964.5	0.000231464
4965	0.000248996
4965.5	0.000268218
4966	0.000289333
4966.5	0.000312654
4967	0.000338609
4967.5	0.000367746
4968	0.000400724
4968.5	0.000438285
4969	0.000481215
4969.5	0.000530289
4970	0.000586183
4970.5	0.000649367
4971	0.000719974
4971.5	0.000797657
4972	0.000881452
4972.5	0.000969681
4973	0.00105993
4973.5	0.00114915
4974	0.00123383
4974.5	0.00131037
4975	0.00137541
4975.5	0.00142629
4976	0.00146131
4976.5	0.00147992
4977	0.00148273
4977.5	0.00147133
4978	0.00144806
4978.5	0.00141562
4979	0.00137681
4979.5	0.00133423
4980	0.00129013
4980.5	0.00124628
4981	0.00120399
4981.5	0.00116407
4982	0.00112694
4982.5	0.00109267
4983	0.00106105
4983.5	0.00103167
4984	0.00100397
4984.5	0.000977304
4985	0.000950969
4985.5	0.000924277
4986	0.000896584
4986.5	0.000867339
4987	0.000836125
4987.5	0.000802703
4988	0.000767041
4988.5	0.000729339
4989	0.000690021
4989.5	0.000649724
4990	0.000609253
4990.5	0.000569521
4991	0.000531487
4991.5	0.000496087
4992	0.000464187
4992.5	0.000436552
4993	0.000413847
4993.5	0.000396658
4994	0.00038555
4994.5	0.000381129
4995	0.000384134
4995.5	0.000395531
4996	0.000416625
4996.5	0.000449172
4997	0.000495493
4997.5	0.000558571
4998	0.000642103
4998.5	0.000750449
4999	0.000888415
[truncated: 190,002 more rows]

## Sheet: EDF6a FB1 replicate 1
Deconvoluted Mass (a.m.u)	Intensity (Counts)
4000	1.37e-06
4001	5.11e-06
4002	1.37e-05
4003	3.06e-05
4004	5.94e-05
4005	0.000101
4006	0.000151
4007	0.000197
4008	0.000229
4009	0.000236
4010	0.000222
4011	0.000193
4012	0.000158
4013	0.000126
4014	9.99e-05
4015	8e-05
4016	6.58e-05
4017	5.61e-05
4018	4.97e-05
4019	4.56e-05
4020	4.3e-05
4021	4.12e-05
4022	3.97e-05
4023	3.81e-05
4024	3.65e-05
4025	3.5e-05
4026	3.42e-05
4027	3.44e-05
4028	3.64e-05
4029	4.07e-05
4030	4.85e-05
4031	6.09e-05
4032	7.98e-05
4033	0.000107
4034	0.000145
4035	0.000194
4036	0.000257
4037	0.000332
4038	0.000417
4039	0.000502
4040	0.000577
4041	0.000623
4042	0.000625
4043	0.000578
4044	0.000489
4045	0.00038
4046	0.000274
4047	0.000186
4048	0.000124
4049	8.23e-05
4050	5.68e-05
4051	4.2e-05
4052	3.4e-05
4053	3.04e-05
4054	3e-05
4055	3.23e-05
4056	3.68e-05
4057	4.34e-05
4058	5.16e-05
4059	6.04e-05
4060	6.89e-05
4061	7.65e-05
4062	8.37e-05
4063	9.18e-05
4064	0.000103
4065	0.00012
4066	0.000147
4067	0.000189
4068	0.000254
4069	0.00035
4070	0.000486
4071	0.000671
4072	0.000909
4073	0.001202
4074	0.001547
4075	0.001933
4076	0.002339
4077	0.00273
4078	0.003054
4079	0.003255
4080	0.003287
4081	0.003137
4082	0.002831
4083	0.002429
4084	0.001995
4085	0.001585
4086	0.001231
4087	0.000946
4088	0.000725
4089	0.000558
4090	0.000431
4091	0.000335
4092	0.000261
4093	0.000205
4094	0.000163
4095	0.000135
4096	0.000119
4097	0.000115
4098	0.000126
4099	0.000157
4100	0.000218
4101	0.000329
4102	0.00051
4103	0.000776
4104	0.00111
4105	0.001447
4106	0.0017
4107	0.001806
4108	0.001757
4109	0.0016
4110	0.001396
4111	0.001191
4112	0.00101
4113	0.00086
4114	0.000737
4115	0.000636
4116	0.000552
4117	0.000479
4118	0.000418
4119	0.000369
4120	0.000333
4121	0.000313
4122	0.000312
4123	0.000335
4124	0.000393
4125	0.000499
4126	0.000676
4127	0.000945
4128	0.001312
4129	0.001729
4130	0.002084
4131	0.002233
4132	0.002102
4133	0.001745
4134	0.001304
4135	0.000908
4136	0.000613
4137	0.000416
4138	0.000294
4139	0.000221
4140	0.000178
4141	0.000153
4142	0.000139
4143	0.000134
4144	0.000135
4145	0.000143
4146	0.000158
4147	0.000183
4148	0.000218
4149	0.000265
4150	0.000324
4151	0.000391
4152	0.000456
4153	0.000507
4154	0.000531
4155	0.000522
4156	0.000484
4157	0.000428
4158	0.000368
4159	0.000313
4160	0.000272
4161	0.000248
4162	0.00024
4163	0.00025
4164	0.00028
4165	0.000332
4166	0.000405
4167	0.000494
4168	0.000583
4169	0.000653
4170	0.000685
4171	0.000671
4172	0.00062
4173	0.000546
4174	0.000467
4175	0.000393
4176	0.00033
4177	0.00028
4178	0.000241
4179	0.000211
4180	0.00019
4181	0.000175
4182	0.000166
4183	0.000162
4184	0.000161
4185	0.000165
4186	0.000172
4187	0.000183
4188	0.0002
4189	0.000223
4190	0.000256
4191	0.000301
4192	0.00036
4193	0.000436
4194	0.000527
4195	0.000629
4196	0.000734
4197	0.000834
4198	0.000922
4199	0.000996
4200	0.001057
4201	0.00111
4202	0.00116
4203	0.001211
4204	0.001265
4205	0.001319
4206	0.001365
4207	0.001394
4208	0.001393
4209	0.001354
4210	0.001274
4211	0.001163
4212	0.001033
4213	0.000901
4214	0.000778
4215	0.000672
4216	0.000581
4217	0.000503
4218	0.000434
4219	0.000372
4220	0.000316
4221	0.000266
4222	0.000222
4223	0.000187
4224	0.000159
4225	0.000139
4226	0.000128
4227	0.000124
4228	0.000129
4229	0.000146
4230	0.00018
4231	0.000241
4232	0.000343
4233	0.000504
4234	0.000736
4235	0.001034
4236	0.001352
4237	0.001609
4238	0.00173
4239	0.001685
4240	0.001509
4241	0.001271
4242	0.001036
4243	0.000837
4244	0.000684
4245	0.000573
4246	0.000495
4247	0.000441
4248	0.000404
4249	0.000383
4250	0.00038
4251	0.000398
4252	0.000449
4253	0.000549
4254	0.000728
4255	0.001026
4256	0.001493
4257	0.002151
4258	0.002944
4259	0.003697
4260	0.004159
4261	0.004153
4262	0.0037
4263	0.002994
4264	0.002258
4265	0.001636
4266	0.001174
4267	0.000856
4268	0.000646
4269	0.000512
4270	0.000428
4271	0.000376
4272	0.000346
4273	0.00033
4274	0.000321
4275	0.000315
4276	0.000307
4277	0.000296
4278	0.000281
4279	0.000263
4280	0.000244
4281	0.000228
4282	0.000216
4283	0.000211
4284	0.000213
4285	0.000223
4286	0.000243
4287	0.000273
4288	0.000313
4289	0.000362
4290	0.000417
4291	0.000476
4292	0.000536
4293	0.000594
4294	0.000657
4295	0.000732
4296	0.000836
4297	0.000989
4298	0.001215
4299	0.001534
4300	0.001946
4301	0.002401
4302	0.002786
4303	0.002958
4304	0.002829
4305	0.002435
4306	0.001918
4307	0.001421
4308	0.001027
4309	0.000749
4310	0.000567
4311	0.000452
4312	0.000378
4313	0.000328
4314	0.000289
4315	0.000254
4316	0.00022
4317	0.000186
4318	0.000156
4319	0.000131
4320	0.000113
4321	0.000102
4322	9.89e-05
4323	0.000104
4324	0.000117
4325	0.000139
4326	0.00017
4327	0.000209
4328	0.000249
4329	0.000286
4330	0.000311
4331	0.000322
4332	0.000321
4333	0.000312
4334	0.000298
4335	0.000284
4336	0.000268
4337	0.000249
4338	0.000226
4339	0.000199
4340	0.00017
4341	0.000142
4342	0.00012
4343	0.000107
4344	0.000105
4345	0.000118
4346	0.000155
4347	0.000233
4348	0.000392
4349	0.000698
4350	0.001239
4351	0.002063
4352	0.003068
4353	0.003929
4354	0.004248
4355	0.003858
4356	0.002979
4357	0.002006
4358	0.001224
4359	0.000709
4360	0.000411
4361	0.000249
4362	0.000166
4363	0.000125
4364	0.000107
4365	0.000106
4366	0.00012
4367	0.00015
4368	0.000205
4369	0.000294
4370	0.000435
4371	0.000642
4372	0.000929
4373	0.001295
4374	0.001719
4375	0.002162
4376	0.002572
4377	0.002906
4378	0.003137
4379	0.003263
4380	0.003303
4381	0.003284
4382	0.003236
4383	0.00318
4384	0.003129
4385	0.003087
4386	0.003047
4387	0.002995
4388	0.002912
4389	0.002781
4390	0.002592
4391	0.002351
4392	0.002075
4393	0.00179
4394	0.00152
4395	0.001283
4396	0.001086
4397	0.000928
4398	0.000806
4399	0.000712
4400	0.000638
4401	0.000581
4402	0.000537
4403	0.000503
4404	0.000481
4405	0.000472
4406	0.000478
4407	0.000503
4408	0.000551
4409	0.000625
4410	0.000731
4411	0.000872
4412	0.001046
4413	0.001246
4414	0.001456
4415	0.001653
4416	0.001804
4417	0.001876
4418	0.001844
4419	0.001702
4420	0.001469
4421	0.001186
4422	0.000902
4423	0.000655
4424	0.000463
4425	0.000327
4426	0.000235
4427	0.000176
4428	0.00014
4429	0.000117
4430	0.000104
4431	9.66e-05
4432	9.32e-05
4433	9.27e-05
4434	9.49e-05
4435	0.000101
4436	0.000111
4437	0.00013
4438	0.000161
4439	0.000212
4440	0.00029
4441	0.000405
4442	0.000562
4443	0.000751
4444	0.000946
4445	0.001104
4446	0.001185
4447	0.001171
4448	0.001071
4449	0.000918
4450	0.00075
4451	0.000595
4452	0.00047
4453	0.00038
4454	0.000324
4455	0.000298
4456	0.000302
4457	0.000339
4458	0.000417
4459	0.000547
4460	0.000737
4461	0.000979
4462	0.001236
4463	0.001446
4464	0.001551
4465	0.001535
4466	0.001432
4467	0.001296
4468	0.001178
4469	0.001107
4470	0.001095
4471	0.001144
4472	0.001248
4473	0.001392
4474	0.001546
4475	0.001667
4476	0.001713
4477	0.001659
4478	0.001513
4479	0.001309
4480	0.001092
4481	0.000899
4482	0.000748
4483	0.000648
4484	0.000596
4485	0.000591
4486	0.000634
4487	0.000729
4488	0.000886
4489	0.001112
4490	0.001414
4491	0.00179
4492	0.002226
4493	0.0027
4494	0.003183
4495	0.003644
4496	0.004049
4497	0.004363
4498	0.004548
4499	0.004578
4500	0.004437
4501	0.004144
4502	0.003742
4503	0.003295
4504	0.002867
4505	0.002502
4506	0.002224
4507	0.002034
4508	0.00192
4509	0.001866
4510	0.001848
4511	0.001839
4512	0.001814
4513	0.00175
4514	0.001638
4515	0.001476
4516	0.001281
4517	0.001073
4518	0.000876
4519	0.000708
4520	0.000577
4521	0.000484
4522	0.000427
4523	0.0004
4524	0.000399
4525	0.000418
4526	0.000454
4527	0.000497
4528	0.000537
4529	0.000564
4530	0.000571
4531	0.000556
4532	0.000526
4533	0.00049
4534	0.000456
4535	0.000431
4536	0.000419
4537	0.000421
4538	0.000437
4539	0.000467
4540	0.000506
4541	0.000551
4542	0.000595
4543	0.000633
4544	0.00066
4545	0.000677
4546	0.000686
4547	0.000693
4548	0.000704
4549	0.000727
4550	0.000769
4551	0.000838
4552	0.000942
4553	0.001093
4554	0.001299
4555	0.001562
4556	0.001868
4557	0.002185
4558	0.002455
4559	0.002617
4560	0.002632
4561	0.002503
4562	0.002271
4563	0.001994
4564	0.001722
4565	0.001483
4566	0.001286
4567	0.001131
4568	0.001013
4569	0.000928
4570	0.000873
4571	0.00085
4572	0.000863
4573	0.000915
4574	0.001008
4575	0.001136
4576	0.001284
4577	0.001418
4578	0.001495
4579	0.001481
4580	0.001372
4581	0.001197
4582	0.001001
4583	0.000822
4584	0.00068
4585	0.000579
4586	0.000515
4587	0.00048
4588	0.000467
4589	0.000468
4590	0.000477
4591	0.000491
4592	0.000505
4593	0.000522
4594	0.000544
4595	0.000578
4596	0.000634
4597	0.000722
4598	0.000853
4599	0.001044
4600	0.001305
4601	0.001644
4602	0.002056
4603	0.002521
4604	0.003004
4605	0.003459
4606	0.003842
4607	0.004118
4608	0.004266
4609	0.00428
4610	0.004169
4611	0.003945
4612	0.00363
4613	0.003243
4614	0.002808
4615	0.002356
4616	0.001918
4617	0.001526
4618	0.0012
4619	0.000949
4620	0.00077
4621	0.000654
4622	0.000589
4623	0.000565
4624	0.000577
4625	0.000621
4626	0.00069
4627	0.000781
4628	0.000883
4629	0.000983
4630	0.001066
4631	0.001119
4632	0.001138
4633	0.001125
4634	0.001095
4635	0.00106
4636	0.001035
4637	0.001028
4638	0.00104
4639	0.001066
4640	0.001095
4641	0.001116
4642	0.001115
4643	0.001087
4644	0.001035
4645	0.000967
4646	0.000896
4647	0.00083
4648	0.000775
4649	0.000731
4650	0.000699
4651	0.000677
4652	0.000661
4653	0.000651
4654	0.000647
4655	0.00065
4656	0.000663
4657	0.000687
4658	0.000727
4659	0.000782
4660	0.000852
4661	0.000932
4662	0.001013
4663	0.001079
4664	0.001112
4665	0.001097
4666	0.001029
4667	0.00092
4668	0.000788
4669	0.000656
4670	0.000541
4671	0.000451
4672	0.000386
4673	0.000346
4674	0.000327
4675	0.000326
4676	0.000342
4677	0.000373
4678	0.000418
4679	0.000477
4680	0.000546
4681	0.000622
4682	0.000697
4683	0.000766
4684	0.00082
4685	0.000853
4686	0.000863
4687	0.00085
4688	0.000818
4689	0.000775
4690	0.000731
4691	0.000693
4692	0.00067
4693	0.000667
4694	0.000691
4695	0.000748
4696	0.000846
4697	0.000996
4698	0.001207
4699	0.001485
4700	0.001826
4701	0.002203
4702	0.002569
4703	0.002858
4704	0.003012
4705	0.003004
4706	0.00285
4707	0.0026
4708	0.002316
4709	0.002048
4710	0.001826
4711	0.001665
4712	0.001564
4713	0.001517
4714	0.001515
4715	0.001546
4716	0.001594
4717	0.001647
4718	0.001691
4719	0.001725
4720	0.001756
4721	0.001803
4722	0.001894
4723	0.002065
4724	0.002362
4725	0.002848
4726	0.003605
4727	0.00474
4728	0.00637
4729	0.008589
4730	0.011406
4731	0.014672
4732	0.018024
4733	0.020904
4734	0.022678
4735	0.022839
4736	0.021225
4737	0.018129
4738	0.014211
4739	0.010251
4740	0.00686
4741	0.004321
4742	0.002616
4743	0.001563
4744	0.000949
4745	0.000602
4746	0.000408
4747	0.0003
4748	0.000239
4749	0.000207
4750	0.000192
4751	0.00019
4752	0.000196
4753	0.000212
4754	0.000237
4755	0.000272
4756	0.000321
4757	0.000384
4758	0.000461
4759	0.000551
4760	0.000649
4761	0.000748
4762	0.000842
4763	0.000927
4764	0.001003
4765	0.001075
4766	0.001148
4767	0.001229
4768	0.001319
4769	0.001419
4770	0.00152
4771	0.001607
4772	0.001664
4773	0.001673
4774	0.001624
4775	0.00152
4776	0.001372
4777	0.001199
4778	0.00102
4779	0.000852
4780	0.000702
4781	0.000574
4782	0.000469
4783	0.000385
4784	0.000321
4785	0.000273
4786	0.000241
4787	0.000221
4788	0.000211
4789	0.000209
4790	0.000213
4791	0.000223
4792	0.000237
4793	0.000256
4794	0.000281
4795	0.000313
4796	0.000357
4797	0.000414
4798	0.000487
4799	0.000573
4800	0.000668
4801	0.000762
4802	0.000841
4803	0.000889
4804	0.000896
4805	0.000861
4806	0.000791
4807	0.000703
4808	0.000612
4809	0.000531
4810	0.000464
4811	0.000415
4812	0.000379
4813	0.000355
4814	0.000338
4815	0.000326
4816	0.000316
4817	0.000309
4818	0.000305
4819	0.000304
4820	0.000308
4821	0.000318
4822	0.000335
4823	0.000362
4824	0.000401
4825	0.000459
4826	0.000546
4827	0.000678
4828	0.000883
4829	0.001195
4830	0.001658
4831	0.002309
4832	0.003151
4833	0.004124
4834	0.005096
4835	0.005911
4836	0.006456
4837	0.006709
4838	0.006724
4839	0.006577
4840	0.006321
4841	0.00597
4842	0.005512
4843	0.004933
4844	0.004252
4845	0.003517
4846	0.002798
4847	0.002155
4848	0.001623
4849	0.00121
4850	0.000907
4851	0.000694
4852	0.000555
4853	0.000473
4854	0.000439
4855	0.000453
4856	0.00052
4857	0.000662
4858	0.000916
4859	0.001343
4860	0.002024
4861	0.003047
4862	0.004477
4863	0.00631
4864	0.00844
4865	0.01065
4866	0.012659
4867	0.014195
4868	0.015057
4869	0.015166
4870	0.014556
4871	0.013367
4872	0.011798
4873	0.010079
4874	0.008414
4875	0.006952
4876	0.005772
4877	0.004887
4878	0.004273
4879	0.003881
4880	0.00366
4881	0.003553
4882	0.003501
4883	0.003438
4884	0.003306
4885	0.003065
4886	0.002715
4887	0.002294
4888	0.001862
4889	0.001477
4890	0.001175
4891	0.000965
4892	0.000842
4893	0.000796
4894	0.00082
4895	0.00091
4896	0.001064
4897	0.001273
4898	0.001512
4899	0.00175
4900	0.001953
4901	0.002109
4902	0.002227
4903	0.002331
4904	0.002446
4905	0.002581
4906	0.002726
4907	0.002843
4908	0.002881
4909	0.002793
4910	0.002562
4911	0.002216
4912	0.001812
4913	0.001413
4914	0.001062
4915	0.00078
4916	0.000567
4917	0.000412
4918	0.000303
4919	0.000228
4920	0.000178
4921	0.000145
4922	0.000124
4923	0.000113
4924	0.000109
4925	0.000111
4926	0.000119
4927	0.000135
4928	0.00016
4929	0.000196
4930	0.000247
4931	0.000315
4932	0.000402
4933	0.000506
4934	0.000623
4935	0.000745
4936	0.00086
4937	0.000954
4938	0.001015
4939	0.001038
4940	0.001022
4941	0.000977
4942	0.000916
4943	0.00085
4944	0.000789
4945	0.000736
4946	0.000689
4947	0.000642
4948	0.000589
4949	0.000526
4950	0.000452
4951	0.000371
4952	0.000291
4953	0.000221
4954	0.000165
4955	0.000124
4956	9.58e-05
4957	7.85e-05
4958	6.97e-05
4959	6.82e-05
4960	7.44e-05
4961	9.06e-05
4962	0.000123
4963	0.000182
4964	0.000289
4965	0.000478
4966	0.0008
4967	0.001307
4968	0.002021
4969	0.002884
4970	0.003729
4971	0.004326
4972	0.004501
4973	0.004233
4974	0.003657
4975	0.002965
4976	0.002313
4977	0.001782
4978	0.001387
4979	0.001109
4980	0.000922
4981	0.000798
4982	0.000716
4983	0.00066
4984	0.000617
4985	0.000575
4986	0.000529
4987	0.000477
4988	0.000421
4989	0.000367
4990	0.000321
4991	0.000287
4992	0.000268
4993	0.000268
4994	0.000291
4995	0.000348
4996	0.000456
4997	0.000651
4998	0.000997
4999	0.001599
5000	0.00261
5001	0.004202
5002	0.006468
5003	0.009264
5004	0.012099
5005	0.014258
5006	0.015179
5007	0.014797
5008	0.013533
5009	0.01198
5010	0.010602
5011	0.009636
5012	0.009138
5013	0.009067
5014	0.00933
5015	0.009801
5016	0.01034
5017	0.010817
5018	0.011141
5019	0.011274
5020	0.011214
5021	0.010957
5022	0.010473
5023	0.009713
5024	0.008639
5025	0.007274
5026	0.005733
5027	0.004203
5028	0.002869
5029	0.001843
5030	0.001138
5031	0.000696
5032	0.000437
5033	0.000293
5034	0.000217
5035	0.00018
5036	0.00017
5037	0.00018
5038	0.000211
5039	0.000266
5040	0.000351
5041	0.000473
5042	0.00064
5043	0.00085
5044	0.001098
5045	0.001368
5046	0.00164
5047	0.001897
5048	0.002135
5049	0.002355
5050	0.002565
5051	0.002763
5052	0.002935
5053	0.003047
5054	0.003057
5055	0.002931
5056	0.002666
5057	0.002298
5058	0.001888
5059	0.001499
5060	0.001172
5061	0.000919
5062	0.000738
5063	0.000615
5064	0.000538
5065	0.000496
5066	0.000482
5067	0.000491
5068	0.000523
5069	0.00058
5070	0.000663
5071	0.000775
5072	0.000918
5073	0.001087
5074	0.001271
5075	0.001452
5076	0.001607
5077	0.00171
5078	0.001748
5079	0.001719
5080	0.001636
5081	0.001519
5082	0.001392
5083	0.00127
5084	0.001164
5085	0.001074
5086	0.000996
5087	0.000927
5088	0.000863
5089	0.000804
5090	0.000751
5091	0.00071
5092	0.000685
5093	0.000679
5094	0.000693
5095	0.000726
5096	0.000772
5097	0.000824
5098	0.000871
5099	0.000904
5100	0.000915
5101	0.000903
5102	0.000871
5103	0.000824
5104	0.000771
5105	0.000718
5106	0.00067
5107	0.00063
5108	0.000603
5109	0.000592
5110	0.000602
5111	0.000639
5112	0.000711
5113	0.000827
5114	0.001002
5115	0.001249
5116	0.001585
5117	0.002022
5118	0.002568
5119	0.003219
5120	0.003953
5121	0.004723
5122	0.005458
5123	0.006073
5124	0.006498
5125	0.006703
5126	0.006707
5127	0.006563
5128	0.006333
5129	0.006055
5130	0.005736
5131	0.005359
5132	0.004901
5133	0.004356
5134	0.003747
5135	0.003127
5136	0.002548
5137	0.002049
5138	0.001643
5139	0.001323
5140	0.001074
5141	0.000879
5142	0.000727
5143	0.00061
5144	0.000525
5145	0.000471
5146	0.000446
5147	0.000454
5148	0.000498
5149	0.000586
5150	0.000732
5151	0.000946
5152	0.001239
5153	0.001602
5154	0.002
5155	0.002367
5156	0.002622
5157	0.002697
5158	0.002572
5159	0.002286
5160	0.001913
5161	0.001531
5162	0.001194
5163	0.000925
5164	0.000726
5165	0.000584
5166	0.000487
5167	0.000424
5168	0.000386
5169	0.00037
5170	0.000372
5171	0.000396
5172	0.000444
5173	0.000521
5174	0.000631
5175	0.000774
5176	0.000937
5177	0.001098
5178	0.001225
5179	0.001294
5180	0.001305
5181	0.001272
5182	0.001224
5183	0.001184
5184	0.001169
5185	0.001186
5186	0.001237
5187	0.001319
5188	0.001422
5189	0.001534
5190	0.001631
5191	0.001689
5192	0.001681
5193	0.001588
5194	0.001412
5195	0.001177
5196	0.000921
5197	0.000684
5198	0.00049
5199	0.000349
5200	0.000253
5201	0.000194
5202	0.000161
5203	0.000147
5204	0.000146
5205	0.000157
5206	0.000177
5207	0.000201
5208	0.000225
5209	0.00024
5210	0.000243
5211	0.000232
5212	0.000211
5213	0.000188
5214	0.000166
5215	0.000149
5216	0.000138
5217	0.000131
5218	0.000129
5219	0.00013
5220	0.000135
5221	0.000144
5222	0.000158
5223	0.00018
5224	0.000213
5225	0.000259
5226	0.000322
5227	0.000404
5228	0.0005
5229	0.000607
5230	0.000715
5231	0.000815
5232	0.000901
5233	0.000969
5234	0.001016
5235	0.001038
5236	0.00103
5237	0.000987
5238	0.000907
5239	0.000797
5240	0.00067
5241	0.000542
5242	0.000427
5243	0.000335
5244	0.000268
5245	0.000225
5246	0.000201
5247	0.000195
5248	0.000207
5249	0.000236
5250	0.000288
5251	0.000364
5252	0.000468
5253	0.000595
5254	0.000736
5255	0.000876
5256	0.000998
5257	0.001092
5258	0.001157
5259	0.001202
5260	0.001238
5261	0.001275
5262	0.001321
5263	0.001381
5264	0.001455
5265	0.001545
5266	0.00165
5267	0.001772
5268	0.001911
5269	0.002067
5270	0.002242
5271	0.002433
5272	0.002638
5273	0.002852
5274	0.00307
5275	0.003279
5276	0.003461
5277	0.003582
5278	0.003605
5279	0.003491
5280	0.003226
5281	0.002825
5282	0.002339
5283	0.001836
5284	0.001377
5285	0.000999
5286	0.000713
5287	0.000509
5288	0.000371
5289	0.000281
5290	0.000226
5291	0.000194
5292	0.000181
5293	0.000182
5294	0.000198
5295	0.00023
5296	0.000281
5297	0.000355
5298	0.000457
5299	0.000592
5300	0.000766
5301	0.000982
5302	0.00124
5303	0.001536
5304	0.001855
5305	0.002173
5306	0.002461
5307	0.002687
5308	0.002825
5309	0.002859
5310	0.002789
5311	0.002631
5312	0.002415
5313	0.002179
5314	0.001956
5315	0.001771
5316	0.001633
5317	0.001543
5318	0.001488
5319	0.001448
5320	0.001398
5321	0.001315
5322	0.001188
5323	0.001023
5324	0.000841
5325	0.000668
5326	0.000523
5327	0.000415
5328	0.000344
5329	0.000305
5330	0.000296
5331	0.000316
5332	0.000368
5333	0.000462
5334	0.000608
5335	0.000816
5336	0.001086
5337	0.001406
5338	0.001743
5339	0.002055
5340	0.002304
5341	0.00247
5342	0.002549
5343	0.00255
5344	0.002486
5345	0.002362
5346	0.002179
5347	0.001937
5348	0.001647
5349	0.001334
5350	0.001032
5351	0.000772
5352	0.000571
5353	0.000429
5354	0.000337
5355	0.000284
5356	0.00026
5357	0.000259
5358	0.000277
5359	0.000309
5360	0.000351
5361	0.000394
5362	0.000427
5363	0.000439
5364	0.000427
5365	0.000391
5366	0.000342
5367	0.000288
5368	0.00024
5369	0.000202
5370	0.000177
5371	0.000162
5372	0.00016
5373	0.000168
5374	0.000187
5375	0.000219
5376	0.000262
5377	0.000317
5378	0.000382
5379	0.000455
5380	0.000534
5381	0.000622
5382	0.000725
5383	0.000848
5384	0.001003
5385	0.001199
5386	0.00144
5387	0.001725
5388	0.002035
5389	0.002334
5390	0.00257
5391	0.002686
5392	0.002645
5393	0.002445
5394	0.002122
5395	0.001737
5396	0.001352
5397	0.001011
5398	0.000735
5399	0.000526
5400	0.000375
5401	0.000269
5402	0.000197
5403	0.000149
5404	0.000118
5405	9.7e-05
5406	8.4e-05
5407	7.62e-05
5408	7.21e-05
5409	7.07e-05
5410	7.15e-05
5411	7.44e-05
5412	8.02e-05
5413	8.97e-05
5414	0.000105
5415	0.000127
5416	0.00016
5417	0.000203
5418	0.000256
5419	0.000312
5420	0.000361
5421	0.000392
5422	0.000399
5423	0.000386
5424	0.000363
5425	0.00034
5426	0.000326
5427	0.000327
5428	0.000349
5429	0.000398
5430	0.000486
5431	0.000628
5432	0.000847
5433	0.001173
5434	0.001633
5435	0.002236
5436	0.002948
5437	0.003669
5438	0.004247
5439	0.00453
5440	0.004444
5441	0.004031
5442	0.003417
5443	0.002748
5444	0.002132
5445	0.001626
5446	0.001242
5447	0.000967
5448	0.000781
5449	0.000664
5450	0.000598
5451	0.00057
5452	0.000568
5453	0.00058
5454	0.000588
5455	0.000578
5456	0.000536
5457	0.000461
5458	0.000367
5459	0.000271
5460	0.000191
5461	0.000132
5462	9.45e-05
5463	7.34e-05
5464	6.47e-05
5465	6.66e-05
5466	8.08e-05
5467	0.000113
5468	0.000176
5469	0.000291
5470	0.000491
5471	0.000815
5472	0.001299
5473	0.001956
5474	0.002756
5475	0.003607
5476	0.004369
5477	0.004883
5478	0.005037
5479	0.004818
5480	0.004313
5481	0.003667
5482	0.003019
5483	0.002458
5484	0.002021
5485	0.001705
5486	0.001487
5487	0.001339
5488	0.001234
5489	0.001146
5490	0.001054
5491	0.000949
5492	0.00083
5493	0.000709
5494	0.000597
5495	0.000504
5496	0.000436
5497	0.000393
5498	0.000373
5499	0.000375
5500	0.000399
5501	0.000445
5502	0.000516
5503	0.000613
5504	0.000737
5505	0.000882
5506	0.001038
5507	0.001186
5508	0.001306
5509	0.00138
5510	0.001401
5511	0.001375
5512	0.001315
5513	0.001235
5514	0.001149
5515	0.001065
5516	0.000985
5517	0.000906
5518	0.000825
5519	0.000737
5520	0.000641
5521	0.000539
5522	0.000438
5523	0.000346
5524	0.000269
5525	0.00021
5526	0.000169
5527	0.000142
5528	0.000129
5529	0.000126
5530	0.000134
5531	0.000154
5532	0.000186
5533	0.000231
5534	0.000289
5535	0.000355
5536	0.000419
5537	0.000471
5538	0.000501
5539	0.000506
5540	0.000489
5541	0.00046
5542	0.000425
5543	0.000392
5544	0.000363
5545	0.000339
5546	0.000322
5547	0.000312
5548	0.000311
5549	0.000321
5550	0.000349
5551	0.000403
5552	0.000495
5553	0.000642
5554	0.000864
5555	0.001178
5556	0.001579
5557	0.002025
5558	0.002434
5559	0.002712
5560	0.002796
5561	0.002688
5562	0.002447
5563	0.002145
5564	0.001845
5565	0.001582
5566	0.001372
5567	0.001217
5568	0.001116
5569	0.001069
5570	0.001078
5571	0.00115
5572	0.001294
5573	0.001521
5574	0.001839
5575	0.002239
5576	0.002682
5577	0.003097
5578	0.003388
5579	0.003475
5580	0.003331
5581	0.002996
5582	0.002563
5583	0.002127
5584	0.001759
5585	0.001491
5586	0.001329
5587	0.001271
5588	0.001312
5589	0.001455
5590	0.001706
5591	0.002062
5592	0.002503
5593	0.002976
5594	0.003394
5595	0.003664
5596	0.003724
5597	0.003571
5598	0.003261
5599	0.002877
5600	0.002495
5601	0.002162
5602	0.001901
5603	0.001714
5604	0.001595
5605	0.001538
5606	0.00154
5607	0.001606
5608	0.001745
5609	0.001971
5610	0.002298
5611	0.002729
5612	0.003243
5613	0.003782
5614	0.004256
5615	0.004573
5616	0.004673
5617	0.004563
5618	0.004295
5619	0.00394
5620	0.003556
5621	0.003175
5622	0.00281
5623	0.002462
5624	0.002134
5625	0.001829
5626	0.001554
5627	0.001315
5628	0.001116
5629	0.000956
5630	0.000831
5631	0.000738
5632	0.000669
5633	0.000622
5634	0.000592
5635	0.000574
5636	0.000567
5637	0.000566
5638	0.000568
5639	0.00057
5640	0.000572
5641	0.000573
5642	0.000578
5643	0.00059
5644	0.000614
5645	0.000655
5646	0.000717
5647	0.000799
5648	0.0009
5649	0.001009
5650	0.001112
5651	0.001191
5652	0.001229
5653	0.001223
5654	0.001177
5655	0.001106
5656	0.001026
5657	0.000949
5658	0.000881
5659	0.000821
5660	0.000765
5661	0.000706
5662	0.000639
5663	0.000563
5664	0.000483
5665	0.000406
5666	0.000338
5667	0.000284
5668	0.000246
5669	0.000226
5670	0.000223
5671	0.000241
5672	0.000286
5673	0.000369
5674	0.000511
5675	0.000736
5676	0.001065
5677	0.001497
5678	0.00199
5679	0.00245
5680	0.002771
5681	0.002879
5682	0.002777
5683	0.002521
5684	0.00219
5685	0.001844
5686	0.00152
5687	0.00123
5688	0.000977
5689	0.000761
5690	0.000583
5691	0.000443
5692	0.00034
5693	0.000272
5694	0.000232
5695	0.000217
5696	0.000227
5697	0.000265
5698	0.000338
5699	0.00046
5700	0.00064
5701	0.000881
5702	0.001158
5703	0.00142
5704	0.0016
5705	0.001648
5706	0.00156
5707	0.001374
5708	0.00115
5709	0.000941
5710	0.000773
5711	0.000658
5712	0.000592
5713	0.000571
5714	0.000591
5715	0.000654
5716	0.000762
5717	0.000926
5718	0.001159
5719	0.00148
5720	0.001911
5721	0.002469
5722	0.003144
5723	0.00388
5724	0.004565
5725	0.005053
5726	0.005235
5727	0.005105
5728	0.004764
5729	0.004366
5730	0.004049
5731	0.003901
5732	0.003966
5733	0.004259
5734	0.004753
5735	0.005361
5736	0.005905
5737	0.006144
5738	0.005883
5739	0.005101
5740	0.003995
5741	0.002856
5742	0.001907
5743	0.00123
5744	0.000797
5745	0.000541
5746	0.000398
5747	0.000324
5748	0.000295
5749	0.000297
5750	0.000326
5751	0.000378
5752	0.000453
5753	0.000547
5754	0.000657
5755	0.000774
5756	0.000891
5757	0.001002
5758	0.0011
5759	0.001182
5760	0.001246
5761	0.001288
5762	0.001306
5763	0.001296
5764	0.001259
5765	0.001194
5766	0.001108
5767	0.001009
5768	0.000906
5769	0.000807
5770	0.000716
5771	0.000637
5772	0.00057
5773	0.000512
5774	0.000463
5775	0.000422
5776	0.000388
5777	0.000361
5778	0.00034
5779	0.000326
5780	0.000318
5781	0.000315
5782	0.000314
5783	0.000314
5784	0.000311
5785	0.000303
5786	0.000291
5787	0.000275
5788	0.000257
5789	0.00024
5790	0.000227
5791	0.00022
5792	0.000221
5793	0.000232
5794	0.000256
5795	0.000295
5796	0.000352
5797	0.000431
5798	0.000535
5799	0.000666
5800	0.000825
5801	0.001006
5802	0.001196
5803	0.001375
5804	0.001517
5805	0.001599
5806	0.001611
5807	0.001559
5808	0.001459
5809	0.001335
5810	0.001205
5811	0.001081
5812	0.000967
5813	0.000865
5814	0.000773
5815	0.00069
5816	0.000617
5817	0.000552
5818	0.000497
5819	0.000449
5820	0.000408
5821	0.000372
5822	0.000341
5823	0.000317
5824	0.000299
5825	0.000289
5826	0.000288
5827	0.000297
5828	0.000319
5829	0.000352
5830	0.000399
5831	0.000459
5832	0.000531
5833	0.000609
5834	0.000688
5835	0.000761
5836	0.000821
5837	0.000863
5838	0.000885
5839	0.00089
5840	0.000882
5841	0.000864
5842	0.000841
5843	0.000817
5844	0.000798
5845	0.000787
5846	0.000789
5847	0.000806
5848	0.000837
5849	0.000878
5850	0.000921
5851	0.000956
5852	0.00097
5853	0.000959
5854	0.000925
5855	0.00088
5856	0.000838
5857	0.000813
5858	0.000813
5859	0.000843
5860	0.000904
5861	0.000988
5862	0.001085
5863	0.001176
5864	0.001244
5865	0.001278
5866	0.001278
5867	0.001257
5868	0.001232
5869	0.001222
5870	0.00124
5871	0.001296
5872	0.001396
5873	0.001542
5874	0.00173
5875	0.001948
5876	0.002182
5877	0.00241
5878	0.002614
5879	0.00278
5880	0.002904
5881	0.002988
5882	0.003035
5883	0.003051
5884	0.003038
5885	0.002993
5886	0.002913
5887	0.002794
5888	0.002636
5889	0.00245
5890	0.002251
5891	0.002058
5892	0.001889
5893	0.001755
5894	0.001663
5895	0.001608
5896	0.001583
5897	0.001573
5898	0.001559
5899	0.001522
5900	0.00145
5901	0.001339
5902	0.0012
5903	0.00105
5904	0.00091
5905	0.000793
5906	0.000708
5907	0.000659
5908	0.000649
5909	0.000678
5910	0.000752
5911	0.000882
5912	0.001079
5913	0.001365
5914	0.001765
5915	0.002308
5916	0.003024
5917	0.003927
5918	0.004989
5919	0.006106
5920	0.00708
5921	0.007658
5922	0.00764
5923	0.007003
5924	0.005924
5925	0.004692
5926	0.003552
5927	0.002637
5928	0.001969
5929	0.00151
5930	0.001204
5931	0.001002
5932	0.000867
5933	0.000771
5934	0.000697
5935	0.000631
5936	0.000567
5937	0.000503
5938	0.000441
5939	0.000382
5940	0.00033
5941	0.000286
5942	0.000252
5943	0.000227
5944	0.000211
5945	0.000201
5946	0.000197
5947	0.000196
5948	0.000196
5949	0.000196
5950	0.000192
5951	0.000186
5952	0.000177
5953	0.000168
5954	0.00016
5955	0.000156
5956	0.000158
5957	0.000168
5958	0.000188
5959	0.000222
5960	0.000272
5961	0.00034
5962	0.000426
5963	0.000525
5964	0.000627
5965	0.000717
5966	0.000784
5967	0.000816
5968	0.000812
5969	0.000776
5970	0.000716
5971	0.000643
5972	0.000568
5973	0.000498
5974	0.000437
5975	0.000387
5976	0.000348
5977	0.000319
5978	0.000298
5979	0.000282
5980	0.00027
5981	0.00026
5982	0.000251
5983	0.000242
5984	0.000234
5985	0.000225
5986	0.000216
5987	0.000208
5988	0.000202
5989	0.000199
5990	0.000198
5991	0.000199
5992	0.000201
5993	0.000203
5994	0.000204
5995	0.000201
5996	0.000196
5997	0.000189
5998	0.000182
[truncated: 94,002 more rows]

## Sheet: EDF6a FB1 replicate 2
Deconvoluted Mass (a.m.u)	Intensity (Counts)
4000	9.76e-08
4000.5	2.41e-07
4001	4.42e-07
4001.5	7.18e-07
4002	1.08e-06
4002.5	1.56e-06
4003	2.15e-06
4003.5	2.87e-06
4004	3.71e-06
4004.5	4.66e-06
4005	5.7e-06
4005.5	6.77e-06
4006	7.84e-06
4006.5	8.82e-06
4007	9.68e-06
4007.5	1.03e-05
4008	1.08e-05
4008.5	1.1e-05
4009	1.1e-05
4009.5	1.07e-05
4010	1.03e-05
4010.5	9.74e-06
4011	9.11e-06
4011.5	8.45e-06
4012	7.78e-06
4012.5	7.14e-06
4013	6.55e-06
4013.5	6.02e-06
4014	5.55e-06
4014.5	5.14e-06
4015	4.79e-06
4015.5	4.48e-06
4016	4.23e-06
4016.5	4.01e-06
4017	3.83e-06
4017.5	3.66e-06
4018	3.52e-06
4018.5	3.39e-06
4019	3.26e-06
4019.5	3.14e-06
4020	3.02e-06
4020.5	2.89e-06
4021	2.77e-06
4021.5	2.64e-06
4022	2.52e-06
4022.5	2.39e-06
4023	2.26e-06
4023.5	2.14e-06
4024	2.03e-06
4024.5	1.92e-06
4025	1.82e-06
4025.5	1.72e-06
4026	1.64e-06
4026.5	1.57e-06
4027	1.51e-06
4027.5	1.46e-06
4028	1.42e-06
4028.5	1.39e-06
4029	1.38e-06
4029.5	1.39e-06
4030	1.41e-06
4030.5	1.45e-06
4031	1.52e-06
4031.5	1.62e-06
4032	1.76e-06
4032.5	1.94e-06
4033	2.2e-06
4033.5	2.53e-06
4034	2.98e-06
4034.5	3.57e-06
4035	4.36e-06
4035.5	5.41e-06
4036	6.8e-06
4036.5	8.65e-06
4037	1.11e-05
4037.5	1.43e-05
4038	1.84e-05
4038.5	2.36e-05
4039	3.01e-05
4039.5	3.81e-05
4040	4.74e-05
4040.5	5.81e-05
4041	6.99e-05
4041.5	8.22e-05
4042	9.43e-05
4042.5	0.000106
4043	0.000115
4043.5	0.000122
4044	0.000126
4044.5	0.000126
4045	0.000123
4045.5	0.000117
4046	0.000109
4046.5	9.94e-05
4047	8.87e-05
4047.5	7.79e-05
4048	6.74e-05
4048.5	5.77e-05
4049	4.91e-05
4049.5	4.16e-05
4050	3.52e-05
4050.5	3e-05
4051	2.56e-05
4051.5	2.21e-05
4052	1.93e-05
4052.5	1.71e-05
4053	1.54e-05
4053.5	1.4e-05
4054	1.3e-05
4054.5	1.22e-05
4055	1.17e-05
4055.5	1.14e-05
4056	1.12e-05
4056.5	1.11e-05
4057	1.11e-05
4057.5	1.13e-05
4058	1.15e-05
4058.5	1.18e-05
4059	1.22e-05
4059.5	1.26e-05
4060	1.32e-05
4060.5	1.38e-05
4061	1.46e-05
4061.5	1.55e-05
4062	1.65e-05
4062.5	1.78e-05
4063	1.94e-05
4063.5	2.12e-05
4064	2.34e-05
4064.5	2.61e-05
4065	2.93e-05
4065.5	3.31e-05
4066	3.76e-05
4066.5	4.28e-05
4067	4.9e-05
4067.5	5.61e-05
4068	6.42e-05
4068.5	7.33e-05
4069	8.33e-05
4069.5	9.43e-05
4070	0.000106
4070.5	0.000118
4071	0.000131
4071.5	0.000144
4072	0.000156
4072.5	0.000167
4073	0.000177
4073.5	0.000185
4074	0.000192
4074.5	0.000195
4075	0.000196
4075.5	0.000195
4076	0.000191
4076.5	0.000184
4077	0.000175
4077.5	0.000164
4078	0.000153
4078.5	0.00014
4079	0.000128
4079.5	0.000115
4080	0.000104
4080.5	9.27e-05
4081	8.3e-05
4081.5	7.45e-05
4082	6.73e-05
4082.5	6.13e-05
4083	5.65e-05
4083.5	5.29e-05
4084	5.04e-05
4084.5	4.9e-05
4085	4.86e-05
4085.5	4.93e-05
4086	5.11e-05
4086.5	5.4e-05
4087	5.83e-05
4087.5	6.4e-05
4088	7.13e-05
4088.5	8.03e-05
4089	9.12e-05
4089.5	0.000104
4090	0.000119
4090.5	0.000135
4091	0.000154
4091.5	0.000173
4092	0.000193
4092.5	0.000213
4093	0.000232
4093.5	0.00025
4094	0.000266
4094.5	0.000281
4095	0.000294
4095.5	0.000305
4096	0.000314
4096.5	0.000322
4097	0.00033
4097.5	0.000337
4098	0.000345
4098.5	0.000353
4099	0.000361
4099.5	0.00037
4100	0.000381
4100.5	0.000391
4101	0.000403
4101.5	0.000416
4102	0.000429
4102.5	0.000442
4103	0.000456
4103.5	0.00047
4104	0.000485
4104.5	0.0005
4105	0.000515
4105.5	0.000531
4106	0.000547
4106.5	0.000563
4107	0.000579
4107.5	0.000595
4108	0.000609
4108.5	0.000623
4109	0.000633
4109.5	0.00064
4110	0.000644
4110.5	0.000642
4111	0.000635
4111.5	0.000621
4112	0.000603
4112.5	0.000579
4113	0.00055
4113.5	0.000519
4114	0.000485
4114.5	0.00045
4115	0.000414
4115.5	0.000381
4116	0.000349
4116.5	0.000319
4117	0.000293
4117.5	0.000269
4118	0.000249
4118.5	0.000232
4119	0.000219
4119.5	0.000208
4120	0.0002
4120.5	0.000196
4121	0.000193
4121.5	0.000194
4122	0.000197
4122.5	0.000203
4123	0.000212
4123.5	0.000224
4124	0.000238
4124.5	0.000256
4125	0.000276
4125.5	0.000298
4126	0.000322
4126.5	0.000348
4127	0.000375
4127.5	0.000401
4128	0.000425
4128.5	0.000446
4129	0.000463
4129.5	0.000475
4130	0.00048
4130.5	0.000479
4131	0.000471
4131.5	0.000457
4132	0.000437
4132.5	0.000412
4133	0.000384
4133.5	0.000354
4134	0.000323
4134.5	0.000291
4135	0.00026
4135.5	0.000231
4136	0.000204
4136.5	0.000179
4137	0.000156
4137.5	0.000135
4138	0.000117
4138.5	0.0001
4139	8.62e-05
4139.5	7.38e-05
4140	6.31e-05
4140.5	5.39e-05
4141	4.6e-05
4141.5	3.94e-05
4142	3.38e-05
4142.5	2.92e-05
4143	2.54e-05
4143.5	2.22e-05
4144	1.97e-05
4144.5	1.78e-05
4145	1.63e-05
4145.5	1.52e-05
4146	1.45e-05
4146.5	1.41e-05
4147	1.4e-05
4147.5	1.43e-05
4148	1.5e-05
4148.5	1.61e-05
4149	1.76e-05
4149.5	1.96e-05
4150	2.24e-05
4150.5	2.58e-05
4151	3.02e-05
4151.5	3.56e-05
4152	4.21e-05
4152.5	5e-05
4153	5.91e-05
4153.5	6.94e-05
4154	8.08e-05
4154.5	9.28e-05
4155	0.000105
4155.5	0.000117
4156	0.000127
4156.5	0.000136
4157	0.000143
4157.5	0.000147
4158	0.000149
4158.5	0.000148
4159	0.000146
4159.5	0.000142
4160	0.000137
4160.5	0.000133
4161	0.000129
4161.5	0.000127
4162	0.000126
4162.5	0.000128
4163	0.000132
4163.5	0.000139
4164	0.000149
4164.5	0.000164
4165	0.000184
4165.5	0.00021
4166	0.000242
4166.5	0.000281
4167	0.000327
4167.5	0.000379
4168	0.000435
4168.5	0.000492
4169	0.000546
4169.5	0.000591
4170	0.000622
4170.5	0.000635
4171	0.000627
4171.5	0.000599
4172	0.000552
4172.5	0.000492
4173	0.000423
4173.5	0.000352
4174	0.000285
4174.5	0.000224
4175	0.000172
4175.5	0.000129
4176	9.55e-05
4176.5	6.98e-05
4177	5.07e-05
4177.5	3.68e-05
4178	2.68e-05
4178.5	1.96e-05
4179	1.46e-05
4179.5	1.1e-05
4180	8.5e-06
4180.5	6.71e-06
4181	5.43e-06
4181.5	4.51e-06
4182	3.84e-06
4182.5	3.37e-06
4183	3.04e-06
4183.5	2.81e-06
4184	2.66e-06
4184.5	2.58e-06
4185	2.56e-06
4185.5	2.59e-06
4186	2.67e-06
4186.5	2.8e-06
4187	2.99e-06
4187.5	3.24e-06
4188	3.56e-06
4188.5	3.95e-06
4189	4.43e-06
4189.5	5.02e-06
4190	5.72e-06
4190.5	6.56e-06
4191	7.54e-06
4191.5	8.67e-06
4192	9.97e-06
4192.5	1.14e-05
4193	1.31e-05
4193.5	1.49e-05
4194	1.68e-05
4194.5	1.88e-05
4195	2.1e-05
4195.5	2.31e-05
4196	2.53e-05
4196.5	2.75e-05
4197	2.96e-05
4197.5	3.16e-05
4198	3.35e-05
4198.5	3.53e-05
4199	3.7e-05
4199.5	3.86e-05
4200	4.02e-05
4200.5	4.17e-05
4201	4.32e-05
4201.5	4.49e-05
4202	4.67e-05
4202.5	4.88e-05
4203	5.13e-05
4203.5	5.42e-05
4204	5.76e-05
4204.5	6.17e-05
4205	6.65e-05
4205.5	7.21e-05
4206	7.86e-05
4206.5	8.6e-05
4207	9.42e-05
4207.5	0.000103
4208	0.000112
4208.5	0.000122
4209	0.000131
4209.5	0.00014
4210	0.000148
4210.5	0.000154
4211	0.000158
4211.5	0.00016
4212	0.000161
4212.5	0.000159
4213	0.000156
4213.5	0.000152
4214	0.000148
4214.5	0.000143
4215	0.000138
4215.5	0.000133
4216	0.000129
4216.5	0.000126
4217	0.000124
4217.5	0.000123
4218	0.000122
4218.5	0.000123
4219	0.000124
4219.5	0.000126
4220	0.000128
4220.5	0.000131
4221	0.000134
4221.5	0.000138
4222	0.000141
4222.5	0.000145
4223	0.00015
4223.5	0.000155
4224	0.00016
4224.5	0.000166
4225	0.000173
4225.5	0.000181
4226	0.000191
4226.5	0.000203
4227	0.000217
4227.5	0.000234
4228	0.000254
4228.5	0.000278
4229	0.000306
4229.5	0.000339
4230	0.000376
4230.5	0.00042
4231	0.000469
4231.5	0.000524
4232	0.000585
4232.5	0.000653
4233	0.000728
4233.5	0.00081
4234	0.000899
4234.5	0.000995
4235	0.0011
4235.5	0.001213
4236	0.001336
4236.5	0.001468
4237	0.001611
4237.5	0.001763
4238	0.001925
4238.5	0.002093
4239	0.002266
4239.5	0.002438
4240	0.002604
4240.5	0.002758
4241	0.00289
4241.5	0.002993
4242	0.003061
4242.5	0.003086
4243	0.003067
4243.5	0.003001
4244	0.002892
4244.5	0.002746
4245	0.002569
4245.5	0.002372
4246	0.002164
4246.5	0.001954
4247	0.001751
4247.5	0.001559
4248	0.001385
4248.5	0.001229
4249	0.001095
4249.5	0.000982
4250	0.000889
4250.5	0.000815
4251	0.000759
4251.5	0.00072
4252	0.000697
4252.5	0.000689
4253	0.000698
4253.5	0.000723
4254	0.000766
4254.5	0.000827
4255	0.000909
4255.5	0.001013
4256	0.001141
4256.5	0.001293
4257	0.001466
4257.5	0.001656
4258	0.001854
4258.5	0.002051
4259	0.00223
4259.5	0.002377
4260	0.002475
4260.5	0.002515
4261	0.002488
4261.5	0.002397
4262	0.002249
4262.5	0.002057
4263	0.001838
4263.5	0.001606
4264	0.001378
4264.5	0.001165
4265	0.000973
4265.5	0.000806
4266	0.000665
4266.5	0.000549
4267	0.000455
4267.5	0.000379
4268	0.000319
4268.5	0.000272
4269	0.000236
4269.5	0.000207
4270	0.000185
4270.5	0.000169
4271	0.000156
4271.5	0.000147
4272	0.000141
4272.5	0.000137
4273	0.000135
4273.5	0.000135
4274	0.000137
4274.5	0.000139
4275	0.000144
4275.5	0.000149
4276	0.000155
4276.5	0.000162
4277	0.000169
4277.5	0.000177
4278	0.000185
4278.5	0.000193
4279	0.000201
4279.5	0.000207
4280	0.000213
4280.5	0.000217
4281	0.000219
4281.5	0.000219
4282	0.000217
4282.5	0.000213
4283	0.000207
4283.5	0.000199
4284	0.000189
4284.5	0.000179
4285	0.000168
4285.5	0.000156
4286	0.000145
4286.5	0.000134
4287	0.000124
4287.5	0.000114
4288	0.000105
4288.5	9.76e-05
4289	9.04e-05
4289.5	8.41e-05
4290	7.83e-05
4290.5	7.32e-05
4291	6.85e-05
4291.5	6.42e-05
4292	6.02e-05
4292.5	5.65e-05
4293	5.31e-05
4293.5	4.99e-05
4294	4.7e-05
4294.5	4.44e-05
4295	4.21e-05
4295.5	4.02e-05
4296	3.87e-05
4296.5	3.76e-05
4297	3.7e-05
4297.5	3.69e-05
4298	3.73e-05
4298.5	3.84e-05
4299	4.01e-05
4299.5	4.24e-05
4300	4.56e-05
4300.5	4.94e-05
4301	5.41e-05
4301.5	5.95e-05
4302	6.55e-05
4302.5	7.21e-05
4303	7.89e-05
4303.5	8.56e-05
4304	9.19e-05
4304.5	9.73e-05
4305	0.000101
4305.5	0.000104
4306	0.000105
4306.5	0.000103
4307	0.0001
4307.5	9.54e-05
4308	8.93e-05
4308.5	8.22e-05
4309	7.46e-05
4309.5	6.69e-05
4310	5.93e-05
4310.5	5.22e-05
4311	4.56e-05
4311.5	3.98e-05
4312	3.46e-05
4312.5	3.02e-05
4313	2.65e-05
4313.5	2.33e-05
4314	2.07e-05
4314.5	1.85e-05
4315	1.67e-05
4315.5	1.53e-05
4316	1.41e-05
4316.5	1.32e-05
4317	1.25e-05
4317.5	1.2e-05
4318	1.16e-05
4318.5	1.14e-05
4319	1.13e-05
4319.5	1.14e-05
4320	1.17e-05
4320.5	1.21e-05
4321	1.28e-05
4321.5	1.37e-05
4322	1.48e-05
4322.5	1.63e-05
4323	1.82e-05
4323.5	2.05e-05
4324	2.33e-05
4324.5	2.68e-05
4325	3.08e-05
4325.5	3.55e-05
4326	4.09e-05
4326.5	4.67e-05
4327	5.29e-05
4327.5	5.92e-05
4328	6.51e-05
4328.5	7.02e-05
4329	7.41e-05
4329.5	7.64e-05
4330	7.69e-05
4330.5	7.54e-05
4331	7.2e-05
4331.5	6.71e-05
4332	6.1e-05
4332.5	5.43e-05
4333	4.74e-05
4333.5	4.07e-05
4334	3.45e-05
4334.5	2.91e-05
4335	2.44e-05
4335.5	2.06e-05
4336	1.75e-05
4336.5	1.51e-05
4337	1.34e-05
4337.5	1.21e-05
4338	1.13e-05
4338.5	1.1e-05
4339	1.11e-05
4339.5	1.17e-05
4340	1.28e-05
4340.5	1.46e-05
4341	1.74e-05
4341.5	2.15e-05
4342	2.75e-05
4342.5	3.61e-05
4343	4.84e-05
4343.5	6.61e-05
4344	9.13e-05
4344.5	0.000127
4345	0.000175
4345.5	0.000241
4346	0.000327
4346.5	0.000436
4347	0.000569
4347.5	0.000724
4348	0.000897
4348.5	0.001076
4349	0.001251
4349.5	0.001406
4350	0.001528
4350.5	0.001606
4351	0.001633
4351.5	0.001609
4352	0.001539
4352.5	0.001433
4353	0.001303
4353.5	0.001159
4354	0.001014
4354.5	0.000875
4355	0.000747
4355.5	0.000634
4356	0.000538
4356.5	0.000456
4357	0.000389
4357.5	0.000334
4358	0.000289
4358.5	0.000254
4359	0.000225
4359.5	0.000203
4360	0.000185
4360.5	0.000171
4361	0.00016
4361.5	0.000151
4362	0.000144
4362.5	0.000138
4363	0.000133
4363.5	0.000128
4364	0.000124
4364.5	0.00012
4365	0.000115
4365.5	0.000111
4366	0.000106
4366.5	0.000101
4367	9.64e-05
4367.5	9.16e-05
4368	8.71e-05
4368.5	8.29e-05
4369	7.93e-05
4369.5	7.64e-05
4370	7.43e-05
4370.5	7.32e-05
4371	7.32e-05
4371.5	7.44e-05
4372	7.69e-05
4372.5	8.09e-05
4373	8.67e-05
4373.5	9.45e-05
4374	0.000105
4374.5	0.000117
4375	0.000132
4375.5	0.000151
4376	0.000172
4376.5	0.000196
4377	0.000222
4377.5	0.000249
4378	0.000276
4378.5	0.000302
4379	0.000325
4379.5	0.000344
4380	0.000357
4380.5	0.000362
4381	0.000361
4381.5	0.000354
4382	0.000341
4382.5	0.000323
4383	0.000303
4383.5	0.000282
4384	0.000261
4384.5	0.00024
4385	0.000222
4385.5	0.000207
4386	0.000193
4386.5	0.000183
4387	0.000176
4387.5	0.000171
4388	0.000169
4388.5	0.000169
4389	0.000172
4389.5	0.000178
4390	0.000185
4390.5	0.000195
4391	0.000206
4391.5	0.000219
4392	0.000232
4392.5	0.000246
4393	0.000259
4393.5	0.000271
4394	0.00028
4394.5	0.000287
4395	0.000289
4395.5	0.000287
4396	0.000281
4396.5	0.000271
4397	0.000258
4397.5	0.000242
4398	0.000224
4398.5	0.000205
4399	0.000187
4399.5	0.000168
4400	0.000152
4400.5	0.000136
4401	0.000122
4401.5	0.00011
4402	9.99e-05
4402.5	9.12e-05
4403	8.4e-05
4403.5	7.82e-05
4404	7.35e-05
4404.5	7e-05
4405	6.75e-05
4405.5	6.59e-05
4406	6.52e-05
4406.5	6.54e-05
4407	6.63e-05
4407.5	6.81e-05
4408	7.07e-05
4408.5	7.43e-05
4409	7.88e-05
4409.5	8.43e-05
4410	9.1e-05
4410.5	9.89e-05
4411	0.000108
4411.5	0.000119
4412	0.000131
4412.5	0.000145
4413	0.00016
4413.5	0.000177
4414	0.000195
4414.5	0.000214
4415	0.000234
4415.5	0.000254
4416	0.000274
4416.5	0.000293
4417	0.000309
4417.5	0.000324
4418	0.000335
4418.5	0.000342
4419	0.000344
4419.5	0.000342
4420	0.000336
4420.5	0.000325
4421	0.00031
4421.5	0.000292
4422	0.000272
4422.5	0.000251
4423	0.000229
4423.5	0.000208
4424	0.000188
4424.5	0.000168
4425	0.000151
4425.5	0.000135
4426	0.000122
4426.5	0.00011
4427	9.91e-05
4427.5	9.01e-05
4428	8.24e-05
4428.5	7.57e-05
4429	6.99e-05
4429.5	6.48e-05
4430	6.03e-05
4430.5	5.61e-05
4431	5.23e-05
4431.5	4.87e-05
4432	4.52e-05
4432.5	4.19e-05
4433	3.86e-05
4433.5	3.55e-05
4434	3.25e-05
4434.5	2.97e-05
4435	2.72e-05
4435.5	2.48e-05
4436	2.28e-05
4436.5	2.11e-05
4437	1.97e-05
4437.5	1.86e-05
4438	1.78e-05
4438.5	1.75e-05
4439	1.75e-05
4439.5	1.79e-05
4440	1.89e-05
4440.5	2.04e-05
4441	2.26e-05
4441.5	2.57e-05
4442	2.99e-05
4442.5	3.54e-05
4443	4.26e-05
4443.5	5.2e-05
4444	6.38e-05
4444.5	7.86e-05
4445	9.65e-05
4445.5	0.000118
4446	0.000142
4446.5	0.000169
4447	0.000198
4447.5	0.000227
4448	0.000255
4448.5	0.00028
4449	0.0003
4449.5	0.000314
4450	0.000321
4450.5	0.000322
4451	0.000317
4451.5	0.000306
4452	0.000291
4452.5	0.000273
4453	0.000254
4453.5	0.000235
4454	0.000216
4454.5	0.000199
4455	0.000183
4455.5	0.00017
4456	0.000158
4456.5	0.000149
4457	0.000142
4457.5	0.000137
4458	0.000133
4458.5	0.000131
4459	0.000131
4459.5	0.000132
4460	0.000134
4460.5	0.000138
4461	0.000142
4461.5	0.000147
4462	0.000153
4462.5	0.00016
4463	0.000167
4463.5	0.000174
4464	0.000182
4464.5	0.00019
4465	0.000198
4465.5	0.000206
4466	0.000215
4466.5	0.000224
4467	0.000233
4467.5	0.000243
4468	0.000253
4468.5	0.000263
4469	0.000273
4469.5	0.000284
4470	0.000295
4470.5	0.000307
4471	0.000318
4471.5	0.000328
4472	0.000338
4472.5	0.000348
4473	0.000356
4473.5	0.000363
4474	0.000369
4474.5	0.000373
4475	0.000375
4475.5	0.000376
4476	0.000376
4476.5	0.000374
4477	0.000371
4477.5	0.000366
4478	0.000361
4478.5	0.000356
4479	0.00035
4479.5	0.000344
4480	0.000339
4480.5	0.000333
4481	0.000329
4481.5	0.000325
4482	0.000321
4482.5	0.000318
4483	0.000315
4483.5	0.000313
4484	0.000311
4484.5	0.000309
4485	0.000306
4485.5	0.000303
4486	0.0003
4486.5	0.000296
4487	0.000292
4487.5	0.000287
4488	0.000283
4488.5	0.000279
4489	0.000275
4489.5	0.000273
4490	0.000273
4490.5	0.000274
4491	0.000278
4491.5	0.000285
4492	0.000296
4492.5	0.000312
4493	0.000332
4493.5	0.000358
4494	0.000392
4494.5	0.000433
4495	0.000483
4495.5	0.000543
4496	0.000613
4496.5	0.000692
4497	0.000782
4497.5	0.000878
4498	0.000979
4498.5	0.00108
4499	0.001176
4499.5	0.00126
4500	0.001327
4500.5	0.00137
4501	0.001385
4501.5	0.001371
4502	0.001328
4502.5	0.00126
4503	0.001171
4503.5	0.001068
4504	0.000957
4504.5	0.000845
4505	0.000737
4505.5	0.000636
4506	0.000546
4506.5	0.000466
4507	0.000398
4507.5	0.00034
4508	0.000292
4508.5	0.000252
4509	0.00022
4509.5	0.000194
4510	0.000173
4510.5	0.000156
4511	0.000142
4511.5	0.000132
4512	0.000123
4512.5	0.000116
4513	0.000111
4513.5	0.000107
4514	0.000104
4514.5	0.000102
4515	0.000101
4515.5	9.95e-05
4516	9.88e-05
4516.5	9.84e-05
4517	9.82e-05
4517.5	9.83e-05
4518	9.86e-05
4518.5	9.9e-05
4519	9.97e-05
4519.5	0.000101
4520	0.000102
4520.5	0.000104
4521	0.000106
4521.5	0.000108
4522	0.000111
4522.5	0.000114
4523	0.000118
4523.5	0.000123
4524	0.000128
4524.5	0.000134
4525	0.00014
4525.5	0.000146
4526	0.000152
4526.5	0.000158
4527	0.000164
4527.5	0.000169
4528	0.000174
4528.5	0.000178
4529	0.000182
4529.5	0.000184
4530	0.000186
4530.5	0.000187
4531	0.000187
4531.5	0.000187
4532	0.000188
4532.5	0.000188
4533	0.000189
4533.5	0.000191
4534	0.000194
4534.5	0.000199
4535	0.000206
4535.5	0.000214
4536	0.000226
4536.5	0.00024
4537	0.000257
4537.5	0.000278
4538	0.000302
4538.5	0.00033
4539	0.000362
4539.5	0.000397
4540	0.000435
4540.5	0.000474
4541	0.000513
4541.5	0.00055
4542	0.000583
4542.5	0.000611
4543	0.00063
4543.5	0.000641
4544	0.000642
4544.5	0.000633
4545	0.000615
4545.5	0.000589
4546	0.000556
4546.5	0.00052
4547	0.000481
4547.5	0.000442
4548	0.000403
4548.5	0.000367
4549	0.000333
4549.5	0.000303
4550	0.000276
4550.5	0.000252
4551	0.000232
4551.5	0.000215
4552	0.000202
4552.5	0.000192
4553	0.000185
4553.5	0.000181
4554	0.000179
4554.5	0.000181
4555	0.000186
4555.5	0.000195
4556	0.000207
4556.5	0.000223
4557	0.000244
4557.5	0.000268
4558	0.000298
4558.5	0.000332
4559	0.00037
4559.5	0.00041
4560	0.000452
4560.5	0.000492
4561	0.000529
4561.5	0.000559
4562	0.00058
4562.5	0.00059
4563	0.000589
4563.5	0.000576
4564	0.000552
4564.5	0.000521
4565	0.000484
4565.5	0.000444
4566	0.000404
4566.5	0.000366
4567	0.000331
4567.5	0.0003
4568	0.000274
4568.5	0.000253
4569	0.000236
4569.5	0.000225
4570	0.000218
4570.5	0.000216
4571	0.000218
4571.5	0.000225
4572	0.000238
4572.5	0.000255
4573	0.000279
4573.5	0.00031
4574	0.000349
4574.5	0.000396
4575	0.000453
4575.5	0.000519
4576	0.000594
4576.5	0.000679
4577	0.000771
4577.5	0.00087
4578	0.000971
4578.5	0.001072
4579	0.001169
4579.5	0.001257
4580	0.001333
4580.5	0.001394
4581	0.001435
4581.5	0.001458
4582	0.00146
4582.5	0.001443
4583	0.001409
4583.5	0.001359
4584	0.001298
4584.5	0.001228
4585	0.001152
4585.5	0.001074
4586	0.000996
4586.5	0.000919
4587	0.000846
4587.5	0.000778
4588	0.000716
4588.5	0.00066
4589	0.00061
4589.5	0.000567
4590	0.000531
4590.5	0.0005
4591	0.000475
4591.5	0.000456
4592	0.000443
4592.5	0.000434
4593	0.00043
4593.5	0.000431
4594	0.000436
4594.5	0.000446
4595	0.00046
4595.5	0.000478
4596	0.000501
4596.5	0.000527
4597	0.000558
4597.5	0.000593
4598	0.000632
4598.5	0.000674
4599	0.000719
4599.5	0.000766
4600	0.000815
4600.5	0.000865
4601	0.000915
4601.5	0.000964
4602	0.001009
4602.5	0.00105
4603	0.001086
4603.5	0.001114
4604	0.001133
4604.5	0.001143
4605	0.001144
4605.5	0.001134
4606	0.001114
4606.5	0.001086
4607	0.00105
4607.5	0.001009
4608	0.000964
4608.5	0.000917
4609	0.00087
4609.5	0.000826
4610	0.000784
4610.5	0.000748
4611	0.000717
4611.5	0.000693
4612	0.000677
4612.5	0.000668
4613	0.000668
4613.5	0.000678
4614	0.000697
4614.5	0.000727
4615	0.000768
4615.5	0.000821
4616	0.000886
4616.5	0.000963
4617	0.001052
4617.5	0.001151
4618	0.001256
4618.5	0.001363
4619	0.001467
4619.5	0.001559
4620	0.001633
4620.5	0.001681
4621	0.001697
4621.5	0.001678
4622	0.001624
4622.5	0.001537
4623	0.001425
4623.5	0.001295
4624	0.001156
4624.5	0.001016
4625	0.000882
4625.5	0.000759
4626	0.00065
4626.5	0.000556
4627	0.000478
4627.5	0.000413
4628	0.000361
4628.5	0.00032
4629	0.000289
4629.5	0.000265
4630	0.000249
4630.5	0.000238
4631	0.000232
4631.5	0.000231
4632	0.000233
4632.5	0.00024
4633	0.000249
4633.5	0.000261
4634	0.000276
4634.5	0.000292
4635	0.000309
4635.5	0.000327
4636	0.000344
4636.5	0.000359
4637	0.000371
4637.5	0.00038
4638	0.000383
4638.5	0.00038
4639	0.000372
4639.5	0.000357
4640	0.000336
4640.5	0.000311
4641	0.000281
4641.5	0.000249
4642	0.000216
4642.5	0.000184
4643	0.000153
4643.5	0.000125
4644	0.0001
4644.5	7.88e-05
4645	6.12e-05
4645.5	4.7e-05
4646	3.57e-05
4646.5	2.7e-05
4647	2.04e-05
4647.5	1.55e-05
4648	1.19e-05
4648.5	9.25e-06
4649	7.34e-06
4649.5	5.97e-06
4650	5.01e-06
4650.5	4.35e-06
4651	3.92e-06
4651.5	3.69e-06
4652	3.62e-06
4652.5	3.7e-06
4653	3.95e-06
4653.5	4.39e-06
4654	5.05e-06
4654.5	6.01e-06
4655	7.33e-06
4655.5	9.14e-06
4656	1.16e-05
4656.5	1.48e-05
4657	1.89e-05
4657.5	2.42e-05
4658	3.07e-05
4658.5	3.85e-05
4659	4.76e-05
4659.5	5.76e-05
4660	6.82e-05
4660.5	7.88e-05
4661	8.89e-05
4661.5	9.77e-05
4662	0.000105
4662.5	0.000109
4663	0.000112
4663.5	0.000112
4664	0.000109
4664.5	0.000105
4665	9.96e-05
4665.5	9.33e-05
4666	8.66e-05
4666.5	7.99e-05
4667	7.35e-05
4667.5	6.76e-05
4668	6.23e-05
4668.5	5.76e-05
4669	5.36e-05
4669.5	5.03e-05
4670	4.77e-05
4670.5	4.57e-05
4671	4.42e-05
4671.5	4.33e-05
4672	4.3e-05
4672.5	4.31e-05
4673	4.37e-05
4673.5	4.48e-05
4674	4.63e-05
4674.5	4.84e-05
4675	5.08e-05
4675.5	5.37e-05
4676	5.71e-05
4676.5	6.09e-05
4677	6.5e-05
4677.5	6.94e-05
4678	7.41e-05
4678.5	7.9e-05
4679	8.4e-05
4679.5	8.9e-05
4680	9.39e-05
4680.5	9.87e-05
4681	0.000103
4681.5	0.000108
4682	0.000112
4682.5	0.000116
4683	0.00012
4683.5	0.000125
4684	0.000129
4684.5	0.000134
4685	0.00014
4685.5	0.000146
4686	0.000153
4686.5	0.000162
4687	0.000173
4687.5	0.000186
4688	0.000202
4688.5	0.000222
4689	0.000245
4689.5	0.000274
4690	0.000308
4690.5	0.00035
4691	0.0004
4691.5	0.000461
4692	0.000534
4692.5	0.000621
4693	0.000724
4693.5	0.000846
4694	0.000988
4694.5	0.001153
4695	0.001341
4695.5	0.001555
4696	0.001793
4696.5	0.002056
4697	0.002341
4697.5	0.002645
4698	0.002963
4698.5	0.003288
4699	0.003614
4699.5	0.00393
4700	0.004226
4700.5	0.004492
4701	0.004716
4701.5	0.004889
4702	0.005
4702.5	0.005043
4703	0.005015
4703.5	0.004914
4704	0.004744
4704.5	0.004511
4705	0.004227
4705.5	0.003904
4706	0.003555
4706.5	0.003194
4707	0.002836
4707.5	0.00249
4708	0.002167
4708.5	0.001872
4709	0.001608
4709.5	0.001378
4710	0.00118
4710.5	0.001012
4711	0.000873
4711.5	0.000758
4712	0.000665
4712.5	0.000591
4713	0.000533
4713.5	0.000489
4714	0.000457
4714.5	0.000435
4715	0.000422
4715.5	0.000418
4716	0.000423
4716.5	0.000435
4717	0.000455
4717.5	0.000484
4718	0.000521
4718.5	0.000567
4719	0.000624
4719.5	0.00069
4720	0.000768
4720.5	0.000857
4721	0.000957
4721.5	0.001069
4722	0.001193
4722.5	0.001329
4723	0.001478
4723.5	0.001638
4724	0.001812
4724.5	0.001998
4725	0.002197
4725.5	0.00241
4726	0.002636
4726.5	0.002875
4727	0.003127
4727.5	0.003388
4728	0.003657
4728.5	0.003929
4729	0.004198
4729.5	0.004458
4730	0.004701
4730.5	0.004917
4731	0.005099
4731.5	0.005238
4732	0.005324
4732.5	0.005353
4733	0.00532
4733.5	0.005225
4734	0.005069
4734.5	0.004857
4735	0.004596
4735.5	0.004295
4736	0.003966
4736.5	0.003619
4737	0.003266
4737.5	0.002917
4738	0.00258
4738.5	0.002262
4739	0.001969
4739.5	0.001703
4740	0.001466
4740.5	0.001258
4741	0.001078
4741.5	0.000924
4742	0.000793
4742.5	0.000684
4743	0.000593
4743.5	0.000517
4744	0.000456
4744.5	0.000406
4745	0.000366
4745.5	0.000335
4746	0.000311
4746.5	0.000293
4747	0.00028
4747.5	0.000272
4748	0.000269
4748.5	0.000271
4749	0.000276
4749.5	0.000286
4750	0.0003
4750.5	0.000318
4751	0.00034
4751.5	0.000367
4752	0.000399
4752.5	0.000435
4753	0.000475
4753.5	0.000519
4754	0.000566
4754.5	0.000616
4755	0.000667
4755.5	0.000718
4756	0.000768
4756.5	0.000816
4757	0.000859
4757.5	0.000896
4758	0.000926
4758.5	0.000947
4759	0.00096
4759.5	0.000962
4760	0.000954
4760.5	0.000937
4761	0.00091
4761.5	0.000875
4762	0.000834
4762.5	0.000787
4763	0.000736
4763.5	0.000682
4764	0.000627
4764.5	0.000573
4765	0.000519
4765.5	0.000468
4766	0.000418
4766.5	0.000372
4767	0.000329
4767.5	0.000289
4768	0.000253
4768.5	0.000219
4769	0.000189
4769.5	0.000163
4770	0.000139
4770.5	0.000118
4771	9.98e-05
4771.5	8.42e-05
4772	7.09e-05
4772.5	5.97e-05
4773	5.03e-05
4773.5	4.26e-05
4774	3.64e-05
4774.5	3.13e-05
4775	2.72e-05
4775.5	2.4e-05
4776	2.15e-05
4776.5	1.95e-05
4777	1.8e-05
4777.5	1.7e-05
4778	1.62e-05
4778.5	1.57e-05
4779	1.54e-05
4779.5	1.54e-05
4780	1.54e-05
4780.5	1.56e-05
4781	1.58e-05
4781.5	1.6e-05
4782	1.62e-05
4782.5	1.64e-05
4783	1.65e-05
4783.5	1.65e-05
4784	1.64e-05
4784.5	1.62e-05
4785	1.6e-05
4785.5	1.57e-05
4786	1.53e-05
4786.5	1.5e-05
4787	1.47e-05
4787.5	1.44e-05
4788	1.42e-05
4788.5	1.41e-05
4789	1.41e-05
4789.5	1.42e-05
4790	1.45e-05
4790.5	1.5e-05
4791	1.56e-05
4791.5	1.65e-05
4792	1.75e-05
4792.5	1.88e-05
4793	2.03e-05
4793.5	2.21e-05
4794	2.42e-05
4794.5	2.65e-05
4795	2.91e-05
4795.5	3.2e-05
4796	3.51e-05
4796.5	3.85e-05
4797	4.19e-05
4797.5	4.55e-05
4798	4.91e-05
4798.5	5.27e-05
4799	5.62e-05
4799.5	5.95e-05
4800	6.26e-05
4800.5	6.55e-05
4801	6.8e-05
4801.5	7.03e-05
4802	7.22e-05
4802.5	7.38e-05
4803	7.51e-05
4803.5	7.61e-05
4804	7.68e-05
4804.5	7.73e-05
4805	7.76e-05
4805.5	7.77e-05
4806	7.77e-05
4806.5	7.76e-05
4807	7.74e-05
4807.5	7.72e-05
4808	7.71e-05
4808.5	7.7e-05
4809	7.72e-05
4809.5	7.75e-05
4810	7.8e-05
4810.5	7.88e-05
4811	7.98e-05
4811.5	8.12e-05
4812	8.28e-05
4812.5	8.47e-05
4813	8.68e-05
4813.5	8.9e-05
4814	9.14e-05
4814.5	9.38e-05
4815	9.61e-05
4815.5	9.83e-05
4816	0.0001
4816.5	0.000102
4817	0.000103
4817.5	0.000105
4818	0.000106
4818.5	0.000106
4819	0.000107
4819.5	0.000108
4820	0.000109
4820.5	0.000111
4821	0.000113
4821.5	0.000117
4822	0.000121
4822.5	0.000128
4823	0.000136
4823.5	0.000148
4824	0.000163
4824.5	0.000182
4825	0.000207
4825.5	0.000239
4826	0.00028
4826.5	0.000332
4827	0.000398
4827.5	0.000481
4828	0.000583
4828.5	0.000707
4829	0.000856
4829.5	0.001031
4830	0.001229
4830.5	0.001448
4831	0.00168
4831.5	0.001915
4832	0.002138
4832.5	0.002334
4833	0.002489
4833.5	0.002589
4834	0.002627
4834.5	0.002598
4835	0.002507
4835.5	0.002362
4836	0.002176
4836.5	0.001962
4837	0.001737
4837.5	0.001511
4838	0.001296
4838.5	0.001099
4839	0.000924
4839.5	0.000771
4840	0.000642
4840.5	0.000533
4841	0.000444
4841.5	0.00037
4842	0.00031
4842.5	0.000262
4843	0.000223
4843.5	0.000191
4844	0.000165
4844.5	0.000144
4845	0.000127
4845.5	0.000113
4846	0.000101
4846.5	9.14e-05
4847	8.34e-05
4847.5	7.69e-05
4848	7.17e-05
4848.5	6.75e-05
4849	6.43e-05
4849.5	6.21e-05
4850	6.09e-05
4850.5	6.06e-05
4851	6.13e-05
4851.5	6.32e-05
4852	6.63e-05
4852.5	7.1e-05
4853	7.74e-05
4853.5	8.61e-05
4854	9.75e-05
4854.5	0.000112
4855	0.000132
4855.5	0.000156
4856	0.000188
4856.5	0.000229
4857	0.000281
4857.5	0.000347
4858	0.00043
4858.5	0.000535
4859	0.000664
4859.5	0.000824
4860	0.001018
4860.5	0.00125
4861	0.001522
4861.5	0.001837
4862	0.00219
4862.5	0.002576
4863	0.002986
4863.5	0.003404
4864	0.003813
4864.5	0.004191
4865	0.004517
4865.5	0.004769
4866	0.004933
4866.5	0.004998
4867	0.004961
4867.5	0.004827
4868	0.004609
4868.5	0.004323
4869	0.003988
4869.5	0.003626
4870	0.003254
4870.5	0.002888
4871	0.002541
4871.5	0.002221
4872	0.001932
4872.5	0.001678
4873	0.001457
4873.5	0.001267
4874	0.001106
4874.5	0.000971
4875	0.000858
4875.5	0.000764
4876	0.000686
4876.5	0.000622
4877	0.000568
4877.5	0.000524
4878	0.000488
4878.5	0.000457
4879	0.000431
4879.5	0.000408
4880	0.000389
4880.5	0.000371
4881	0.000354
4881.5	0.000338
4882	0.000323
4882.5	0.000308
4883	0.000293
4883.5	0.000277
4884	0.000262
4884.5	0.000247
4885	0.000232
4885.5	0.000217
4886	0.000203
4886.5	0.00019
4887	0.000178
4887.5	0.000166
4888	0.000156
4888.5	0.000147
4889	0.000139
4889.5	0.000132
4890	0.000126
4890.5	0.000121
4891	0.000118
4891.5	0.000115
4892	0.000114
4892.5	0.000114
4893	0.000115
4893.5	0.000118
4894	0.000122
4894.5	0.000127
4895	0.000133
4895.5	0.000141
4896	0.000151
4896.5	0.000161
4897	0.000173
4897.5	0.000186
4898	0.000199
4898.5	0.000212
4899	0.000224
4899.5	0.000235
4900	0.000245
4900.5	0.000251
4901	0.000255
4901.5	0.000255
4902	0.000251
4902.5	0.000244
4903	0.000233
4903.5	0.000221
4904	0.000206
4904.5	0.00019
4905	0.000173
4905.5	0.000157
4906	0.000141
4906.5	0.000126
4907	0.000112
4907.5	9.99e-05
4908	8.87e-05
4908.5	7.87e-05
4909	6.99e-05
4909.5	6.22e-05
4910	5.54e-05
4910.5	4.94e-05
4911	4.42e-05
4911.5	3.97e-05
4912	3.57e-05
4912.5	3.22e-05
4913	2.92e-05
4913.5	2.66e-05
4914	2.43e-05
4914.5	2.23e-05
4915	2.07e-05
4915.5	1.93e-05
4916	1.82e-05
4916.5	1.73e-05
4917	1.66e-05
4917.5	1.61e-05
4918	1.59e-05
4918.5	1.58e-05
4919	1.59e-05
4919.5	1.61e-05
4920	1.66e-05
4920.5	1.72e-05
4921	1.8e-05
4921.5	1.89e-05
4922	2e-05
4922.5	2.13e-05
4923	2.27e-05
4923.5	2.43e-05
4924	2.59e-05
4924.5	2.77e-05
4925	2.95e-05
4925.5	3.13e-05
4926	3.32e-05
4926.5	3.51e-05
4927	3.7e-05
4927.5	3.89e-05
4928	4.08e-05
4928.5	4.28e-05
4929	4.48e-05
4929.5	4.7e-05
4930	4.93e-05
4930.5	5.2e-05
4931	5.5e-05
4931.5	5.85e-05
4932	6.27e-05
4932.5	6.76e-05
4933	7.35e-05
4933.5	8.05e-05
4934	8.89e-05
4934.5	9.89e-05
4935	0.000111
4935.5	0.000124
4936	0.000141
4936.5	0.000159
4937	0.00018
4937.5	0.000204
4938	0.00023
4938.5	0.000258
4939	0.000288
4939.5	0.000319
4940	0.000349
4940.5	0.000377
4941	0.000403
4941.5	0.000425
4942	0.000442
4942.5	0.000452
4943	0.000456
4943.5	0.000454
4944	0.000445
4944.5	0.00043
4945	0.00041
4945.5	0.000387
4946	0.00036
4946.5	0.000332
4947	0.000302
4947.5	0.000273
4948	0.000245
4948.5	0.000218
4949	0.000193
4949.5	0.000169
4950	0.000148
4950.5	0.000129
4951	0.000113
4951.5	9.78e-05
4952	8.49e-05
4952.5	7.37e-05
4953	6.4e-05
4953.5	5.58e-05
4954	4.88e-05
4954.5	4.28e-05
4955	3.78e-05
4955.5	3.35e-05
4956	3e-05
4956.5	2.7e-05
4957	2.45e-05
4957.5	2.24e-05
4958	2.08e-05
4958.5	1.94e-05
4959	1.84e-05
4959.5	1.76e-05
4960	1.72e-05
4960.5	1.7e-05
4961	1.71e-05
4961.5	1.75e-05
4962	1.83e-05
4962.5	1.95e-05
4963	2.13e-05
4963.5	2.38e-05
4964	2.72e-05
4964.5	3.18e-05
4965	3.81e-05
4965.5	4.64e-05
4966	5.77e-05
4966.5	7.29e-05
4967	9.34e-05
4967.5	0.000121
4968	0.000157
4968.5	0.000205
4969	0.000267
4969.5	0.000346
4970	0.000446
4970.5	0.000567
4971	0.000712
4971.5	0.000879
4972	0.001066
4972.5	0.001268
4973	0.001477
4973.5	0.001684
4974	0.001879
4974.5	0.002052
4975	0.002193
4975.5	0.002294
4976	0.002351
4976.5	0.002361
4977	0.002326
4977.5	0.002247
4978	0.002131
4978.5	0.001986
4979	0.001818
4979.5	0.001636
4980	0.001448
4980.5	0.001262
4981	0.001083
4981.5	0.000917
4982	0.000766
4982.5	0.000633
4983	0.000518
4983.5	0.000422
4984	0.000341
4984.5	0.000276
4985	0.000223
4985.5	0.000182
4986	0.000149
4986.5	0.000124
4987	0.000105
4987.5	9.07e-05
4988	8.01e-05
4988.5	7.26e-05
4989	6.77e-05
4989.5	6.51e-05
4990	6.45e-05
4990.5	6.6e-05
4991	6.96e-05
4991.5	7.55e-05
4992	8.42e-05
4992.5	9.61e-05
4993	0.000112
4993.5	0.000133
4994	0.00016
4994.5	0.000194
4995	0.000238
4995.5	0.000292
4996	0.000358
4996.5	0.000437
4997	0.000531
4997.5	0.000641
4998	0.000767
4998.5	0.000908
4999	0.001062
[truncated: 230,002+ more rows]

## Sheet: EDF6a FB1 replicate 3
Deconvoluted Mass (a.m.u)	Intensity (Counts)
4000	1.1e-13
4000.5	4.41e-13
4001	1.27e-12
4001.5	3.11e-12
4002	6.85e-12
4002.5	1.39e-11
4003	2.66e-11
4003.5	4.8e-11
4004	8.22e-11
4004.5	1.34e-10
4005	2.1e-10
4005.5	3.16e-10
4006	4.55e-10
4006.5	6.32e-10
4007	8.44e-10
4007.5	1.09e-09
4008	1.35e-09
4008.5	1.62e-09
4009	1.88e-09
4009.5	2.11e-09
4010	2.3e-09
4010.5	2.42e-09
4011	2.48e-09
4011.5	2.47e-09
4012	2.4e-09
4012.5	2.27e-09
4013	2.1e-09
4013.5	1.9e-09
4014	1.69e-09
4014.5	1.47e-09
4015	1.27e-09
4015.5	1.08e-09
4016	9.04e-10
4016.5	7.54e-10
4017	6.25e-10
4017.5	5.16e-10
4018	4.26e-10
4018.5	3.52e-10
4019	2.92e-10
4019.5	2.43e-10
4020	2.04e-10
4020.5	1.73e-10
4021	1.49e-10
4021.5	1.29e-10
4022	1.14e-10
4022.5	1.02e-10
4023	9.23e-11
4023.5	8.53e-11
4024	8.04e-11
4024.5	7.72e-11
4025	7.56e-11
4025.5	7.56e-11
4026	7.73e-11
4026.5	8.07e-11
4027	8.62e-11
4027.5	9.43e-11
4028	1.06e-10
4028.5	1.21e-10
4029	1.42e-10
4029.5	1.72e-10
4030	2.12e-10
4030.5	2.68e-10
4031	3.47e-10
4031.5	4.6e-10
4032	6.23e-10
4032.5	8.6e-10
4033	1.21e-09
4033.5	1.72e-09
4034	2.48e-09
4034.5	3.62e-09
4035	5.3e-09
4035.5	7.77e-09
4036	1.14e-08
4036.5	1.66e-08
4037	2.39e-08
4037.5	3.4e-08
4038	4.77e-08
4038.5	6.55e-08
4039	8.8e-08
4039.5	1.15e-07
4040	1.47e-07
4040.5	1.81e-07
4041	2.17e-07
4041.5	2.51e-07
4042	2.8e-07
4042.5	3.02e-07
4043	3.15e-07
4043.5	3.16e-07
4044	3.07e-07
4044.5	2.88e-07
4045	2.61e-07
4045.5	2.29e-07
4046	1.96e-07
4046.5	1.63e-07
4047	1.33e-07
4047.5	1.06e-07
4048	8.28e-08
4048.5	6.41e-08
4049	4.92e-08
4049.5	3.76e-08
4050	2.87e-08
4050.5	2.21e-08
4051	1.71e-08
4051.5	1.34e-08
4052	1.07e-08
4052.5	8.74e-09
4053	7.28e-09
4053.5	6.21e-09
4054	5.43e-09
4054.5	4.88e-09
4055	4.5e-09
4055.5	4.25e-09
4056	4.11e-09
4056.5	4.06e-09
4057	4.08e-09
4057.5	4.18e-09
4058	4.33e-09
4058.5	4.54e-09
4059	4.79e-09
4059.5	5.08e-09
4060	5.41e-09
4060.5	5.76e-09
4061	6.13e-09
4061.5	6.51e-09
4062	6.9e-09
4062.5	7.28e-09
4063	7.66e-09
4063.5	8.04e-09
4064	8.42e-09
4064.5	8.81e-09
4065	9.22e-09
4065.5	9.67e-09
4066	1.02e-08
4066.5	1.08e-08
4067	1.15e-08
4067.5	1.24e-08
4068	1.34e-08
4068.5	1.48e-08
4069	1.65e-08
4069.5	1.86e-08
4070	2.13e-08
4070.5	2.47e-08
4071	2.9e-08
4071.5	3.46e-08
4072	4.16e-08
4072.5	5.06e-08
4073	6.2e-08
4073.5	7.64e-08
4074	9.46e-08
4074.5	1.17e-07
4075	1.45e-07
4075.5	1.79e-07
4076	2.19e-07
4076.5	2.66e-07
4077	3.2e-07
4077.5	3.81e-07
4078	4.47e-07
4078.5	5.18e-07
4079	5.9e-07
4079.5	6.62e-07
4080	7.3e-07
4080.5	7.93e-07
4081	8.48e-07
4081.5	8.94e-07
4082	9.29e-07
4082.5	9.53e-07
4083	9.66e-07
4083.5	9.71e-07
4084	9.68e-07
4084.5	9.59e-07
4085	9.46e-07
4085.5	9.32e-07
4086	9.16e-07
4086.5	9.02e-07
4087	8.91e-07
4087.5	8.83e-07
4088	8.79e-07
4088.5	8.8e-07
4089	8.87e-07
4089.5	9e-07
4090	9.19e-07
4090.5	9.46e-07
4091	9.81e-07
4091.5	1.02e-06
4092	1.08e-06
4092.5	1.14e-06
4093	1.22e-06
4093.5	1.31e-06
4094	1.42e-06
4094.5	1.55e-06
4095	1.7e-06
4095.5	1.87e-06
4096	2.07e-06
4096.5	2.31e-06
4097	2.59e-06
4097.5	2.91e-06
4098	3.29e-06
4098.5	3.71e-06
4099	4.2e-06
4099.5	4.74e-06
4100	5.35e-06
4100.5	6e-06
4101	6.7e-06
4101.5	7.42e-06
4102	8.15e-06
4102.5	8.86e-06
4103	9.52e-06
4103.5	1.01e-05
4104	1.05e-05
4104.5	1.08e-05
4105	1.09e-05
4105.5	1.08e-05
4106	1.05e-05
4106.5	1.01e-05
4107	9.47e-06
4107.5	8.74e-06
4108	7.91e-06
4108.5	7.04e-06
4109	6.17e-06
4109.5	5.32e-06
4110	4.52e-06
4110.5	3.79e-06
4111	3.15e-06
4111.5	2.59e-06
4112	2.11e-06
4112.5	1.71e-06
4113	1.38e-06
4113.5	1.11e-06
4114	8.95e-07
4114.5	7.22e-07
4115	5.85e-07
4115.5	4.76e-07
4116	3.91e-07
4116.5	3.23e-07
4117	2.71e-07
4117.5	2.29e-07
4118	1.97e-07
4118.5	1.71e-07
4119	1.52e-07
4119.5	1.36e-07
4120	1.24e-07
4120.5	1.15e-07
4121	1.08e-07
4121.5	1.04e-07
4122	1e-07
4122.5	9.86e-08
4123	9.78e-08
4123.5	9.79e-08
4124	9.87e-08
4124.5	1e-07
4125	1.02e-07
4125.5	1.03e-07
4126	1.05e-07
4126.5	1.06e-07
4127	1.06e-07
4127.5	1.06e-07
4128	1.04e-07
4128.5	1.02e-07
4129	9.78e-08
4129.5	9.29e-08
4130	8.69e-08
4130.5	8.02e-08
4131	7.31e-08
4131.5	6.57e-08
4132	5.83e-08
4132.5	5.12e-08
4133	4.46e-08
4133.5	3.86e-08
4134	3.33e-08
4134.5	2.86e-08
4135	2.45e-08
4135.5	2.11e-08
4136	1.82e-08
4136.5	1.59e-08
4137	1.39e-08
4137.5	1.23e-08
4138	1.1e-08
4138.5	9.91e-09
4139	9.05e-09
4139.5	8.35e-09
4140	7.78e-09
4140.5	7.32e-09
4141	6.93e-09
4141.5	6.62e-09
4142	6.35e-09
4142.5	6.11e-09
4143	5.89e-09
4143.5	5.69e-09
4144	5.49e-09
4144.5	5.29e-09
4145	5.08e-09
4145.5	4.86e-09
4146	4.64e-09
4146.5	4.4e-09
4147	4.16e-09
4147.5	3.92e-09
4148	3.68e-09
4148.5	3.45e-09
4149	3.22e-09
4149.5	3.01e-09
4150	2.8e-09
4150.5	2.62e-09
4151	2.45e-09
4151.5	2.3e-09
4152	2.17e-09
4152.5	2.06e-09
4153	1.98e-09
4153.5	1.91e-09
4154	1.87e-09
4154.5	1.85e-09
4155	1.86e-09
4155.5	1.9e-09
4156	1.98e-09
4156.5	2.1e-09
4157	2.27e-09
4157.5	2.5e-09
4158	2.82e-09
4158.5	3.24e-09
4159	3.81e-09
4159.5	4.57e-09
4160	5.59e-09
4160.5	6.95e-09
4161	8.78e-09
4161.5	1.12e-08
4162	1.45e-08
4162.5	1.89e-08
4163	2.47e-08
4163.5	3.23e-08
4164	4.21e-08
4164.5	5.44e-08
4165	6.98e-08
4165.5	8.82e-08
4166	1.1e-07
4166.5	1.34e-07
4167	1.6e-07
4167.5	1.86e-07
4168	2.11e-07
4168.5	2.33e-07
4169	2.51e-07
4169.5	2.62e-07
4170	2.65e-07
4170.5	2.61e-07
4171	2.5e-07
4171.5	2.33e-07
4172	2.11e-07
4172.5	1.87e-07
4173	1.62e-07
4173.5	1.38e-07
4174	1.16e-07
4174.5	9.55e-08
4175	7.82e-08
4175.5	6.35e-08
4176	5.15e-08
4176.5	4.18e-08
4177	3.41e-08
4177.5	2.81e-08
4178	2.34e-08
4178.5	1.98e-08
4179	1.7e-08
4179.5	1.49e-08
4180	1.33e-08
4180.5	1.22e-08
4181	1.14e-08
4181.5	1.09e-08
4182	1.07e-08
4182.5	1.06e-08
4183	1.08e-08
4183.5	1.12e-08
4184	1.18e-08
4184.5	1.26e-08
4185	1.37e-08
4185.5	1.49e-08
4186	1.64e-08
4186.5	1.82e-08
4187	2.02e-08
4187.5	2.24e-08
4188	2.5e-08
4188.5	2.78e-08
4189	3.09e-08
4189.5	3.43e-08
4190	3.79e-08
4190.5	4.18e-08
4191	4.59e-08
4191.5	5.03e-08
4192	5.49e-08
4192.5	5.97e-08
4193	6.48e-08
4193.5	7.02e-08
4194	7.6e-08
4194.5	8.23e-08
4195	8.91e-08
4195.5	9.67e-08
4196	1.05e-07
4196.5	1.15e-07
4197	1.26e-07
4197.5	1.39e-07
4198	1.53e-07
4198.5	1.71e-07
4199	1.92e-07
4199.5	2.17e-07
4200	2.47e-07
4200.5	2.83e-07
4201	3.27e-07
4201.5	3.79e-07
4202	4.42e-07
4202.5	5.17e-07
4203	6.07e-07
4203.5	7.13e-07
4204	8.38e-07
4204.5	9.82e-07
4205	1.15e-06
4205.5	1.33e-06
4206	1.54e-06
4206.5	1.76e-06
4207	1.99e-06
4207.5	2.23e-06
4208	2.46e-06
4208.5	2.68e-06
4209	2.87e-06
4209.5	3.03e-06
4210	3.14e-06
4210.5	3.2e-06
4211	3.21e-06
4211.5	3.15e-06
4212	3.05e-06
4212.5	2.9e-06
4213	2.71e-06
4213.5	2.5e-06
4214	2.28e-06
4214.5	2.05e-06
4215	1.82e-06
4215.5	1.6e-06
4216	1.41e-06
4216.5	1.23e-06
4217	1.07e-06
4217.5	9.38e-07
4218	8.24e-07
4218.5	7.29e-07
4219	6.51e-07
4219.5	5.88e-07
4220	5.39e-07
4220.5	5.03e-07
4221	4.78e-07
4221.5	4.64e-07
4222	4.6e-07
4222.5	4.66e-07
4223	4.83e-07
4223.5	5.13e-07
4224	5.58e-07
4224.5	6.2e-07
4225	7.04e-07
4225.5	8.17e-07
4226	9.66e-07
4226.5	1.16e-06
4227	1.42e-06
4227.5	1.77e-06
4228	2.22e-06
4228.5	2.83e-06
4229	3.62e-06
4229.5	4.68e-06
4230	6.07e-06
4230.5	7.89e-06
4231	1.03e-05
4231.5	1.34e-05
4232	1.73e-05
4232.5	2.24e-05
4233	2.88e-05
4233.5	3.68e-05
4234	4.66e-05
4234.5	5.84e-05
4235	7.26e-05
4235.5	8.92e-05
4236	0.000108313
4236.5	0.000129909
4237	0.000153814
4237.5	0.000179712
4238	0.00020713
4238.5	0.000235453
4239	0.000263939
4239.5	0.000291755
4240	0.000318026
4240.5	0.000341883
4241	0.000362522
4241.5	0.000379255
4242	0.000391556
4242.5	0.000399093
4243	0.000401744
4243.5	0.000399602
4244	0.000392959
4244.5	0.000382277
4245	0.000368148
4245.5	0.000351253
4246	0.000332312
4246.5	0.000312041
4247	0.000291113
4247.5	0.000270131
4248	0.000249605
4248.5	0.000229943
4249	0.000211448
4249.5	0.000194326
4250	0.000178695
4250.5	0.000164598
4251	0.000152019
4251.5	0.000140895
4252	0.000131129
4252.5	0.000122603
4253	0.000115184
4253.5	0.000108729
4254	0.000103095
4254.5	9.81e-05
4255	9.37e-05
4255.5	8.97e-05
4256	8.59e-05
4256.5	8.22e-05
4257	7.86e-05
4257.5	7.49e-05
4258	7.11e-05
4258.5	6.71e-05
4259	6.3e-05
4259.5	5.86e-05
4260	5.41e-05
4260.5	4.96e-05
4261	4.5e-05
4261.5	4.06e-05
4262	3.63e-05
4262.5	3.22e-05
4263	2.84e-05
4263.5	2.5e-05
4264	2.19e-05
4264.5	1.92e-05
4265	1.68e-05
4265.5	1.47e-05
4266	1.3e-05
4266.5	1.15e-05
4267	1.03e-05
4267.5	9.24e-06
4268	8.39e-06
4268.5	7.7e-06
4269	7.15e-06
4269.5	6.69e-06
4270	6.33e-06
4270.5	6.05e-06
4271	5.82e-06
4271.5	5.64e-06
4272	5.49e-06
4272.5	5.37e-06
4273	5.25e-06
4273.5	5.14e-06
4274	5.02e-06
4274.5	4.88e-06
4275	4.72e-06
4275.5	4.54e-06
4276	4.32e-06
4276.5	4.09e-06
4277	3.83e-06
4277.5	3.55e-06
4278	3.26e-06
4278.5	2.97e-06
4279	2.67e-06
4279.5	2.39e-06
4280	2.12e-06
4280.5	1.87e-06
4281	1.64e-06
4281.5	1.43e-06
4282	1.24e-06
4282.5	1.08e-06
4283	9.41e-07
4283.5	8.21e-07
4284	7.18e-07
4284.5	6.31e-07
4285	5.59e-07
4285.5	4.98e-07
4286	4.47e-07
4286.5	4.05e-07
4287	3.71e-07
4287.5	3.43e-07
4288	3.2e-07
4288.5	3.02e-07
4289	2.88e-07
4289.5	2.78e-07
4290	2.7e-07
4290.5	2.66e-07
4291	2.63e-07
4291.5	2.63e-07
4292	2.66e-07
4292.5	2.7e-07
4293	2.76e-07
4293.5	2.84e-07
4294	2.93e-07
4294.5	3.05e-07
4295	3.18e-07
4295.5	3.32e-07
4296	3.47e-07
4296.5	3.63e-07
4297	3.8e-07
4297.5	3.96e-07
4298	4.12e-07
4298.5	4.26e-07
4299	4.38e-07
4299.5	4.47e-07
4300	4.52e-07
4300.5	4.53e-07
4301	4.49e-07
4301.5	4.39e-07
4302	4.24e-07
4302.5	4.03e-07
4303	3.78e-07
4303.5	3.49e-07
4304	3.17e-07
4304.5	2.83e-07
4305	2.49e-07
4305.5	2.16e-07
4306	1.85e-07
4306.5	1.56e-07
4307	1.3e-07
4307.5	1.08e-07
4308	8.82e-08
4308.5	7.18e-08
4309	5.81e-08
4309.5	4.69e-08
4310	3.79e-08
4310.5	3.07e-08
4311	2.49e-08
4311.5	2.04e-08
4312	1.69e-08
4312.5	1.41e-08
4313	1.19e-08
4313.5	1.02e-08
4314	8.9e-09
4314.5	7.87e-09
4315	7.09e-09
4315.5	6.49e-09
4316	6.05e-09
4316.5	5.73e-09
4317	5.51e-09
4317.5	5.39e-09
4318	5.34e-09
4318.5	5.37e-09
4319	5.46e-09
4319.5	5.62e-09
4320	5.83e-09
4320.5	6.11e-09
4321	6.44e-09
4321.5	6.84e-09
4322	7.31e-09
4322.5	7.84e-09
4323	8.45e-09
4323.5	9.14e-09
4324	9.93e-09
4324.5	1.08e-08
4325	1.18e-08
4325.5	1.3e-08
4326	1.43e-08
4326.5	1.58e-08
4327	1.75e-08
4327.5	1.95e-08
4328	2.19e-08
4328.5	2.46e-08
4329	2.78e-08
4329.5	3.15e-08
4330	3.59e-08
4330.5	4.12e-08
4331	4.75e-08
4331.5	5.5e-08
4332	6.41e-08
4332.5	7.5e-08
4333	8.83e-08
4333.5	1.04e-07
4334	1.24e-07
4334.5	1.49e-07
4335	1.79e-07
4335.5	2.17e-07
4336	2.65e-07
4336.5	3.25e-07
4337	4.03e-07
4337.5	5.03e-07
4338	6.32e-07
4338.5	8.02e-07
4339	1.03e-06
4339.5	1.32e-06
4340	1.72e-06
4340.5	2.25e-06
4341	2.97e-06
4341.5	3.94e-06
4342	5.24e-06
4342.5	7.01e-06
4343	9.39e-06
4343.5	1.26e-05
4344	1.68e-05
4344.5	2.24e-05
4345	2.96e-05
4345.5	3.89e-05
4346	5.06e-05
4346.5	6.49e-05
4347	8.21e-05
4347.5	0.000102228
4348	0.000125009
4348.5	0.000149906
4349	0.000176039
4349.5	0.000202214
4350	0.000227009
4350.5	0.000248909
4351	0.000266484
4351.5	0.000278573
4352	0.000284441
4352.5	0.000283875
4353	0.000277197
4353.5	0.000265199
4354	0.000249009
4354.5	0.00022993
4355	0.000209276
4355.5	0.000188236
4356	0.000167784
4356.5	0.000148642
4357	0.000131277
4357.5	0.000115935
4358	0.000102685
4358.5	9.15e-05
4359	8.22e-05
4359.5	7.46e-05
4360	6.86e-05
4360.5	6.39e-05
4361	6.05e-05
4361.5	5.81e-05
4362	5.68e-05
4362.5	5.63e-05
4363	5.66e-05
4363.5	5.77e-05
4364	5.95e-05
4364.5	6.2e-05
4365	6.52e-05
4365.5	6.9e-05
4366	7.35e-05
4366.5	7.87e-05
4367	8.44e-05
4367.5	9.07e-05
4368	9.75e-05
4368.5	0.00010476
4369	0.000112474
4369.5	0.000120555
4370	0.000128939
4370.5	0.000137553
4371	0.000146317
4371.5	0.000155137
4372	0.000163909
4372.5	0.000172508
4373	0.000180793
4373.5	0.000188598
4374	0.000195739
4374.5	0.000202012
4375	0.000207197
4375.5	0.00021107
4376	0.000213412
4376.5	0.000214025
4377	0.000212747
4377.5	0.00020947
4378	0.000204156
4378.5	0.00019685
4379	0.000187684
4379.5	0.000176876
4380	0.000164723
4380.5	0.000151579
4381	0.000137836
4381.5	0.000123893
4382	0.000110131
4382.5	9.69e-05
4383	8.44e-05
4383.5	7.3e-05
4384	6.27e-05
4384.5	5.35e-05
4385	4.56e-05
4385.5	3.88e-05
4386	3.3e-05
4386.5	2.82e-05
4387	2.42e-05
4387.5	2.1e-05
4388	1.84e-05
4388.5	1.62e-05
4389	1.46e-05
4389.5	1.33e-05
4390	1.23e-05
4390.5	1.15e-05
4391	1.1e-05
4391.5	1.06e-05
4392	1.04e-05
4392.5	1.04e-05
4393	1.04e-05
4393.5	1.05e-05
4394	1.07e-05
4394.5	1.09e-05
4395	1.11e-05
4395.5	1.12e-05
4396	1.13e-05
4396.5	1.12e-05
4397	1.11e-05
4397.5	1.07e-05
4398	1.02e-05
4398.5	9.59e-06
4399	8.82e-06
4399.5	7.95e-06
4400	7.03e-06
4400.5	6.08e-06
4401	5.17e-06
4401.5	4.31e-06
4402	3.53e-06
4402.5	2.85e-06
4403	2.27e-06
4403.5	1.79e-06
4404	1.4e-06
4404.5	1.09e-06
4405	8.47e-07
4405.5	6.58e-07
4406	5.14e-07
4406.5	4.04e-07
4407	3.21e-07
4407.5	2.58e-07
4408	2.11e-07
4408.5	1.75e-07
4409	1.48e-07
4409.5	1.27e-07
4410	1.11e-07
4410.5	9.92e-08
4411	9e-08
4411.5	8.29e-08
4412	7.74e-08
4412.5	7.32e-08
4413	6.99e-08
4413.5	6.73e-08
4414	6.51e-08
4414.5	6.31e-08
4415	6.13e-08
4415.5	5.94e-08
4416	5.73e-08
4416.5	5.51e-08
4417	5.26e-08
4417.5	4.98e-08
4418	4.68e-08
4418.5	4.36e-08
4419	4.03e-08
4419.5	3.69e-08
4420	3.35e-08
4420.5	3.01e-08
4421	2.69e-08
4421.5	2.39e-08
4422	2.11e-08
4422.5	1.86e-08
4423	1.63e-08
4423.5	1.43e-08
4424	1.25e-08
4424.5	1.1e-08
4425	9.68e-09
4425.5	8.55e-09
4426	7.58e-09
4426.5	6.77e-09
4427	6.08e-09
4427.5	5.51e-09
4428	5.04e-09
4428.5	4.65e-09
4429	4.35e-09
4429.5	4.12e-09
4430	3.96e-09
4430.5	3.86e-09
4431	3.84e-09
4431.5	3.89e-09
4432	4.03e-09
4432.5	4.27e-09
4433	4.65e-09
4433.5	5.19e-09
4434	5.96e-09
4434.5	7.06e-09
4435	8.61e-09
4435.5	1.08e-08
4436	1.4e-08
4436.5	1.87e-08
4437	2.57e-08
4437.5	3.61e-08
4438	5.2e-08
4438.5	7.62e-08
4439	1.14e-07
4439.5	1.71e-07
4440	2.59e-07
4440.5	3.93e-07
4441	5.95e-07
4441.5	8.94e-07
4442	1.33e-06
4442.5	1.94e-06
4443	2.78e-06
4443.5	3.9e-06
4444	5.32e-06
4444.5	7.05e-06
4445	9.06e-06
4445.5	1.13e-05
4446	1.36e-05
4446.5	1.58e-05
4447	1.77e-05
4447.5	1.92e-05
4448	2.02e-05
4448.5	2.05e-05
4449	2.03e-05
4449.5	1.95e-05
4450	1.84e-05
4450.5	1.69e-05
4451	1.53e-05
4451.5	1.37e-05
4452	1.21e-05
4452.5	1.07e-05
4453	9.42e-06
4453.5	8.35e-06
4454	7.47e-06
4454.5	6.76e-06
4455	6.21e-06
4455.5	5.81e-06
4456	5.54e-06
4456.5	5.4e-06
4457	5.37e-06
4457.5	5.45e-06
4458	5.65e-06
4458.5	5.96e-06
4459	6.38e-06
4459.5	6.92e-06
4460	7.59e-06
4460.5	8.38e-06
4461	9.28e-06
4461.5	1.03e-05
4462	1.14e-05
4462.5	1.25e-05
4463	1.37e-05
4463.5	1.49e-05
4464	1.6e-05
4464.5	1.69e-05
4465	1.77e-05
4465.5	1.83e-05
4466	1.87e-05
4466.5	1.88e-05
4467	1.88e-05
4467.5	1.85e-05
4468	1.8e-05
4468.5	1.73e-05
4469	1.66e-05
4469.5	1.58e-05
4470	1.49e-05
4470.5	1.4e-05
4471	1.31e-05
4471.5	1.23e-05
4472	1.15e-05
4472.5	1.07e-05
4473	1e-05
4473.5	9.39e-06
4474	8.8e-06
4474.5	8.26e-06
4475	7.78e-06
4475.5	7.33e-06
4476	6.93e-06
4476.5	6.56e-06
4477	6.22e-06
4477.5	5.91e-06
4478	5.63e-06
4478.5	5.36e-06
4479	5.13e-06
4479.5	4.91e-06
4480	4.71e-06
4480.5	4.53e-06
4481	4.37e-06
4481.5	4.23e-06
4482	4.12e-06
4482.5	4.02e-06
4483	3.95e-06
4483.5	3.9e-06
4484	3.88e-06
4484.5	3.88e-06
4485	3.92e-06
4485.5	3.98e-06
4486	4.08e-06
4486.5	4.22e-06
4487	4.39e-06
4487.5	4.62e-06
4488	4.88e-06
4488.5	5.21e-06
4489	5.59e-06
4489.5	6.03e-06
4490	6.53e-06
4490.5	7.11e-06
4491	7.75e-06
4491.5	8.46e-06
4492	9.23e-06
4492.5	1.01e-05
4493	1.09e-05
4493.5	1.18e-05
4494	1.27e-05
4494.5	1.36e-05
4495	1.44e-05
4495.5	1.51e-05
4496	1.57e-05
4496.5	1.61e-05
4497	1.63e-05
4497.5	1.63e-05
4498	1.61e-05
4498.5	1.57e-05
4499	1.51e-05
4499.5	1.43e-05
4500	1.34e-05
4500.5	1.24e-05
4501	1.13e-05
4501.5	1.02e-05
4502	9.1e-06
4502.5	8.06e-06
4503	7.07e-06
4503.5	6.17e-06
4504	5.36e-06
4504.5	4.65e-06
4505	4.02e-06
4505.5	3.48e-06
4506	3.02e-06
4506.5	2.63e-06
4507	2.3e-06
4507.5	2.03e-06
4508	1.8e-06
4508.5	1.6e-06
4509	1.44e-06
4509.5	1.31e-06
4510	1.2e-06
4510.5	1.1e-06
4511	1.02e-06
4511.5	9.56e-07
4512	8.97e-07
4512.5	8.45e-07
4513	7.99e-07
4513.5	7.58e-07
4514	7.2e-07
4514.5	6.85e-07
4515	6.53e-07
4515.5	6.24e-07
4516	5.96e-07
4516.5	5.71e-07
4517	5.49e-07
4517.5	5.3e-07
4518	5.14e-07
4518.5	5.01e-07
4519	4.92e-07
4519.5	4.88e-07
4520	4.87e-07
4520.5	4.92e-07
4521	5.03e-07
4521.5	5.19e-07
4522	5.43e-07
4522.5	5.73e-07
4523	6.12e-07
4523.5	6.61e-07
4524	7.19e-07
4524.5	7.88e-07
4525	8.68e-07
4525.5	9.6e-07
4526	1.07e-06
4526.5	1.18e-06
4527	1.31e-06
4527.5	1.45e-06
4528	1.59e-06
4528.5	1.74e-06
4529	1.88e-06
4529.5	2.03e-06
4530	2.17e-06
4530.5	2.3e-06
4531	2.41e-06
4531.5	2.51e-06
4532	2.6e-06
4532.5	2.67e-06
4533	2.72e-06
4533.5	2.77e-06
4534	2.8e-06
4534.5	2.82e-06
4535	2.84e-06
4535.5	2.86e-06
4536	2.87e-06
4536.5	2.89e-06
4537	2.91e-06
4537.5	2.93e-06
4538	2.96e-06
4538.5	2.98e-06
4539	3.02e-06
4539.5	3.05e-06
4540	3.08e-06
4540.5	3.11e-06
4541	3.13e-06
4541.5	3.14e-06
4542	3.14e-06
4542.5	3.13e-06
4543	3.11e-06
4543.5	3.07e-06
4544	3.02e-06
4544.5	2.95e-06
4545	2.87e-06
4545.5	2.78e-06
4546	2.69e-06
4546.5	2.59e-06
4547	2.49e-06
4547.5	2.4e-06
4548	2.31e-06
4548.5	2.23e-06
4549	2.16e-06
4549.5	2.1e-06
4550	2.06e-06
4550.5	2.04e-06
4551	2.03e-06
4551.5	2.04e-06
4552	2.08e-06
4552.5	2.13e-06
4553	2.21e-06
4553.5	2.31e-06
4554	2.45e-06
4554.5	2.61e-06
4555	2.8e-06
4555.5	3.03e-06
4556	3.29e-06
4556.5	3.59e-06
4557	3.91e-06
4557.5	4.27e-06
4558	4.64e-06
4558.5	5.03e-06
4559	5.42e-06
4559.5	5.8e-06
4560	6.16e-06
4560.5	6.49e-06
4561	6.76e-06
4561.5	6.97e-06
4562	7.11e-06
4562.5	7.17e-06
4563	7.16e-06
4563.5	7.08e-06
4564	6.94e-06
4564.5	6.75e-06
4565	6.52e-06
4565.5	6.27e-06
4566	6.01e-06
4566.5	5.76e-06
4567	5.52e-06
4567.5	5.31e-06
4568	5.13e-06
4568.5	4.99e-06
4569	4.9e-06
4569.5	4.86e-06
4570	4.87e-06
4570.5	4.95e-06
4571	5.09e-06
4571.5	5.31e-06
4572	5.62e-06
4572.5	6.02e-06
4573	6.53e-06
4573.5	7.17e-06
4574	7.94e-06
4574.5	8.86e-06
4575	9.95e-06
4575.5	1.12e-05
4576	1.27e-05
4576.5	1.43e-05
4577	1.61e-05
4577.5	1.81e-05
4578	2.01e-05
4578.5	2.22e-05
4579	2.42e-05
4579.5	2.61e-05
4580	2.77e-05
4580.5	2.9e-05
4581	2.99e-05
4581.5	3.04e-05
4582	3.04e-05
4582.5	3e-05
4583	2.92e-05
4583.5	2.8e-05
4584	2.65e-05
4584.5	2.49e-05
4585	2.33e-05
4585.5	2.16e-05
4586	2e-05
4586.5	1.85e-05
4587	1.71e-05
4587.5	1.6e-05
4588	1.5e-05
4588.5	1.42e-05
4589	1.36e-05
4589.5	1.32e-05
4590	1.3e-05
4590.5	1.3e-05
4591	1.32e-05
4591.5	1.36e-05
4592	1.43e-05
4592.5	1.51e-05
4593	1.62e-05
4593.5	1.76e-05
4594	1.93e-05
4594.5	2.13e-05
4595	2.36e-05
4595.5	2.62e-05
4596	2.93e-05
4596.5	3.26e-05
4597	3.64e-05
4597.5	4.04e-05
4598	4.47e-05
4598.5	4.93e-05
4599	5.4e-05
4599.5	5.88e-05
4600	6.35e-05
4600.5	6.82e-05
4601	7.27e-05
4601.5	7.69e-05
4602	8.07e-05
4602.5	8.41e-05
4603	8.69e-05
4603.5	8.92e-05
4604	9.09e-05
4604.5	9.2e-05
4605	9.24e-05
4605.5	9.21e-05
4606	9.11e-05
4606.5	8.94e-05
4607	8.71e-05
4607.5	8.42e-05
4608	8.07e-05
4608.5	7.67e-05
4609	7.23e-05
4609.5	6.75e-05
4610	6.24e-05
4610.5	5.72e-05
4611	5.19e-05
4611.5	4.66e-05
4612	4.15e-05
4612.5	3.66e-05
4613	3.2e-05
4613.5	2.78e-05
4614	2.39e-05
4614.5	2.04e-05
4615	1.74e-05
4615.5	1.47e-05
4616	1.24e-05
4616.5	1.04e-05
4617	8.79e-06
4617.5	7.41e-06
4618	6.27e-06
4618.5	5.33e-06
4619	4.56e-06
4619.5	3.93e-06
4620	3.42e-06
4620.5	3.01e-06
4621	2.69e-06
4621.5	2.42e-06
4622	2.22e-06
4622.5	2.06e-06
4623	1.93e-06
4623.5	1.84e-06
4624	1.78e-06
4624.5	1.73e-06
4625	1.71e-06
4625.5	1.71e-06
4626	1.72e-06
4626.5	1.74e-06
4627	1.77e-06
4627.5	1.81e-06
4628	1.85e-06
4628.5	1.9e-06
4629	1.94e-06
4629.5	1.99e-06
4630	2.03e-06
4630.5	2.06e-06
4631	2.09e-06
4631.5	2.1e-06
4632	2.11e-06
4632.5	2.1e-06
4633	2.08e-06
4633.5	2.05e-06
4634	2.01e-06
4634.5	1.96e-06
4635	1.9e-06
4635.5	1.83e-06
4636	1.76e-06
4636.5	1.69e-06
4637	1.61e-06
4637.5	1.54e-06
4638	1.46e-06
4638.5	1.39e-06
4639	1.32e-06
4639.5	1.25e-06
4640	1.19e-06
4640.5	1.13e-06
4641	1.08e-06
4641.5	1.04e-06
4642	9.95e-07
4642.5	9.6e-07
4643	9.3e-07
4643.5	9.05e-07
4644	8.86e-07
4644.5	8.72e-07
4645	8.64e-07
4645.5	8.6e-07
4646	8.62e-07
4646.5	8.69e-07
4647	8.81e-07
4647.5	8.99e-07
4648	9.22e-07
4648.5	9.5e-07
4649	9.83e-07
4649.5	1.02e-06
4650	1.07e-06
4650.5	1.12e-06
4651	1.17e-06
4651.5	1.23e-06
4652	1.3e-06
4652.5	1.37e-06
4653	1.44e-06
4653.5	1.52e-06
4654	1.6e-06
4654.5	1.68e-06
4655	1.77e-06
4655.5	1.85e-06
4656	1.93e-06
4656.5	2.01e-06
4657	2.08e-06
4657.5	2.14e-06
4658	2.19e-06
4658.5	2.23e-06
4659	2.26e-06
4659.5	2.28e-06
4660	2.28e-06
4660.5	2.26e-06
4661	2.24e-06
4661.5	2.19e-06
4662	2.14e-06
4662.5	2.08e-06
4663	2e-06
4663.5	1.93e-06
4664	1.85e-06
4664.5	1.77e-06
4665	1.69e-06
4665.5	1.62e-06
4666	1.56e-06
4666.5	1.51e-06
4667	1.46e-06
4667.5	1.43e-06
4668	1.42e-06
4668.5	1.42e-06
4669	1.44e-06
4669.5	1.48e-06
4670	1.55e-06
4670.5	1.64e-06
4671	1.77e-06
4671.5	1.95e-06
4672	2.17e-06
4672.5	2.46e-06
4673	2.82e-06
4673.5	3.28e-06
4674	3.86e-06
4674.5	4.58e-06
4675	5.47e-06
4675.5	6.56e-06
4676	7.88e-06
4676.5	9.47e-06
4677	1.14e-05
4677.5	1.36e-05
4678	1.61e-05
4678.5	1.9e-05
4679	2.22e-05
4679.5	2.56e-05
4680	2.93e-05
4680.5	3.31e-05
4681	3.69e-05
4681.5	4.08e-05
4682	4.44e-05
4682.5	4.79e-05
4683	5.11e-05
4683.5	5.4e-05
4684	5.67e-05
4684.5	5.9e-05
4685	6.11e-05
4685.5	6.3e-05
4686	6.49e-05
4686.5	6.68e-05
4687	6.89e-05
4687.5	7.13e-05
4688	7.41e-05
4688.5	7.77e-05
4689	8.2e-05
4689.5	8.75e-05
4690	9.43e-05
4690.5	0.000102787
4691	0.000113374
4691.5	0.000126543
4692	0.000142891
4692.5	0.000163142
4693	0.000188158
4693.5	0.000218956
4694	0.000256702
4694.5	0.000302691
4695	0.000358303
4695.5	0.000424915
4696	0.000503778
4696.5	0.000595841
4697	0.00070153
4697.5	0.000820507
4698	0.000951419
4698.5	0.0010917
4699	0.00123745
4699.5	0.0013835
4700	0.0015236
4700.5	0.00165085
4701	0.00175827
4701.5	0.00183952
4702	0.00188954
4702.5	0.00190519
4703	0.00188557
4703.5	0.00183215
4704	0.00174858
4704.5	0.00164021
4705	0.00151348
4705.5	0.00137526
4706	0.00123218
4706.5	0.00109009
4707	0.000953797
4707.5	0.000826817
4708	0.000711437
4708.5	0.000608818
4709	0.000519209
4709.5	0.00044217
4710	0.000376801
4710.5	0.000321936
4711	0.0002763
4711.5	0.000238618
4712	0.000207692
4712.5	0.00018244
4713	0.000161918
4713.5	0.000145319
4714	0.000131969
4714.5	0.000121308
4715	0.000112883
4715.5	0.000106324
4716	0.000101337
4716.5	9.77e-05
4717	9.52e-05
4717.5	9.37e-05
4718	9.31e-05
4718.5	9.33e-05
4719	9.43e-05
4719.5	9.6e-05
4720	9.84e-05
4720.5	0.000101517
4721	0.000105384
4721.5	0.000110039
4722	0.000115542
4722.5	0.000121975
4723	0.000129433
4723.5	0.000138028
4724	0.000147882
4724.5	0.000159123
4725	0.000171875
4725.5	0.000186251
4726	0.000202332
4726.5	0.000220151
4727	0.000239667
4727.5	0.000260737
4728	0.000283084
4728.5	0.000306272
4729	0.000329683
4729.5	0.000352505
4730	0.000373753
4730.5	0.000392301
4731	0.000406956
4731.5	0.000416559
4732	0.000420104
4732.5	0.000416867
4733	0.000406519
4733.5	0.000389202
4734	0.000365551
4734.5	0.000336648
4735	0.000303919
4735.5	0.000268979
4736	0.000233466
4736.5	0.000198872
4737	0.000166426
4737.5	0.000137014
4738	0.000111159
4738.5	8.91e-05
4739	7.06e-05
4739.5	5.56e-05
4740	4.35e-05
4740.5	3.4e-05
4741	2.66e-05
4741.5	2.1e-05
4742	1.66e-05
4742.5	1.33e-05
4743	1.08e-05
4743.5	8.96e-06
4744	7.56e-06
4744.5	6.51e-06
4745	5.73e-06
4745.5	5.17e-06
4746	4.78e-06
4746.5	4.52e-06
4747	4.37e-06
4747.5	4.32e-06
4748	4.36e-06
4748.5	4.48e-06
4749	4.68e-06
4749.5	4.95e-06
4750	5.3e-06
4750.5	5.72e-06
4751	6.21e-06
4751.5	6.78e-06
4752	7.4e-06
4752.5	8.08e-06
4753	8.82e-06
4753.5	9.59e-06
4754	1.04e-05
4754.5	1.12e-05
4755	1.2e-05
4755.5	1.28e-05
4756	1.36e-05
4756.5	1.43e-05
4757	1.51e-05
4757.5	1.57e-05
4758	1.64e-05
4758.5	1.7e-05
4759	1.76e-05
4759.5	1.82e-05
4760	1.88e-05
4760.5	1.93e-05
4761	1.98e-05
4761.5	2.04e-05
4762	2.09e-05
4762.5	2.14e-05
4763	2.18e-05
4763.5	2.22e-05
4764	2.26e-05
4764.5	2.28e-05
4765	2.29e-05
4765.5	2.29e-05
4766	2.27e-05
4766.5	2.23e-05
4767	2.18e-05
4767.5	2.1e-05
4768	2.01e-05
4768.5	1.9e-05
4769	1.77e-05
4769.5	1.64e-05
4770	1.5e-05
4770.5	1.35e-05
4771	1.21e-05
4771.5	1.07e-05
4772	9.36e-06
4772.5	8.15e-06
4773	7.05e-06
4773.5	6.06e-06
4774	5.2e-06
4774.5	4.45e-06
4775	3.81e-06
4775.5	3.26e-06
4776	2.8e-06
4776.5	2.42e-06
4777	2.09e-06
4777.5	1.82e-06
4778	1.6e-06
4778.5	1.41e-06
4779	1.25e-06
4779.5	1.12e-06
4780	1.01e-06
4780.5	9.14e-07
4781	8.32e-07
4781.5	7.6e-07
4782	6.97e-07
4782.5	6.41e-07
4783	5.91e-07
4783.5	5.45e-07
4784	5.03e-07
4784.5	4.64e-07
4785	4.28e-07
4785.5	3.95e-07
4786	3.65e-07
4786.5	3.37e-07
4787	3.12e-07
4787.5	2.89e-07
4788	2.68e-07
4788.5	2.5e-07
4789	2.35e-07
4789.5	2.21e-07
4790	2.11e-07
4790.5	2.02e-07
4791	1.96e-07
4791.5	1.92e-07
4792	1.91e-07
4792.5	1.92e-07
4793	1.96e-07
4793.5	2.03e-07
4794	2.13e-07
4794.5	2.27e-07
4795	2.46e-07
4795.5	2.7e-07
4796	3e-07
4796.5	3.38e-07
4797	3.85e-07
4797.5	4.43e-07
4798	5.15e-07
4798.5	6.03e-07
4799	7.1e-07
4799.5	8.4e-07
4800	9.97e-07
4800.5	1.18e-06
4801	1.41e-06
4801.5	1.66e-06
4802	1.96e-06
4802.5	2.3e-06
4803	2.68e-06
4803.5	3.1e-06
4804	3.54e-06
4804.5	4e-06
4805	4.46e-06
4805.5	4.91e-06
4806	5.33e-06
4806.5	5.69e-06
4807	5.99e-06
4807.5	6.19e-06
4808	6.3e-06
4808.5	6.3e-06
4809	6.2e-06
4809.5	6e-06
4810	5.72e-06
4810.5	5.38e-06
4811	4.98e-06
4811.5	4.56e-06
4812	4.13e-06
4812.5	3.71e-06
4813	3.3e-06
4813.5	2.93e-06
4814	2.59e-06
4814.5	2.29e-06
4815	2.04e-06
4815.5	1.82e-06
4816	1.64e-06
4816.5	1.5e-06
4817	1.39e-06
4817.5	1.32e-06
4818	1.27e-06
4818.5	1.26e-06
4819	1.28e-06
4819.5	1.34e-06
4820	1.44e-06
4820.5	1.6e-06
4821	1.83e-06
4821.5	2.15e-06
4822	2.61e-06
4822.5	3.24e-06
4823	4.13e-06
4823.5	5.38e-06
4824	7.15e-06
4824.5	9.64e-06
4825	1.32e-05
4825.5	1.81e-05
4826	2.51e-05
4826.5	3.48e-05
4827	4.83e-05
4827.5	6.69e-05
4828	9.19e-05
4828.5	0.000125263
4829	0.000168947
4829.5	0.000225048
4830	0.000295587
4830.5	0.000382258
4831	0.000486134
4831.5	0.000607338
4832	0.000744727
4832.5	0.000895647
4833	0.00105583
4833.5	0.00121943
4834	0.00137936
4834.5	0.00152774
4835	0.00165661
4835.5	0.0017587
4836	0.0018282
4836.5	0.00186135
4837	0.00185693
4837.5	0.00181628
4838	0.00174309
4838.5	0.00164295
4839	0.00152264
4839.5	0.00138941
4840	0.00125025
4840.5	0.00111137
4841	0.000977809
4841.5	0.000853296
4842	0.000740234
4842.5	0.00063986
4843	0.00055246
4843.5	0.00047762
4844	0.000414466
4844.5	0.000361867
4845	0.000318594
4845.5	0.000283441
4846	0.00025529
4846.5	0.000233163
4847	0.000216233
4847.5	0.000203833
4848	0.000195451
4848.5	0.000190721
4849	0.000189411
4849.5	0.000191422
4850	0.000196779
4850.5	0.000205629
4851	0.000218243
4851.5	0.000235027
4852	0.000256521
4852.5	0.000283417
4853	0.000316569
4853.5	0.000357006
4854	0.000405941
4854.5	0.000464781
4855	0.000535124
4855.5	0.000618749
4856	0.000717591
4856.5	0.000833691
4857	0.000969126
4857.5	0.00112591
4858	0.00130585
4858.5	0.0015104
4859	0.00174042
4859.5	0.00199601
4860	0.0022762
4860.5	0.0025788
4861	0.00290013
4861.5	0.00323493
4862	0.00357628
4862.5	0.00391567
4863	0.00424322
4863.5	0.00454803
4864	0.00481874
4864.5	0.00504412
4865	0.00521392
4865.5	0.00531953
4866	0.00535481
4866.5	0.00531665
4867	0.00520534
4867.5	0.00502467
4868	0.00478177
4868.5	0.00448657
4869	0.00415106
4869.5	0.00378839
4870	0.00341187
4870.5	0.0030341
4871	0.00266617
4871.5	0.00231713
4872	0.00199374
4872.5	0.0017004
4873	0.00143933
4873.5	0.00121086
4874	0.0010139
4874.5	0.000846275
4875	0.00070518
4875.5	0.000587488
4876	0.00049002
4876.5	0.000409726
4877	0.000343809
4877.5	0.000289786
4878	0.000245506
4878.5	0.000209146
4879	0.000179183
4879.5	0.000154363
4880	0.000133664
4880.5	0.000116259
4881	0.000101486
4881.5	8.88e-05
4882	7.78e-05
4882.5	6.82e-05
4883	5.98e-05
4883.5	5.22e-05
4884	4.55e-05
4884.5	3.94e-05
4885	3.4e-05
4885.5	2.92e-05
4886	2.49e-05
4886.5	2.12e-05
4887	1.79e-05
4887.5	1.5e-05
4888	1.26e-05
4888.5	1.05e-05
4889	8.82e-06
4889.5	7.4e-06
4890	6.23e-06
4890.5	5.27e-06
4891	4.5e-06
4891.5	3.89e-06
4892	3.39e-06
4892.5	3.01e-06
4893	2.71e-06
4893.5	2.48e-06
4894	2.32e-06
4894.5	2.2e-06
4895	2.14e-06
4895.5	2.11e-06
4896	2.12e-06
4896.5	2.16e-06
4897	2.24e-06
4897.5	2.35e-06
4898	2.5e-06
4898.5	2.69e-06
4899	2.9e-06
4899.5	3.15e-06
4900	3.44e-06
4900.5	3.75e-06
4901	4.08e-06
4901.5	4.43e-06
4902	4.78e-06
4902.5	5.12e-06
4903	5.44e-06
4903.5	5.73e-06
4904	5.96e-06
4904.5	6.12e-06
4905	6.2e-06
4905.5	6.19e-06
4906	6.09e-06
4906.5	5.89e-06
4907	5.6e-06
4907.5	5.23e-06
4908	4.81e-06
4908.5	4.34e-06
4909	3.85e-06
4909.5	3.35e-06
4910	2.87e-06
4910.5	2.42e-06
4911	2e-06
4911.5	1.64e-06
4912	1.32e-06
4912.5	1.05e-06
4913	8.26e-07
4913.5	6.44e-07
4914	4.98e-07
4914.5	3.83e-07
4915	2.94e-07
4915.5	2.26e-07
4916	1.73e-07
4916.5	1.34e-07
4917	1.04e-07
4917.5	8.12e-08
4918	6.44e-08
4918.5	5.17e-08
4919	4.22e-08
4919.5	3.51e-08
4920	2.97e-08
4920.5	2.58e-08
4921	2.28e-08
4921.5	2.07e-08
4922	1.92e-08
4922.5	1.83e-08
4923	1.79e-08
4923.5	1.79e-08
4924	1.84e-08
4924.5	1.94e-08
4925	2.09e-08
4925.5	2.3e-08
4926	2.59e-08
4926.5	2.99e-08
4927	3.51e-08
4927.5	4.22e-08
4928	5.17e-08
4928.5	6.46e-08
4929	8.22e-08
4929.5	1.06e-07
4930	1.4e-07
4930.5	1.87e-07
4931	2.53e-07
4931.5	3.46e-07
4932	4.8e-07
4932.5	6.7e-07
4933	9.42e-07
4933.5	1.33e-06
4934	1.88e-06
4934.5	2.66e-06
4935	3.74e-06
4935.5	5.22e-06
4936	7.21e-06
4936.5	9.84e-06
4937	1.32e-05
4937.5	1.74e-05
4938	2.25e-05
4938.5	2.83e-05
4939	3.47e-05
4939.5	4.15e-05
4940	4.8e-05
4940.5	5.4e-05
4941	5.87e-05
4941.5	6.18e-05
4942	6.3e-05
4942.5	6.21e-05
4943	5.93e-05
4943.5	5.49e-05
4944	4.93e-05
4944.5	4.3e-05
4945	3.66e-05
4945.5	3.04e-05
4946	2.47e-05
4946.5	1.98e-05
4947	1.56e-05
4947.5	1.22e-05
4948	9.48e-06
4948.5	7.35e-06
4949	5.73e-06
4949.5	4.49e-06
4950	3.56e-06
4950.5	2.87e-06
4951	2.36e-06
4951.5	1.98e-06
4952	1.7e-06
4952.5	1.51e-06
4953	1.37e-06
4953.5	1.29e-06
4954	1.24e-06
4954.5	1.23e-06
4955	1.26e-06
4955.5	1.33e-06
4956	1.44e-06
4956.5	1.59e-06
4957	1.8e-06
4957.5	2.08e-06
4958	2.44e-06
4958.5	2.92e-06
4959	3.55e-06
4959.5	4.37e-06
4960	5.43e-06
4960.5	6.83e-06
4961	8.64e-06
4961.5	1.1e-05
4962	1.41e-05
4962.5	1.81e-05
4963	2.34e-05
4963.5	3.02e-05
4964	3.89e-05
4964.5	5.01e-05
4965	6.42e-05
4965.5	8.2e-05
4966	0.000103976
4966.5	0.00013083
4967	0.000163093
4967.5	0.000201143
4968	0.000245085
4968.5	0.000294652
4969	0.000349107
4969.5	0.000407175
4970	0.000467037
4970.5	0.000526379
4971	0.000582531
4971.5	0.000632672
4972	0.000674089
4972.5	0.000704453
4973	0.000722072
4973.5	0.000726077
4974	0.000716506
4974.5	0.000694283
4975	0.000661083
4975.5	0.000619125
4976	0.000570923
4976.5	0.000519029
4977	0.00046582
4977.5	0.000413339
4978	0.000363198
4978.5	0.000316553
4979	0.000274127
4979.5	0.000236263
4980	0.000203007
4980.5	0.000174185
4981	0.000149478
4981.5	0.000128485
4982	0.000110772
4982.5	9.59e-05
4983	8.35e-05
4983.5	7.31e-05
4984	6.45e-05
4984.5	5.74e-05
4985	5.15e-05
4985.5	4.67e-05
4986	4.27e-05
4986.5	3.95e-05
4987	3.69e-05
4987.5	3.5e-05
4988	3.35e-05
4988.5	3.25e-05
4989	3.19e-05
4989.5	3.18e-05
4990	3.22e-05
4990.5	3.31e-05
4991	3.44e-05
4991.5	3.64e-05
4992	3.91e-05
4992.5	4.27e-05
4993	4.72e-05
4993.5	5.29e-05
4994	6e-05
4994.5	6.89e-05
4995	7.99e-05
4995.5	9.35e-05
4996	0.000110004
4996.5	0.000130067
4997	0.000154177
4997.5	0.000182837
4998	0.000216473
4998.5	0.000255366
4999	0.000299576
[truncated: 390,002+ more rows]

## Sheet: EDF6b Protein only replicate 1
Note: This is the same data as presented in "EDF6a Protein only replicate 3"

[truncated: 4 more sheets: EDF6b Protein only replicate 2, EDF6b FTY720 replicate 1, EDF6b FTY720 replicate 2, EDF6d]
