# Supplementary material for: Structural basis of the mechanism and inhibition of a human ceramide synthase
Source: Nat Struct Mol Biol. 2024 Nov 11;32(3):431–40. doi: 10.1038/s41594-024-01414-3 (PMC11919693; doi:10.1038/s41594-024-01414-3)
Supplement: Supplementary file 11 — Source data of traces. [file 41594_2024_1414_MOESM11_ESM.xlsx]

## Sheet: EDF9a
Frame	Time (ns)	RMSD (Cov Int state, full seq), run1	RMSD (Cov Int state, full seq), run2	RMSD (Cov Int state, full seq), run3	RMSD (Cov Int state, full seq), run4	RMSD (Cov Int state, full seq), mean	RMSD (Cov Int state, full seq), Std	RMSD (Cov Int state, no Hox), run1	RMSD (Cov Int state, no Hox), run2	RMSD (Cov Int state, no Hox), run3	RMSD (Cov Int state, no Hox), run4	RMSD (Cov Int state, no Hox), mean	RMSD (Cov Int state, no Hox), Std	RMSD (N-palm FB1, full seq), run1	RMSD (N-palm FB1, full seq), run2	RMSD (N-palm FB1, full seq), run3	RMSD (N-palm FB1, full seq), run4	RMSD (N-palm FB1, full seq), mean	RMSD (N-palm FB1, full seq), Std	RMSD (N-palm FB1, no Hox), run1	RMSD (N-palm FB1, no Hox), run2	RMSD (N-palm FB1, no Hox), run3	RMSD (N-palm FB1, no Hox), run4	RMSD (N-palm FB1, no Hox), mean	RMSD (N-palm FB1, no Hox), Std
1	0	8.7e-06	1.87104	1.53808	1.50513	1.22856	0.83555	4.4e-06	1.51569	1.40807	1.36007	1.07096	0.71693	3.5e-06	1.73918	1.87323	1.70151	1.32848	0.88871	1e-05	1.68222	1.6257	1.6564	1.24108	0.8277
2	0.1	1.47632	1.83502	1.84746	2.20539	1.84105	0.29768	1.41357	1.50461	1.54228	1.3467	1.45179	0.08847	1.3853	1.82955	1.8891	2.00842	1.77809	0.27222	1.30477	1.70112	1.69502	1.79201	1.62323	0.21689
3	0.2	1.67527	1.93335	1.90794	2.18307	1.9249	0.20763	1.53179	1.62789	1.52562	1.5238	1.55227	0.05052	1.71297	1.90182	1.96742	2.00839	1.89765	0.13071	1.51013	1.75585	1.69957	1.73693	1.67562	0.11278
4	0.3	2.06374	2.3712	2.01331	2.5611	2.25234	0.25959	1.55876	1.68183	1.62237	1.58777	1.61268	0.05292	1.75645	2.00684	2.15833	2.30362	2.05631	0.23376	1.6054	1.78831	1.89161	1.79984	1.77129	0.11987
5	0.4	1.96927	3.00898	2.26072	2.34164	2.39515	0.43935	1.63694	1.77135	1.72585	1.59247	1.68165	0.08155	1.88497	2.16106	2.20053	2.0727	2.07982	0.14046	1.62674	1.85107	1.77929	1.85086	1.77699	0.10571
6	0.5	2.08944	2.43724	2.11772	2.18925	2.20841	0.15823	1.60585	1.70768	1.76007	1.76419	1.70945	0.0737	2.14743	2.14891	2.31838	2.40993	2.25616	0.13018	1.7458	1.85617	1.79214	1.8071	1.8003	0.04548
7	0.6	2.35724	2.24706	2.23436	1.88453	2.18079	0.20507	1.74451	1.62169	1.65544	1.6151	1.65918	0.05956	2.34047	2.15941	2.51579	2.73119	2.43672	0.24436	1.71021	1.85301	1.84618	1.87755	1.82174	0.07556
8	0.7	2.66084	2.32543	2.13361	2.16536	2.32131	0.24142	1.75159	1.59672	1.69053	1.65804	1.67422	0.0646	2.3367	2.14489	2.48731	2.81518	2.44602	0.2832	1.6421	1.92655	1.83073	1.92785	1.83181	0.1344
9	0.8	3.00096	2.75049	2.04301	2.12079	2.47881	0.47066	1.84187	1.59034	1.66623	1.67082	1.69232	0.10632	2.32053	2.00098	2.51426	2.52332	2.33977	0.24446	1.68097	1.91402	1.89567	1.98874	1.86985	0.1322
10	0.9	2.80782	3.49319	2.09568	2.16631	2.64075	0.65237	1.83261	1.70969	1.71939	1.64616	1.72696	0.07756	2.17566	2.07495	2.41884	2.37114	2.26015	0.16222	1.69456	1.92935	1.77723	1.98306	1.84605	0.13341
11	1	2.82318	3.15751	2.15434	2.23402	2.59226	0.4806	1.83638	1.62533	1.74489	1.72305	1.73241	0.08664	2.28986	2.03531	2.66204	2.45856	2.36144	0.26538	1.7105	1.90352	1.86764	1.92653	1.85205	0.09743
12	1.1	3.11369	3.1933	2.04446	2.16333	2.6287	0.60879	1.778	1.64335	1.64585	1.81932	1.72163	0.09054	2.23406	2.05355	2.50272	2.51551	2.32646	0.22348	1.73359	1.89517	1.82226	2.10644	1.88937	0.15909
13	1.2	3.40881	2.88027	2.27733	2.1712	2.6844	0.5751	1.64706	1.69641	1.79803	1.80052	1.7355	0.07635	1.91915	2.00316	2.46935	2.67864	2.26757	0.36561	1.65775	1.91433	1.85425	2.0063	1.85816	0.14751
14	1.3	3.73655	2.28579	2.45562	2.04523	2.63079	0.75615	1.73771	1.70083	1.83709	1.73551	1.75278	0.05869	2.18159	2.02384	2.38418	2.8706	2.36505	0.36789	1.72685	1.9422	1.8589	2.09847	1.90661	0.15564
15	1.4	3.74791	2.60158	2.78822	2.15663	2.82358	0.67076	1.74799	1.80064	1.89143	1.78102	1.80527	0.06141	2.24482	1.98174	2.49684	2.68371	2.35178	0.30528	1.67452	1.9239	1.83909	1.96627	1.85094	0.12895
16	1.5	4.15053	2.53244	2.80855	1.91101	2.85064	0.94439	1.74643	1.7704	1.8142	1.76808	1.77477	0.02841	2.50946	1.99082	2.34347	3.02156	2.46633	0.4287	1.82068	1.92286	1.73675	2.0249	1.8763	0.12492
17	1.6	4.16722	2.52807	2.42058	1.90132	2.7543	0.9809	1.80231	1.72868	1.86737	1.69588	1.77356	0.07676	2.45032	2.11624	2.48225	3.2793	2.58203	0.49344	1.77548	1.98927	1.78436	2.07304	1.90554	0.14907
18	1.7	3.61846	1.89874	2.74862	1.95586	2.55542	0.80789	1.92642	1.721	1.79079	1.79313	1.80783	0.08585	2.66881	2.26007	2.4593	3.03557	2.60594	0.33149	1.75232	1.99963	1.75678	2.04118	1.88748	0.15444
19	1.8	3.48588	2.12691	2.83007	2.17668	2.65489	0.63997	1.81965	1.88402	1.87531	1.71638	1.82384	0.07711	2.52265	2.3069	2.43984	2.74327	2.50316	0.18308	1.74065	2.03038	1.79062	2.14139	1.92576	0.19146
20	1.9	3.41612	2.32051	2.37381	2.20629	2.57918	0.56232	1.83869	1.83157	1.88539	1.71935	1.81875	0.07043	2.40672	2.17587	2.41879	2.6496	2.41275	0.19346	1.72209	1.98457	1.77079	2.15166	1.90728	0.19885
21	2	4.02178	2.38835	2.33838	2.09764	2.71154	0.88267	1.86815	1.86424	1.82774	1.71831	1.81961	0.06994	2.4318	2.4825	2.59396	2.69539	2.55091	0.11775	1.73104	1.9682	1.77123	2.10976	1.89506	0.17671
22	2.1	3.2717	2.47367	2.67898	2.2488	2.66829	0.43896	1.82914	1.85552	1.77198	1.76499	1.80541	0.04407	2.36166	2.35061	2.54222	2.93023	2.54618	0.27068	1.83398	1.92793	1.76055	2.1799	1.92559	0.18286
23	2.2	3.0208	2.28341	2.89912	2.10121	2.57613	0.45214	1.81905	1.87132	1.75676	1.69828	1.78635	0.0751	2.38967	2.43655	2.5443	2.63037	2.50022	0.10825	1.72973	1.94493	1.8387	2.09924	1.90315	0.15751
24	2.3	3.76041	2.28574	2.99172	2.02425	2.76553	0.77902	1.94927	1.87227	1.78648	1.68211	1.82253	0.11482	2.43514	2.58286	2.42776	2.76759	2.55334	0.1597	1.76419	1.99354	1.83004	2.1659	1.93842	0.17971
25	2.4	3.40508	2.08262	2.50463	2.45796	2.61257	0.56109	1.83904	1.88432	1.80392	1.84318	1.84261	0.03291	2.63844	2.76431	2.55427	3.72237	2.91985	0.54193	1.79541	2.04523	1.88259	2.14344	1.96667	0.15686
26	2.5	3.47919	2.13201	2.47136	2.51818	2.65018	0.57884	1.81579	1.91141	1.75601	1.76738	1.81265	0.07076	2.56311	2.76282	2.49585	3.42786	2.81241	0.42568	1.71277	2.02714	1.8283	2.19969	1.94198	0.21535
27	2.6	3.3091	2.06901	2.32408	2.49664	2.54971	0.53587	1.8792	1.80578	1.81041	1.71975	1.80378	0.06531	2.4515	2.97301	2.61883	3.7001	2.93586	0.55394	1.73057	2.04395	1.90451	2.24807	1.98177	0.21898
28	2.7	3.3689	1.96277	2.18644	2.64639	2.54112	0.62091	1.81193	1.79592	1.80473	1.78082	1.79835	0.0134	2.59477	2.97542	2.49362	3.42343	2.87181	0.42222	1.79151	2.02705	1.87924	2.15443	1.96306	0.16038
29	2.8	3.03308	2.32999	2.33026	2.45143	2.53619	0.33616	1.88976	1.95834	1.85682	1.75101	1.86398	0.08637	2.50092	2.4437	2.5932	3.59847	2.78407	0.54641	1.75972	2.00577	1.95913	2.12116	1.96144	0.15075
30	2.9	3.2542	2.5638	2.1484	2.35372	2.58003	0.48038	1.79168	2.11329	1.83127	1.77527	1.87788	0.15869	2.29051	2.65109	2.66867	3.04604	2.66408	0.30857	1.80098	2.00652	1.97912	2.08211	1.96718	0.11906
31	3	3.11731	2.90358	2.618	2.55359	2.79812	0.26156	1.93095	2.06021	1.92063	1.77647	1.92206	0.11599	2.27441	2.9293	2.54565	2.54377	2.57328	0.26939	1.87864	2.05687	1.92759	2.12962	1.99818	0.11546
32	3.1	2.68595	2.77535	2.50495	2.68353	2.66245	0.11336	1.84464	2.08148	1.94731	1.76114	1.90864	0.13811	2.22362	2.58346	2.5845	2.61764	2.50231	0.18647	1.6924	1.98664	1.95631	2.08125	1.92915	0.16656
33	3.2	2.58176	2.50484	2.63998	2.66683	2.59835	0.07174	1.93015	2.05521	1.92628	1.7268	1.90961	0.13579	2.26407	2.46531	2.39547	2.5221	2.41174	0.11124	1.73116	2.06687	1.78748	2.15258	1.93452	0.20659
34	3.3	2.55112	2.47231	2.55329	2.7336	2.57758	0.11062	1.79421	2.04855	1.94866	1.76841	1.88996	0.13233	2.24209	2.21035	2.44514	2.56634	2.36598	0.16929	1.71351	2.0075	1.90398	2.07233	1.92433	0.15672
35	3.4	2.60095	2.59521	2.99033	2.87207	2.76464	0.19831	1.86077	2.06287	1.88803	1.84706	1.91468	0.10025	2.15335	2.33332	2.4391	2.62134	2.38678	0.19588	1.71079	2.00844	1.80804	2.13384	1.91528	0.19128
36	3.5	2.73457	2.82139	3.08457	2.63604	2.81914	0.19247	1.84378	2.08247	1.93176	1.77391	1.90798	0.13305	2.18135	2.45869	2.36418	2.83746	2.46042	0.27647	1.78604	2.05267	1.85689	2.12142	1.95425	0.15854
37	3.6	2.76436	2.56675	3.16112	2.58268	2.76873	0.27652	1.83347	1.99671	1.89	1.74464	1.86621	0.10559	2.12757	2.47222	2.36178	2.74934	2.42773	0.25811	1.75687	1.96948	1.73294	2.11425	1.89338	0.18162
38	3.7	3.01094	2.42538	2.89068	2.64454	2.74289	0.26088	1.8651	2.01171	1.8802	1.81181	1.89221	0.0849	2.26905	2.37086	2.52118	2.62377	2.44622	0.15728	1.80748	2.05194	1.85198	2.21162	1.98076	0.18706
39	3.8	2.64379	2.72689	3.23226	2.52354	2.78162	0.31181	1.87574	1.95635	1.89595	1.75472	1.87069	0.08456	1.95902	2.54292	2.41803	2.44026	2.34006	0.25978	1.72899	2.04598	1.83929	2.16594	1.94505	0.19736
40	3.9	2.65366	2.60677	3.57968	2.65716	2.87432	0.4708	1.97846	1.95837	1.86567	1.79275	1.89881	0.0861	2.05197	2.5573	2.43044	2.64555	2.42132	0.26158	1.81027	2.02812	1.81536	2.09339	1.93679	0.14562
41	4	2.93877	2.44845	3.415	2.48007	2.82057	0.45524	1.94817	1.95575	1.94568	1.78231	1.90798	0.08389	2.26546	2.43322	2.48305	2.93627	2.5295	0.28671	1.80894	2.00685	1.89348	2.20635	1.9789	0.17195
42	4.1	2.97347	2.2443	3.55629	2.32835	2.7756	0.61398	1.93295	1.91244	2.06228	1.75496	1.91566	0.12601	2.26265	2.94526	2.37018	2.70433	2.5706	0.31265	1.78833	2.09121	1.84524	2.17431	1.97477	0.18701
43	4.2	3.25181	2.16883	3.76265	2.65917	2.96062	0.69423	1.92684	1.95007	1.94811	1.78361	1.90216	0.07973	2.20086	2.57746	2.36046	2.87644	2.50381	0.29246	1.86215	2.07357	1.84244	2.19221	1.99259	0.16928
44	4.3	3.18992	2.35784	3.65014	2.65109	2.96225	0.57363	1.97326	1.92604	2.04834	1.81184	1.93987	0.0991	2.3029	2.58319	2.25442	2.84864	2.49729	0.27544	1.76798	2.10542	1.7568	2.1889	1.95477	0.22479
45	4.4	3.59646	2.26498	4.42943	2.43773	3.18215	1.02025	1.94183	1.93209	2.04786	1.84673	1.94213	0.08242	2.43723	2.43824	2.40786	2.70487	2.49705	0.13926	1.85676	2.12937	1.83988	2.24913	2.01878	0.20294
46	4.5	3.97502	2.14869	4.57325	2.27025	3.2418	1.21781	1.96448	1.96533	2.11049	1.78938	1.95742	0.13138	2.27134	2.35971	2.39085	2.27025	2.32304	0.06165	1.82242	2.01761	1.85593	2.00264	1.92465	0.09983
47	4.6	3.86379	2.30562	4.18426	2.32917	3.17071	0.99402	2.03843	1.91844	2.05217	1.79119	1.95006	0.12176	2.20212	2.28089	2.44175	2.36024	2.32125	0.10305	1.81448	1.99553	1.87576	1.98309	1.91722	0.08707
48	4.7	4.41751	2.31883	4.42796	2.39932	3.39091	1.19191	2.08679	1.88381	2.05122	1.78564	1.95187	0.14182	2.2091	2.63968	2.44046	2.54141	2.45766	0.18459	1.77364	2.00563	1.8677	2.09014	1.93428	0.14097
49	4.8	4.30653	2.40454	4.78492	2.31388	3.45247	1.27794	1.94963	1.92424	2.13302	1.82839	1.95882	0.12733	2.38401	2.47742	2.49859	2.97916	2.5848	0.26758	1.72191	1.95038	1.88549	2.09427	1.91301	0.15441
50	4.9	4.56989	2.11883	4.28839	2.27973	3.31421	1.2942	1.99325	1.91349	2.02428	1.81731	1.93708	0.09248	2.42084	2.36541	2.4015	2.95836	2.53653	0.28216	1.83347	1.98361	1.89147	2.13324	1.96045	0.13074
51	5	4.72306	2.11464	4.92138	2.26565	3.50618	1.52303	1.94722	1.95436	2.14528	1.76777	1.95366	0.15418	2.44967	2.42596	2.37448	2.98559	2.55893	0.28617	1.85319	1.98463	1.78233	2.14246	1.94065	0.15851
52	5.1	4.83298	2.33878	5.38736	2.05265	3.65294	1.70183	1.8436	1.96743	2.09511	1.80988	1.929	0.12981	2.09453	2.27833	2.53992	3.31544	2.55706	0.5376	1.79486	2.0405	1.77859	2.11586	1.93245	0.17119
53	5.2	5.07689	2.11612	4.6176	2.33713	3.53694	1.52726	1.92878	1.91293	2.17947	1.86931	1.97262	0.14017	2.54863	2.08039	2.53122	3.03035	2.54765	0.38799	1.82495	2.01247	1.83282	2.17946	1.96243	0.16863
54	5.3	5.55125	1.97635	4.80791	2.17949	3.62875	1.81817	1.95169	1.81244	2.2112	1.85267	1.957	0.17929	2.55251	2.20213	2.66975	3.38803	2.70311	0.49796	1.90464	2.02281	1.94003	2.27707	2.03614	0.16808
55	5.4	4.96454	2.03726	4.69294	2.26012	3.48872	1.55396	1.9963	1.83447	2.08683	1.80823	1.93146	0.13284	2.51566	2.38903	2.5014	3.1178	2.63097	0.32946	1.89904	2.08005	1.82431	2.31479	2.02955	0.21838
56	5.5	4.84427	2.21633	4.53789	2.49761	3.52402	1.35825	1.94997	1.86913	2.10048	1.74417	1.91594	0.14934	2.48167	2.10817	2.61791	3.04073	2.56212	0.38502	1.85922	2.0696	1.89502	2.373	2.04921	0.23461
57	5.6	5.02414	2.01982	4.64765	2.40352	3.52378	1.53091	2.04794	1.8726	2.12391	1.71564	1.94002	0.1829	2.42425	2.31362	2.63372	3.14891	2.63013	0.37046	1.87815	2.0162	1.97559	2.27801	2.03699	0.17081
58	5.7	4.69876	2.14595	5.32144	2.47192	3.65952	1.58569	1.9213	1.96482	2.16656	1.76651	1.9548	0.16484	2.24672	2.07867	2.62707	3.32483	2.56932	0.55346	1.85261	2.03203	1.97182	2.2172	2.01842	0.15206
59	5.8	4.05341	2.20416	5.79544	2.3013	3.58858	1.69902	1.95658	1.91043	2.04274	1.81392	1.93092	0.09534	2.22087	2.07325	2.60302	3.42408	2.58031	0.60519	1.87094	1.95968	1.88855	2.25594	1.99378	0.17893
60	5.9	3.87762	2.2526	6.47999	2.39757	3.75195	1.96133	1.90883	1.86485	2.11725	1.73264	1.90589	0.15956	2.12638	2.19926	2.60004	3.20916	2.53371	0.49612	1.84676	1.98971	1.90293	2.34457	2.02099	0.22359
61	6	5.18535	2.26571	6.52309	2.5088	4.12074	2.07719	1.96821	1.91457	2.03858	1.77599	1.92434	0.11117	2.29796	2.13556	2.54661	3.1775	2.53941	0.45775	1.8914	2.05017	1.84872	2.26669	2.01425	0.1893
62	6.1	5.30822	2.46298	6.31832	2.45499	4.13613	1.98002	1.86237	1.89537	2.04866	1.7479	1.88858	0.12403	2.12187	2.29823	2.5128	3.44306	2.59399	0.58819	1.84417	2.10995	1.87243	2.22682	2.01334	0.18564
63	6.2	4.88155	2.41259	6.20239	2.42929	3.98146	1.88089	1.92041	1.92764	2.1157	1.7272	1.92274	0.15864	1.9323	2.41566	2.73294	3.04181	2.53068	0.4738	1.79664	2.1208	1.9846	2.27254	2.04365	0.20236
64	6.3	5.13126	2.1869	5.483	2.49003	3.8228	1.72441	2.07758	1.93781	2.15764	1.79659	1.9924	0.15904	1.94255	2.47303	2.64817	3.02277	2.52163	0.44902	1.85758	2.12557	1.88626	2.28177	2.0378	0.20221
65	6.4	5.12391	2.27948	5.97808	2.53749	3.97974	1.85054	1.98238	1.95554	2.10547	1.82157	1.96624	0.11646	2.00893	2.87876	2.47273	3.18404	2.63612	0.50963	1.84697	2.14918	1.79104	2.26102	2.01205	0.22868
66	6.5	5.2673	2.17372	4.89573	2.42716	3.69098	1.61612	1.98275	1.96483	2.06768	1.81248	1.95693	0.10624	1.97157	3.05746	2.47957	3.26608	2.69367	0.58517	1.85352	2.1287	1.85186	2.22799	2.01552	0.19234
67	6.6	5.16749	2.45217	4.88282	2.60928	3.77794	1.44627	1.94452	1.96857	2.04176	1.88071	1.95889	0.06653	2.2425	2.93999	2.69746	3.26426	2.78605	0.43038	1.82754	2.08054	1.89389	2.26706	2.01725	0.19801
68	6.7	5.93017	2.2116	4.751	2.61005	3.87571	1.76617	1.94612	1.94347	1.98744	1.75119	1.90706	0.10584	2.14982	2.71379	2.68259	2.9765	2.63068	0.34661	1.8847	2.20979	1.89992	2.25393	2.06209	0.19696
69	6.8	6.15787	2.16102	4.86985	2.58802	3.94419	1.89526	1.87814	1.9532	1.99632	1.78261	1.90257	0.0937	2.07031	2.93849	2.72917	3.27246	2.75261	0.50691	1.86742	2.12099	1.92899	2.20142	2.0297	0.15737
70	6.9	5.98919	2.24401	4.92579	2.38602	3.88625	1.86643	1.9264	1.97141	2.03649	1.79228	1.93165	0.10332	2.05417	3.13151	2.61593	3.23997	2.76039	0.54386	1.84064	2.11157	1.88782	2.15087	1.99773	0.15617
71	7	6.45801	2.39153	5.37808	2.61504	4.21066	2.02227	1.93485	1.9132	2.01974	1.77389	1.91042	0.10197	2.1121	3.08261	2.51917	3.09084	2.70118	0.47521	1.84643	2.10465	1.84535	2.21335	2.00244	0.18614
72	7.1	7.39754	2.39135	5.50686	2.5239	4.45491	2.43261	1.908	1.90048	2.04572	1.87428	1.93212	0.0771	2.15546	2.84604	2.71376	3.09268	2.70198	0.39675	1.82941	2.13633	1.86236	2.16896	1.99927	0.17812
73	7.2	7.37184	2.56629	5.41927	2.56982	4.48181	2.34919	1.91892	1.99665	2.09792	1.90946	1.98074	0.08735	2.40752	3.33907	2.73242	2.84329	2.83057	0.38615	1.81161	2.08322	1.99306	2.08325	1.99279	0.12805
74	7.3	7.20718	2.67913	4.80934	2.56304	4.31467	2.18743	2.03103	1.99699	2.16943	1.87435	2.01795	0.12135	2.18374	3.6191	2.90985	2.90148	2.90354	0.586	1.79795	2.0643	1.93669	2.144	1.98574	0.15153
75	7.4	7.55164	2.507	4.81813	2.51522	4.348	2.39672	1.90776	1.99572	1.96695	1.96197	1.9581	0.03671	2.09743	3.30941	2.76795	2.61217	2.69674	0.49892	1.87258	2.01056	2.02508	2.10805	2.00407	0.09762
76	7.5	6.75645	2.52965	5.64697	2.51983	4.36322	2.17068	1.94233	1.96766	2.00546	1.91984	1.95882	0.03672	2.08681	2.98309	2.79366	2.52624	2.59745	0.38861	1.88276	2.11691	1.92315	2.14373	2.01664	0.13276
77	7.6	7.05571	2.32078	5.2424	2.40873	4.2569	2.30715	1.8441	1.96555	2.00405	1.86699	1.92017	0.07684	2.18829	3.41848	2.64335	2.53117	2.69532	0.51952	1.86396	2.11032	1.87673	2.31369	2.04117	0.21408
78	7.7	6.02184	2.38617	6.02683	2.47079	4.22641	2.07636	1.94262	2.03164	2.03298	1.90769	1.97873	0.06349	2.24558	3.95145	2.58869	2.51891	2.82616	0.76466	1.88306	2.07756	1.85278	2.16457	1.99449	0.15091
79	7.8	6.35619	2.35766	5.68177	2.61549	4.25278	2.06063	1.99264	1.9729	1.96116	2.02095	1.98691	0.02615	2.13303	4.40216	2.71618	2.46754	2.92973	1.01028	1.88971	2.08885	1.87709	2.1434	1.99976	0.13629
80	7.9	6.78756	2.46686	5.05396	2.73674	4.26128	2.0457	1.94948	1.9645	1.9167	1.93417	1.94121	0.0205	2.19217	3.66065	2.56422	2.69627	2.77833	0.62574	2.00919	2.03499	1.83016	2.2443	2.02966	0.16962
81	8	6.94375	2.34809	5.45463	2.70176	4.36206	2.21145	1.9738	1.95677	1.93332	1.93325	1.94928	0.01974	2.20603	3.66091	2.63382	2.45985	2.74015	0.63848	1.88336	2.04537	1.81347	2.21891	1.99028	0.18074
82	8.1	6.54574	2.39886	5.85041	2.56936	4.34109	2.16408	1.92862	2.02613	2.03528	1.8273	1.95433	0.09748	2.20216	3.11028	2.59362	2.31517	2.55531	0.4049	1.85249	2.04182	1.85048	2.12446	1.96731	0.13794
83	8.2	6.64227	2.37622	5.87565	2.39819	4.32308	2.25718	1.8919	2.04406	1.9441	1.80189	1.92049	0.10117	2.54871	2.9571	2.60816	2.43115	2.63628	0.22618	1.8352	2.04941	1.86682	2.11851	1.96748	0.13803
84	8.3	6.66074	2.31538	5.70343	2.42602	4.27639	2.2354	2.00936	2.02408	1.94306	1.88836	1.96621	0.06274	2.22498	3.09206	2.56098	2.6689	2.63673	0.3576	1.82799	2.11607	1.88015	2.13655	1.99019	0.15883
85	8.4	6.95955	2.38059	5.50823	2.75151	4.39997	2.20416	1.94235	1.96049	1.93058	2.0524	1.97146	0.05535	2.38576	3.06686	2.57592	2.74103	2.69239	0.28878	1.9174	1.99912	1.8054	2.13125	1.96329	0.13727
86	8.5	7.21046	2.4127	5.41712	2.67578	4.42902	2.2987	2.06075	1.97961	2.05722	1.99993	2.02438	0.04084	2.69736	2.90727	2.54077	2.47783	2.65581	0.19137	1.81708	2.06597	1.89158	2.18342	1.98951	0.1661
87	8.6	6.88639	2.20006	5.07768	2.66922	4.20834	2.18554	1.98815	2.00395	2.03106	1.92907	1.98806	0.04313	2.59638	3.09148	2.41966	2.30485	2.60309	0.34697	1.91238	2.12737	1.84549	2.07538	1.99016	0.133
88	8.7	6.71728	2.20482	4.95357	2.88279	4.18962	2.05101	1.96555	2.02544	1.96841	1.90679	1.96655	0.04846	2.72129	3.34394	2.36315	2.27342	2.67545	0.48585	1.93957	2.04999	1.89815	2.10799	1.99893	0.09692
89	8.8	6.9267	2.13755	5.9617	2.85774	4.47092	2.33097	1.92455	1.96837	1.95801	1.83131	1.92056	0.06237	2.90626	3.48221	2.56849	2.39762	2.83865	0.47828	1.91019	2.03629	1.99191	2.10829	2.01167	0.08293
90	8.9	7.03136	2.14932	5.77186	2.90945	4.4655	2.31489	1.99716	2.01526	1.92185	1.96188	1.97404	0.04125	2.63137	3.87893	2.51933	2.50457	2.88355	0.666	1.86002	2.0075	1.93352	2.086	1.97176	0.09709
91	9	6.95692	2.18412	6.31141	2.66415	4.52915	2.45275	1.97446	1.94579	1.9607	1.81164	1.92315	0.07526	2.99644	3.60248	2.56239	2.61625	2.94439	0.47937	1.83971	2.07984	1.94914	2.08996	1.98966	0.11877
92	9.1	7.36473	2.10924	6.61713	2.73659	4.70692	2.66727	1.98265	1.93958	1.96223	1.94826	1.95818	0.01879	3.35914	3.79019	2.40985	2.78782	3.08675	0.61008	1.81152	2.00993	1.92803	2.14447	1.97349	0.14007
93	9.2	6.82144	2.09156	6.25049	2.66736	4.45771	2.42249	2.0564	1.94377	2.04336	1.98845	2.008	0.05196	2.96184	3.99663	2.48012	2.86988	3.07712	0.6476	1.97357	2.11353	1.89247	2.06864	2.01205	0.09879
94	9.3	6.83526	2.35401	6.27876	2.77812	4.56154	2.32181	1.99249	2.01225	2.01006	1.90271	1.97938	0.05187	2.99699	3.89948	2.41319	3.41086	3.18013	0.63046	1.99423	2.03094	1.89581	2.17154	2.02313	0.11421
95	9.4	7.07124	2.22627	6.80677	2.61361	4.67947	2.6161	1.96196	2.01821	1.94156	1.94309	1.96621	0.03589	2.62344	3.51531	2.57214	3.38608	3.02424	0.49569	1.94539	2.04359	1.87523	2.05136	1.97889	0.08427
96	9.5	6.79993	2.30597	6.83517	2.47227	4.60334	2.5577	2.01766	2.1356	1.9738	1.85734	1.9961	0.115	2.50732	3.37828	2.67175	3.07546	2.9082	0.39394	1.86007	2.22212	1.95626	2.10042	2.03472	0.15926
97	9.6	5.97342	2.21858	7.319	2.61556	4.53164	2.50797	1.98431	2.06707	2.04816	1.96206	2.0154	0.05019	2.65477	3.49007	2.65074	2.78921	2.8962	0.40111	1.92179	2.11399	1.88771	2.07604	1.99988	0.11181
98	9.7	5.49	2.14879	7.08934	2.32888	4.26425	2.4293	2.0365	1.98677	2.00194	1.87522	1.97511	0.06977	2.66064	3.51855	2.66613	3.33174	3.04427	0.44637	1.9368	2.05209	1.92038	2.12639	2.00891	0.09781
99	9.8	5.60061	2.11823	7.35976	2.41592	4.37363	2.53915	1.99463	2.04207	1.92726	1.91548	1.96986	0.05944	2.5538	3.20663	2.5716	2.95948	2.82288	0.317	1.92465	2.1023	1.82934	2.14054	1.99921	0.14721
100	9.9	5.72111	2.15295	7.30369	2.5724	4.43754	2.48733	2.03337	2.00795	1.86795	1.9585	1.96694	0.07295	2.57234	3.21263	2.46055	2.60446	2.7125	0.33908	1.97503	2.14445	1.86105	2.12947	2.0275	0.13483
101	10	6.67992	2.22792	7.37102	2.6034	4.72056	2.68077	2.05019	2.11812	1.97266	1.98011	2.03027	0.06819	2.59903	2.92814	2.52129	2.67332	2.68045	0.17641	1.95843	2.1556	1.84531	2.06749	2.00671	0.13447
102	10.1	6.89485	2.11029	7.49294	2.32321	4.70532	2.88522	2.06112	2.0528	1.99994	1.84315	1.98925	0.1011	2.38524	3.31993	2.46784	2.50593	2.66973	0.43638	1.97011	2.12523	1.81515	2.04013	1.98765	0.13133
103	10.2	6.64565	2.13697	7.69558	2.38311	4.71533	2.8691	2.06913	2.04579	1.90283	1.91786	1.9839	0.08569	2.39229	3.63774	2.43107	2.94935	2.85261	0.58177	1.91318	2.17213	1.86612	2.10759	2.01476	0.14809
104	10.3	5.89769	2.18407	6.98811	2.58606	4.41398	2.39035	2.07227	2.083	1.90868	2.06326	2.0318	0.08248	2.19042	3.22372	2.49568	3.40801	2.82946	0.58021	1.97858	2.14227	1.88044	2.13482	2.03403	0.1272
105	10.4	6.13254	2.23017	6.66242	2.4835	4.37716	2.34516	2.1291	2.08813	1.88802	1.92337	2.00716	0.11922	2.27911	3.55268	2.47051	3.19192	2.87355	0.59955	1.95667	2.11546	1.89314	2.16789	2.03329	0.12959
106	10.5	6.25631	2.30301	7.05131	2.39027	4.50022	2.50809	2.18183	2.14338	1.96149	1.81332	2.02501	0.17074	2.335	3.22034	2.43703	2.76341	2.68894	0.39861	1.90487	2.085	1.84521	2.22658	2.01542	0.1738
107	10.6	6.68995	2.2342	7.54951	2.6077	4.77034	2.73969	2.1662	2.1387	1.94962	1.89131	2.03646	0.1365	2.40595	3.49572	2.45881	2.74472	2.7763	0.50217	1.8936	2.23955	1.86325	2.21223	2.05216	0.2013
108	10.7	6.46102	2.17617	7.4247	2.69096	4.68821	2.64138	2.07263	2.04913	1.92767	1.93557	1.99625	0.07531	2.62295	3.47231	2.51909	3.03134	2.91142	0.4344	1.97192	2.30563	1.84508	2.20853	2.08279	0.21155
109	10.8	6.88846	2.22925	7.43087	2.41866	4.74181	2.80174	2.06162	2.03297	2.01483	1.85322	1.99066	0.09363	2.54834	3.5258	2.47166	3.11007	2.91397	0.49736	1.91387	2.18536	1.83626	2.11467	2.01254	0.16443
110	10.9	6.68924	2.119	7.00099	2.5016	4.57771	2.62592	2.16631	1.99683	1.92987	1.84333	1.98408	0.13677	2.70999	3.33913	2.57276	3.34814	2.9925	0.40932	1.86658	2.24971	1.86239	2.19432	2.04325	0.20766
111	11	7.18112	2.27557	7.18968	2.75694	4.85083	2.70289	1.99669	2.07988	1.99245	1.84198	1.97775	0.09906	2.5323	3.26617	2.41299	2.67876	2.72255	0.37836	1.9214	2.16152	1.85017	2.17294	2.02651	0.16514
112	11.1	7.25371	2.26449	6.93432	2.76267	4.8038	2.65553	2.03473	2.02944	2.02056	1.87062	1.98884	0.07903	2.55457	3.60606	2.49683	2.64197	2.82486	0.52421	1.94815	2.08798	1.93301	2.25541	2.05614	0.15005
113	11.2	6.67177	2.44815	7.29707	2.88902	4.8265	2.51125	2.10432	2.07122	2.00676	1.77806	1.99009	0.14704	2.40914	3.40447	2.3773	2.59477	2.69642	0.48167	1.95531	2.18179	1.83144	2.16946	2.0345	0.1707
114	11.3	6.57718	2.62251	7.10844	2.72622	4.75859	2.41678	2.02941	2.0975	1.94328	1.92424	1.99861	0.08025	2.86671	2.9979	2.50768	2.54467	2.72924	0.24099	1.99555	2.06806	1.9258	2.21074	2.05004	0.12187
115	11.4	6.4812	2.63283	6.82274	2.68328	4.65501	2.31019	2.01327	2.10847	1.90094	1.84821	1.96772	0.11637	2.95754	2.96811	2.40474	2.45329	2.69592	0.30886	1.94004	2.15724	1.93055	2.19146	2.05482	0.13878
116	11.5	6.62026	2.49863	6.76364	2.59083	4.61834	2.39541	2.06356	2.05902	2.00163	1.87427	1.99962	0.08819	3.08546	2.79916	2.50586	2.70986	2.77509	0.24059	1.91572	2.07368	2.00344	2.23298	2.05645	0.13426
117	11.6	6.90699	2.69361	7.40515	2.64731	4.91326	2.59781	2.08244	2.07008	1.99158	1.90255	2.01167	0.08313	3.32896	2.88047	2.3762	2.55339	2.78475	0.41864	1.97988	2.08598	1.90685	2.09045	2.01579	0.0888
118	11.7	6.46599	3.04038	7.15169	2.56406	4.80553	2.3382	2.09066	2.03683	1.96626	1.93217	2.00648	0.07106	2.80349	2.84909	2.46339	2.67511	2.69777	0.17274	2.04182	2.0547	1.89373	2.14659	2.03421	0.10463
119	11.8	7.09336	2.97718	6.52696	2.83802	4.85888	2.26569	1.9958	1.99367	2.02799	1.94759	1.99126	0.03308	2.73248	2.67287	2.54347	2.64633	2.64879	0.07891	1.98945	2.11586	2.01423	2.22337	2.08573	0.10682
120	11.9	6.99607	2.75078	6.17959	2.58276	4.6273	2.28926	2.0438	2.04258	2.06407	1.89195	2.0106	0.07971	2.64175	2.67313	2.60179	2.55895	2.61891	0.04949	2.00164	2.08922	1.99694	2.14392	2.05793	0.07133
121	12	7.60316	2.44708	5.69789	2.45472	4.55071	2.54636	2.00882	2.12352	2.07603	1.87656	2.02123	0.10731	2.66502	2.75163	2.57008	2.4734	2.61503	0.12005	1.97417	2.06769	1.94118	2.18108	2.04103	0.10765
122	12.1	7.54824	2.40418	5.31829	2.49566	4.44159	2.4737	1.88934	2.11437	2.11731	1.9207	2.01043	0.12239	2.94952	2.76755	2.58675	2.51633	2.70504	0.19432	2.08355	2.06968	1.94807	2.14987	2.06279	0.08411
123	12.2	7.43956	2.53578	5.68728	2.44201	4.52616	2.45909	1.91343	2.11706	2.04755	1.88953	1.99189	0.10863	2.44749	3.12665	2.56046	2.42835	2.64074	0.32914	1.90853	2.12372	2.00359	2.21569	2.06288	0.13465
124	12.3	6.99874	2.98485	6.21265	2.75333	4.73739	2.18312	1.92083	2.14911	2.00954	1.97153	2.01275	0.0979	2.53954	2.61996	2.53694	2.46234	2.53969	0.06438	1.94303	2.07414	1.88635	2.28439	2.04698	0.17674
125	12.4	6.78268	2.47777	6.17344	2.65059	4.52112	2.27442	1.92726	2.03202	1.95698	1.9589	1.96879	0.04457	2.5446	2.54435	2.5495	2.38807	2.50663	0.07907	1.87724	2.06543	1.9326	2.17727	2.01314	0.13494
126	12.5	7.19399	2.23636	5.93533	2.60579	4.49287	2.45151	2.00487	2.02446	1.99058	1.863	1.97073	0.07315	2.96454	2.47272	2.56965	2.32385	2.58269	0.27391	1.98925	2.07096	1.97149	2.16573	2.04936	0.08885
127	12.6	7.4578	2.12079	5.94315	2.6171	4.53471	2.58408	1.89189	2.01503	2.01723	1.8719	1.94901	0.07793	2.73726	2.48849	2.50427	2.28555	2.50389	0.18473	1.95199	2.06067	1.9473	2.09369	2.01341	0.07488
128	12.7	7.83157	2.18289	6.41586	2.56537	4.74892	2.80677	2.08168	1.99572	2.0297	1.89929	2.0016	0.07682	2.78646	2.40432	2.45951	2.36407	2.50359	0.1926	2.02134	2.15579	1.93252	2.21174	2.08035	0.12687
129	12.8	7.43816	2.27722	6.87448	2.81194	4.85045	2.68142	1.97711	1.96072	2.03681	1.99442	1.99226	0.03273	3.18174	2.44119	2.46127	2.48345	2.64192	0.3603	2.05116	2.22057	1.90491	2.22516	2.10045	0.15346
130	12.9	7.80172	2.42603	6.92287	2.91664	5.01681	2.73932	2.09908	2.09365	2.01844	1.98184	2.04825	0.05758	3.07968	2.50981	2.50006	2.66327	2.68821	0.27148	1.98859	2.16104	1.89482	2.11162	2.03902	0.12041
131	13	6.52742	2.38785	6.83417	2.90682	4.66407	2.34169	1.94276	2.1391	2.06153	2.05769	2.05027	0.08089	3.38671	2.51196	2.51251	2.77357	2.79619	0.41251	2.03899	2.19969	1.86456	2.14709	2.06258	0.148
132	13.1	6.37879	2.56159	6.78341	2.6981	4.60547	2.28791	1.89671	2.17243	2.08454	2.06301	2.05417	0.11515	2.90372	2.44105	2.41365	2.64144	2.59997	0.22653	1.95372	2.10711	1.91682	2.15016	2.03195	0.11402
133	13.2	6.36386	2.80338	7.1155	2.73028	4.75325	2.31436	1.86121	2.26809	1.95656	1.92097	2.00171	0.1819	2.99767	2.55677	2.58708	2.67386	2.70384	0.20207	1.91485	2.17165	1.93632	2.06555	2.02209	0.11988
134	13.3	6.92803	2.53683	7.21913	2.64404	4.83201	2.59144	1.90586	2.22605	1.96244	1.97878	2.01828	0.14199	2.90055	2.77748	2.50091	2.8677	2.76166	0.18146	1.94509	2.13162	1.99318	2.10551	2.04385	0.08912
135	13.4	6.18628	2.41885	6.57801	2.70856	4.47293	2.21353	1.9642	2.14006	1.9255	2.01294	2.01068	0.09338	2.73364	2.65331	2.56927	2.62917	2.64635	0.06808	1.91348	2.04213	1.92188	2.06187	1.98484	0.07804
136	13.5	5.66731	2.29824	6.29796	2.67759	4.23527	2.03992	1.95157	2.13045	2.01833	1.92769	2.00701	0.0908	2.67462	2.40438	2.59163	2.44208	2.52818	0.12677	1.99356	2.07445	1.98422	2.0881	2.03508	0.05376
137	13.6	6.52082	2.23529	6.47217	2.55259	4.44522	2.37223	1.92369	2.13135	1.93202	1.9554	1.98562	0.09808	2.92503	2.66551	2.42499	2.60284	2.65459	0.20708	1.9558	2.15574	1.90896	2.07976	2.02507	0.11306
138	13.7	6.12135	2.27659	6.08992	2.60333	4.2728	2.12062	1.96187	2.1274	2.04558	1.88994	2.00619	0.10283	2.77856	2.51071	2.46254	2.70292	2.61368	0.15121	1.95972	2.20137	1.89728	2.04149	2.02497	0.1316
139	13.8	6.04757	2.36148	6.70626	2.60344	4.42969	2.26664	1.91634	2.12769	1.97155	1.92085	1.98411	0.09894	2.82403	2.32124	2.41929	2.47817	2.51068	0.2187	1.96159	2.10953	1.83495	2.05031	1.98909	0.1194
140	13.9	6.36594	2.23074	7.02593	2.54163	4.54106	2.506	1.94742	2.1629	1.96709	1.9117	1.99728	0.11277	3.20996	2.57136	2.48964	2.68332	2.73857	0.32413	2.03412	2.2037	1.86081	2.05474	2.03834	0.14041
141	14	6.7751	2.25409	6.59593	2.32825	4.48834	2.53831	1.94733	2.06854	2.04629	1.85802	1.98004	0.09692	2.83133	2.5014	2.48163	2.60824	2.60565	0.1604	1.98156	2.21946	1.84882	2.11432	2.04104	0.16092
142	14.1	7.02907	2.39561	5.87066	2.42698	4.43058	2.37918	1.98013	2.14337	1.98885	1.85989	1.99306	0.11621	2.63711	2.86022	2.47735	2.70326	2.66949	0.15863	2.03944	2.25845	1.85428	2.12616	2.06958	0.16944
143	14.2	7.20409	2.49848	5.53029	2.61813	4.46275	2.3033	1.95161	2.12078	1.93071	1.91504	1.97953	0.09535	2.53557	2.84888	2.48821	2.91846	2.69778	0.21738	1.96444	2.14533	1.87139	2.18843	2.0424	0.14971
144	14.3	7.26806	2.51023	5.97102	2.7701	4.62985	2.36011	2.00808	2.04508	1.993	1.99044	2.00915	0.02518	2.30386	2.68247	2.54237	2.87747	2.60154	0.24138	1.93303	2.23144	1.83561	2.16811	2.04205	0.1882
145	14.4	7.48929	2.37775	6.17476	2.59501	4.6592	2.56725	1.97527	2.07425	2.0517	1.88857	1.99744	0.08404	2.79823	2.86893	2.49064	3.2344	2.84805	0.30547	1.97531	2.1987	1.97459	2.21748	2.09152	0.13482
146	14.5	7.88183	2.42226	6.47304	2.79452	4.89291	2.70418	1.91461	2.12715	1.97008	1.97929	1.99778	0.09085	2.95354	2.98369	2.50952	3.28252	2.93232	0.31859	2.02335	2.15373	1.89584	2.14156	2.05362	0.12051
147	14.6	7.81594	2.58068	6.28265	2.62796	4.82681	2.64161	1.92997	2.10254	2.08959	1.96435	2.02161	0.08727	3.04438	2.98422	2.50774	2.83496	2.84283	0.24011	2.16736	2.24791	1.8516	2.16382	2.10767	0.17508
148	14.7	8.16544	2.39549	6.41384	2.73531	4.92752	2.82313	2.03288	2.12162	2.02767	1.97568	2.03946	0.06055	2.75335	2.67774	2.45799	2.78676	2.66896	0.14785	2.06483	2.16539	1.92521	2.18065	2.08402	0.11768
149	14.8	7.69977	2.39881	5.73348	2.73957	4.64291	2.52933	1.97683	2.13856	2.03964	1.97662	2.03291	0.07642	2.60552	2.57709	2.42576	2.86528	2.61841	0.18251	1.98062	2.10837	1.92683	2.22501	2.06021	0.13367
150	14.9	7.6268	2.4329	5.81509	2.9865	4.71532	2.44162	1.98323	2.14243	1.92163	2.05819	2.02637	0.09542	2.62137	2.83407	2.46293	3.00724	2.7314	0.23862	1.98861	2.17036	1.93341	2.26224	2.08866	0.15375
151	15	7.89596	2.47894	5.80098	2.72141	4.72432	2.59948	2.04733	2.13727	2.01092	1.99805	2.04839	0.06282	3.03656	2.88411	2.47812	2.61017	2.75224	0.254	2.01647	2.25292	1.90496	2.16696	2.08533	0.15495
152	15.1	8.24623	2.30912	5.71591	2.52951	4.70019	2.8305	1.96095	2.10473	2.06566	1.91869	2.01251	0.08716	3.2898	2.91429	2.46641	2.48023	2.78768	0.39408	2.01526	2.29244	1.92498	2.11876	2.08786	0.1577
153	15.2	8.21772	2.32701	5.40113	2.59953	4.63635	2.76241	2.00958	2.14448	1.98102	1.94371	2.0197	0.08745	3.39604	2.95737	2.42923	2.74911	2.88294	0.40521	2.01913	2.30636	1.92633	2.12222	2.09351	0.1629
154	15.3	7.71021	2.44013	6.22993	2.74469	4.78124	2.60166	1.91009	2.20064	2.05661	2.01527	2.04565	0.12034	2.92729	3.09817	2.44998	2.36751	2.71074	0.35721	2.00354	2.30621	1.87091	2.07876	2.06486	0.18241
155	15.4	7.40674	2.66145	6.72047	2.61685	4.85138	2.56984	2.02126	2.12996	2.01698	1.989	2.0393	0.06211	2.96071	3.49599	2.59098	2.40668	2.86359	0.48043	2.11241	2.43146	1.9499	2.08137	2.14379	0.20431
156	15.5	7.1787	2.44729	6.76841	2.67956	4.76849	2.55345	1.95862	2.08159	2.03751	1.95444	2.00804	0.06217	3.25443	2.80241	2.50054	2.57289	2.78257	0.33988	1.99794	2.27663	1.94103	2.06114	2.06918	0.14674
157	15.6	7.68479	2.55094	6.27885	2.88294	4.84938	2.53197	1.92951	2.02447	1.9892	1.96606	1.97731	0.0399	3.11082	2.86185	2.47611	2.6254	2.76854	0.27801	1.94475	2.28537	1.98972	2.07056	2.0726	0.1511
158	15.7	8.17804	2.36827	6.4565	2.79377	4.94915	2.82869	1.92192	2.0754	2.05702	1.97708	2.00785	0.07144	2.81597	2.84122	2.55625	2.45748	2.66773	0.19036	1.97958	2.22043	2.0661	2.12009	2.09655	0.10085
159	15.8	8.3135	2.41445	7.05823	2.94673	5.18323	2.94292	1.93452	2.17785	2.07859	2.0468	2.05944	0.10025	3.3104	2.92277	2.44209	2.76384	2.85978	0.36088	1.99373	2.25209	2.01375	2.09683	2.0891	0.11747
160	15.9	8.64044	2.50045	6.40932	2.88292	5.10828	2.93949	1.97141	2.20183	2.06019	2.05904	2.07312	0.09535	3.45307	2.7575	2.49672	2.8657	2.89325	0.40407	1.98404	2.2027	2.00441	2.1767	2.09196	0.11366
161	16	8.03643	2.58738	6.69452	2.98566	5.076	2.70472	1.96497	2.22213	2.04069	1.98871	2.05413	0.11638	3.52807	2.89806	2.49109	2.7961	2.92833	0.43561	1.94458	2.23604	1.96644	2.13887	2.07148	0.13995
162	16.1	7.88612	2.55722	6.20026	2.81742	4.86526	2.60951	1.94954	2.19591	2.09192	1.98095	2.05458	0.11229	4.01001	3.16118	2.49993	2.44629	3.02936	0.73014	1.92576	2.14181	2.01221	2.13277	2.05314	0.10345
163	16.2	8.68052	2.46	6.95319	3.01157	5.27632	3.02552	1.95867	2.12065	2.04573	2.09631	2.05534	0.0716	3.82422	3.27741	2.66981	2.37868	3.03753	0.64439	1.88911	2.22471	1.99641	2.09521	2.05136	0.14297
164	16.3	8.75816	2.62082	7.29171	3.0352	5.42647	3.06426	1.93953	2.12409	1.98525	2.03647	2.02133	0.07913	3.45847	3.23364	2.50322	2.55713	2.93811	0.48041	1.90037	2.15754	1.96793	2.12714	2.03824	0.12394
165	16.4	8.70458	2.59445	7.22376	3.04834	5.39278	3.03577	1.98983	2.22288	2.04522	2.05119	2.07728	0.10092	3.38199	3.19606	2.6093	2.67805	2.96635	0.38128	1.93959	2.19072	2.0086	2.21911	2.0895	0.1367
166	16.5	9.10807	2.62637	7.41715	3.05813	5.55243	3.20953	1.93343	2.15586	2.02876	2.04384	2.04047	0.09114	3.40925	3.03652	2.47546	2.6561	2.89433	0.41536	1.92529	2.23449	1.99216	2.15791	2.07746	0.14325
167	16.6	8.64274	2.38518	6.93816	2.76215	5.18206	3.09509	2.03667	2.16015	2.00294	1.92617	2.03148	0.09745	3.4158	2.77334	2.5034	2.70491	2.84936	0.39462	1.98656	2.24188	1.9931	2.12103	2.08564	0.12116
168	16.7	8.23256	2.66643	7.25077	2.82642	5.24405	2.91246	1.92395	2.17965	2.11554	1.89505	2.02855	0.14043	2.99399	2.78476	2.61784	2.77179	2.79209	0.15448	1.99412	2.24243	2.0319	2.17593	2.1111	0.11748
169	16.8	7.92859	2.69608	7.53543	2.86875	5.25721	2.86302	2.06915	2.10953	2.15172	1.93103	2.06536	0.09569	2.65611	2.89697	2.6244	3.24434	2.85545	0.2864	1.96705	2.22639	2.0305	2.1949	2.10471	0.12569
170	16.9	8.03408	2.78791	7.42118	2.9078	5.28774	2.82885	1.99707	2.13443	2.10718	2.02761	2.06657	0.06481	2.72478	2.56537	2.42632	3.32602	2.76062	0.39616	1.92246	2.22362	2.00134	2.16282	2.07756	0.13961
171	17	7.99245	2.80255	7.2987	2.79789	5.2229	2.81177	2.00213	2.07061	2.08092	1.90357	2.01431	0.08168	2.70477	2.49133	2.54537	3.17657	2.72951	0.31151	1.94285	2.29591	2.02272	2.11908	2.09514	0.15201
172	17.1	8.41532	2.6464	7.42424	2.82116	5.32678	3.02219	2.07643	2.11526	2.12125	1.94865	2.0654	0.08033	2.35931	2.49798	2.72033	3.30512	2.72069	0.41703	1.97595	2.27744	1.96195	2.09417	2.07738	0.14597
173	17.2	8.69987	2.67726	7.31051	2.81409	5.37543	3.0896	2.05639	2.14935	2.04103	1.9767	2.05587	0.07124	2.25864	2.74473	2.67962	3.441	2.781	0.48992	1.90661	2.20476	1.99224	2.07433	2.04449	0.12691
174	17.3	7.9401	2.73064	6.76579	2.70383	5.03509	2.71905	2.03157	2.12811	2.05031	1.79273	2.00068	0.1448	2.30167	2.78607	2.61155	2.94316	2.66061	0.27496	1.92931	2.23718	2.00848	2.13208	2.07676	0.13564
175	17.4	7.72618	2.84027	7.01879	2.66097	5.06155	2.68502	2.03391	2.11946	2.06662	1.84696	2.01674	0.11855	2.12897	2.83654	2.73976	3.20986	2.72878	0.44831	1.95015	2.30967	1.99921	2.11333	2.09309	0.15975
176	17.5	7.96913	2.52294	6.93796	2.78318	5.0533	2.80536	2.01682	2.07558	2.00583	1.87862	1.99421	0.08292	2.18795	2.8551	2.84607	3.16104	2.76254	0.41008	1.99843	2.2296	2.02035	2.10918	2.08939	0.10502
177	17.6	7.60708	2.5261	6.52563	2.78843	4.86181	2.58581	2.02839	2.09291	2.06204	1.9044	2.02194	0.08267	2.39473	2.77545	2.73846	2.81155	2.68005	0.19254	1.98216	2.38479	2.04969	2.06947	2.12153	0.17945
178	17.7	8.28565	2.46089	6.30387	2.66005	4.92761	2.85173	2.02948	2.14582	2.02068	1.82687	2.00571	0.13217	2.40083	2.66063	2.75651	3.04764	2.7164	0.2671	1.96783	2.299	2.01534	2.10854	2.09768	0.14639
179	17.8	7.77735	2.36585	6.75506	2.4243	4.83064	2.84325	1.99703	2.06047	2.06112	1.74798	1.96665	0.14885	2.36261	2.668	2.6415	2.92469	2.6492	0.22981	1.87365	2.25911	2.02971	2.14718	2.07741	0.165
180	17.9	7.55147	2.36254	6.95625	2.52823	4.84962	2.78761	1.89826	2.10444	2.10979	1.79635	1.97721	0.15568	2.44425	2.6274	2.69103	3.30259	2.76632	0.3725	1.86036	2.19198	1.98507	2.17017	2.05189	0.15786
181	18	8.42715	2.58705	7.43479	2.54863	5.2494	3.12283	1.84956	2.08316	2.08113	1.83529	1.96228	0.13853	2.43619	2.42374	2.65019	3.03011	2.63506	0.28314	1.90593	2.24268	1.96417	2.17652	2.07233	0.16254
182	18.1	8.28572	2.52509	6.95828	2.66894	5.10951	2.95194	1.97674	2.05627	2.10618	1.78931	1.98213	0.13916	2.55439	2.53064	2.6252	2.77031	2.62014	0.10787	1.93951	2.12474	1.97081	2.10489	2.03499	0.09341
183	18.2	7.99639	2.44825	6.73928	2.81262	4.99913	2.78684	1.88531	2.0704	2.09901	1.81141	1.96653	0.14024	2.61486	2.76748	2.52923	2.67251	2.64602	0.10011	2.06165	2.26366	1.98522	2.13331	2.11096	0.1184
184	18.3	8.36308	2.4429	6.43021	2.79704	5.00831	2.87212	2.0089	2.07698	2.18724	1.81344	2.02164	0.15705	2.63756	3.01558	2.55387	2.59885	2.70147	0.21219	1.96913	2.16719	1.98341	2.08263	2.05059	0.09268
185	18.4	8.39916	2.39481	6.99317	2.44736	5.05863	3.09926	1.95722	2.10026	2.15799	1.74947	1.99124	0.18194	2.65427	2.5298	2.44831	2.64158	2.56849	0.09771	1.94234	2.18534	2.03494	2.10638	2.06725	0.10348
186	18.5	7.83179	2.3746	7.30325	2.68073	5.04759	2.92042	1.9674	2.14696	2.16722	1.85092	2.03312	0.15106	2.50764	2.44053	2.6411	2.67744	2.56668	0.11137	1.95937	2.18415	2.07306	2.06639	2.07074	0.09182
187	18.6	7.4885	2.36228	7.01005	2.5786	4.85986	2.76738	2.03678	2.12146	2.10054	1.84107	2.02496	0.12778	2.62086	2.36396	2.55452	2.91227	2.6129	0.22735	1.9601	2.1874	1.99744	2.13767	2.07065	0.10909
188	18.7	7.88465	2.31792	7.80438	2.42577	5.10818	3.16013	1.9849	2.11429	2.03314	1.73213	1.96611	0.16488	3.07482	2.37217	2.50814	2.82936	2.69612	0.31699	2.01924	2.20709	2.00249	2.15878	2.0969	0.10151
189	18.8	8.15742	2.35382	7.25305	2.29766	5.01549	3.1278	1.86977	2.13285	2.12513	1.81471	1.98561	0.16711	3.25719	2.41849	2.45229	2.88644	2.7536	0.39763	1.97681	2.17845	1.98169	2.22222	2.08979	0.1289
190	18.9	8.26498	2.4797	7.22689	2.43869	5.10256	3.08163	2.05541	2.14599	2.03905	1.93306	2.04338	0.0873	3.21621	2.36636	2.51071	2.68709	2.69509	0.37135	1.91332	2.15579	2.01294	2.21688	2.07473	0.13741
191	19	8.67581	2.33808	6.76066	2.5325	5.07676	3.14973	1.99768	2.08194	2.17222	1.96528	2.05428	0.09274	2.62452	2.5297	2.39924	2.55398	2.52686	0.09411	1.95607	2.26715	2.03568	2.1317	2.09765	0.13388
192	19.1	7.59813	2.65011	7.34912	2.70497	5.07558	2.77098	1.91267	2.09117	2.04703	1.95065	2.00038	0.08283	2.72271	2.46468	2.36485	2.59893	2.53779	0.15619	1.98434	2.23078	1.97576	2.15217	2.08576	0.12626
193	19.2	8.40321	2.47085	7.03874	2.63301	5.13645	3.03661	1.9816	2.0656	2.11958	1.94459	2.02784	0.07939	2.62449	2.61097	2.41115	3.0667	2.67833	0.27668	1.9887	2.22326	2.00426	2.20662	2.10571	0.12647
194	19.3	8.87251	2.62076	6.92002	2.49658	5.22747	3.18349	2.03109	2.16991	2.13133	1.82124	2.03839	0.15615	2.77227	2.68053	2.47274	3.00504	2.73265	0.22063	2.0665	2.15167	2.0187	2.2037	2.11014	0.08316
195	19.4	8.86296	2.5411	7.16773	2.25577	5.20689	3.31799	1.9197	2.06466	2.13264	1.88956	2.00164	0.11606	2.60062	2.6963	2.48468	3.05457	2.70905	0.24607	1.94554	2.20558	2.02875	2.2115	2.09784	0.13228
196	19.5	7.89135	2.40776	7.41562	2.36585	5.02014	3.04696	1.94052	2.06535	2.26066	1.86906	2.0339	0.17156	2.42403	2.75251	2.55819	2.86085	2.6489	0.19532	2.00924	2.12517	2.02867	2.29406	2.11429	0.13013
197	19.6	7.86505	2.44409	7.48801	2.28042	5.01939	3.07278	1.9602	2.09732	2.16198	1.87688	2.02409	0.12927	2.46744	2.83496	2.5671	2.49581	2.59133	0.16774	2.03796	2.18613	2.01776	2.25159	2.12336	0.11376
198	19.7	7.64024	2.61395	7.2777	2.54335	5.01881	2.82168	1.9601	2.11541	2.18769	1.92631	2.04738	0.12462	2.22904	2.67892	2.62379	2.48868	2.50511	0.20065	1.92837	2.19663	2.12417	2.25628	2.12636	0.14262
199	19.8	7.97956	2.71939	7.70301	2.47138	5.21833	3.03251	2.05125	2.09004	2.13444	1.92739	2.05078	0.08901	2.35898	2.71992	2.61155	2.57986	2.56758	0.15145	1.98507	2.10889	2.06169	2.32798	2.12091	0.14718
200	19.9	8.01701	2.62768	7.4855	2.53689	5.16677	2.99241	2.11667	2.07546	2.10791	1.97534	2.06884	0.06481	2.2413	2.69174	2.6749	2.46523	2.51829	0.21146	1.93203	2.20776	2.09368	2.25383	2.12182	0.14332
201	20	8.35328	2.62925	7.56526	2.38052	5.23208	3.16711	2.03772	2.11539	2.13376	1.93015	2.05426	0.09262	2.32452	2.74346	2.65772	2.47078	2.54912	0.1881	2.01764	2.11188	2.10377	2.18599	2.10482	0.0689
202	20.1	8.92629	2.52599	7.64456	2.2553	5.33804	3.44512	2.07977	2.1517	2.19395	1.93995	2.09134	0.11139	2.27199	2.64089	2.54538	2.43848	2.47419	0.15813	1.97917	2.174	2.03376	2.18788	2.0937	0.10333
203	20.2	8.77849	2.50639	7.17137	2.35078	5.20176	3.26932	2.04966	2.06701	2.19284	1.94296	2.06312	0.10241	2.37049	2.46098	2.45518	2.5402	2.45671	0.06934	2.04351	2.25778	2.01655	2.21264	2.13262	0.12039
204	20.3	8.55185	2.42232	7.23236	2.31118	5.12943	3.23555	2.0152	2.07074	2.22147	1.95803	2.06636	0.11318	2.33475	2.56326	2.52719	2.58904	2.50356	0.11537	1.97884	2.18369	2.03766	2.30628	2.12662	0.14752
205	20.4	8.28621	2.56725	6.77445	2.26268	4.97265	3.01972	2.03364	2.17289	2.2031	1.87382	2.07086	0.15067	2.50485	2.55416	2.5233	2.68394	2.56656	0.08085	1.95954	2.18155	2.02661	2.31527	2.12074	0.15957
206	20.5	8.28528	2.45424	6.91499	2.3825	5.00925	3.04369	2.07411	2.16307	2.23028	1.98943	2.11422	0.10494	2.34381	2.50937	2.48409	2.63316	2.49261	0.11867	2.02427	2.18324	1.9955	2.37433	2.14434	0.17414
207	20.6	8.01786	2.79727	6.42856	2.33924	4.89573	2.77107	1.98524	2.18616	2.21501	1.91624	2.07566	0.14744	2.39579	2.51514	2.5999	2.70499	2.55396	0.13095	2.03869	2.18954	2.10317	2.25187	2.14582	0.0939
208	20.7	7.4543	2.67602	7.00778	2.38801	4.88153	2.72164	2.01121	2.14068	2.1997	1.85927	2.05271	0.15109	2.42996	2.73879	2.56561	2.65916	2.59838	0.13272	1.99994	2.18792	1.99275	2.22126	2.10047	0.12104
209	20.8	7.96796	2.79428	6.79972	2.32423	4.97155	2.83252	2.03765	2.21673	2.30452	1.9186	2.11937	0.17392	2.2727	2.54494	2.47184	2.65357	2.48576	0.16047	1.96518	2.1474	1.95884	2.24986	2.08032	0.14289
210	20.9	8.51822	2.61449	6.14382	2.3363	4.90321	2.96843	1.95729	2.21425	2.17189	1.87629	2.05493	0.16382	2.22202	2.55769	2.55168	2.84467	2.54402	0.25451	1.98196	2.10941	2.00766	2.271	2.09251	0.1311
211	21	8.95599	2.84919	5.71886	2.23283	4.93922	3.07869	2.00745	2.25197	2.18986	1.89556	2.08621	0.16409	2.57089	2.54859	2.54974	2.48381	2.53826	0.03772	2.00434	2.15789	2.03034	2.18317	2.09393	0.08968
212	21.1	9.13017	2.73647	6.53417	2.21154	5.15308	3.27706	2.00059	2.22735	2.24198	1.89652	2.09161	0.17067	2.82809	2.68094	2.49901	2.76592	2.69349	0.143	2.04893	2.14091	2.02082	2.25193	2.11565	0.10433
213	21.2	8.54383	2.66959	7.33255	2.12997	5.16899	3.2431	1.96374	2.26376	2.32801	1.89274	2.11206	0.21583	3.03128	2.69034	2.5209	2.56456	2.70177	0.23112	1.97877	2.11687	1.99901	2.1818	2.06911	0.0967
214	21.3	8.70565	2.60002	7.16491	2.22534	5.17398	3.25352	1.93017	2.21144	2.29291	1.89611	2.08266	0.19903	2.78491	2.76426	2.53456	3.04643	2.78254	0.20934	1.98024	2.22329	2.04552	2.18117	2.10755	0.11383
215	21.4	7.66422	2.59496	7.21506	2.45828	4.98313	2.843	1.98193	2.24627	2.29815	1.98478	2.12778	0.16812	2.65456	2.54733	2.52034	2.85222	2.64361	0.15067	1.97142	2.15153	2.04614	2.15725	2.08159	0.08946
216	21.5	8.3049	2.48	7.08475	2.36914	5.0597	3.08362	1.99087	2.21993	2.28574	1.9136	2.10253	0.17843	2.70156	2.46912	2.48624	2.55651	2.55336	0.10579	2.07201	2.22022	1.99711	2.16287	2.11305	0.09848
217	21.6	8.33366	2.43979	7.455	2.4726	5.17526	3.16016	1.99241	2.17202	2.24691	1.90866	2.08	0.15637	2.6375	2.52911	2.52339	2.77088	2.61522	0.11629	2.08578	2.27288	1.9746	2.15195	2.1213	0.12477
218	21.7	8.71904	2.50861	6.75324	2.46998	5.11272	3.13381	1.95381	2.22971	2.31185	1.92759	2.10574	0.1938	2.72661	2.42271	2.41929	2.91849	2.62178	0.24472	2.04638	2.31849	2.01445	2.17012	2.13736	0.13816
219	21.8	8.75236	2.67694	6.39866	2.60993	5.10947	3.00541	2.01678	2.18244	2.26756	2.0349	2.12542	0.12035	3.00196	2.44298	2.48942	3.06124	2.7489	0.32788	1.97711	2.22722	1.98979	2.23738	2.10787	0.14383
220	21.9	8.96625	2.57108	6.42978	2.35639	5.08088	3.19571	1.96591	2.17746	2.22535	1.91013	2.06971	0.155	2.91684	2.50368	2.56474	3.38284	2.84203	0.40392	2.02225	2.28436	1.99856	2.23232	2.13437	0.14503
221	22	8.61542	2.69942	6.42121	2.36441	5.02511	3.01814	1.96017	2.22029	2.19768	1.99039	2.09213	0.13581	2.78904	2.46408	2.34382	3.09809	2.67376	0.33969	2.05782	2.26872	1.93988	2.17854	2.11124	0.14323
222	22.1	8.6692	2.55116	6.45797	2.43861	5.02923	3.06283	1.93297	2.2377	2.25202	2.00672	2.10735	0.16172	3.03888	2.49727	2.48196	3.62091	2.90975	0.54024	2.09025	2.29935	2.03509	2.24831	2.16825	0.12572
223	22.2	8.19329	2.54646	6.64447	2.55239	4.98415	2.88161	2.01108	2.26316	2.41244	1.96263	2.16233	0.21251	3.96106	2.4071	2.56652	3.23509	3.04244	0.70973	2.1176	2.24611	2.05147	2.17883	2.1485	0.0833
224	22.3	7.88292	2.67718	6.49856	2.40091	4.86489	2.7468	2.07624	2.24616	2.27383	2.02599	2.15556	0.12285	3.96058	2.36452	2.56733	3.19855	3.02274	0.71905	2.08634	2.21727	2.04463	2.2765	2.15619	0.10883
225	22.4	8.02468	2.54978	6.92904	2.22015	4.93091	2.97668	2.023	2.16787	2.2671	1.92558	2.09589	0.15145	4.07455	2.42897	2.50849	3.16323	3.04381	0.76186	2.07692	2.23449	2.01473	2.22905	2.1388	0.11034
226	22.5	8.41802	2.59262	6.33314	2.39838	4.93554	2.94434	2.10125	2.12405	2.24871	1.96022	2.10856	0.11824	3.61247	2.37285	2.51343	3.23188	2.93266	0.58902	2.0928	2.23997	1.98771	2.28379	2.15107	0.13614
227	22.6	7.94823	2.66218	6.20194	2.33955	4.78798	2.73863	2.04996	2.19878	2.185	2.01657	2.11258	0.09276	3.46187	2.49793	2.63102	3.33148	2.98058	0.48646	2.04919	2.32479	1.96987	2.34696	2.1727	0.19139
228	22.7	8.21583	2.69659	6.3044	2.2881	4.87623	2.866	2.04582	2.22181	2.23424	2.00407	2.12649	0.11859	4.13598	2.47406	2.65483	3.07669	3.08539	0.74452	2.07014	2.24794	1.9794	2.27151	2.14225	0.14095
229	22.8	8.33441	2.75988	6.16002	2.51521	4.94238	2.80731	2.01396	2.24838	2.05916	1.96413	2.07141	0.1242	3.49539	2.45062	2.82678	3.03655	2.95234	0.43569	2.01958	2.21537	2.08248	2.24787	2.14133	0.10819
230	22.9	8.276	2.723	6.11693	2.41314	4.88227	2.81667	2.1753	2.17709	2.11542	1.96729	2.10877	0.09858	3.89133	2.40087	2.52362	2.99138	2.9518	0.67605	2.07209	2.21333	1.98019	2.3097	2.14383	0.14637
231	23	8.57001	2.72396	5.62174	2.54067	4.8641	2.84525	2.0132	2.23655	2.16202	2.07376	2.12138	0.09812	4.06465	2.6921	2.73978	3.29802	3.19864	0.63953	2.08387	2.26912	2.06879	2.35352	2.19382	0.14011
232	23.1	8.37688	2.89414	6.49321	2.76651	5.13269	2.76801	2.01687	2.24588	2.19051	2.14615	2.14985	0.09759	4.01359	2.4329	2.57402	3.64101	3.16538	0.78144	2.08892	2.2174	2.01023	2.33967	2.16406	0.14491
233	23.2	7.93349	2.83662	6.31145	2.58264	4.91605	2.63444	1.95975	2.15902	2.25784	2.07471	2.11283	0.12655	3.7668	2.36023	2.52698	3.859	3.12825	0.79438	2.04477	2.18885	2.0226	2.32172	2.14448	0.13926
234	23.3	8.12879	2.70921	6.912	2.51146	5.06537	2.87915	2.0842	2.23536	2.12566	2.02198	2.1168	0.08979	3.59992	2.40867	2.48626	3.24693	2.93545	0.58247	2.12186	2.21054	2.04931	2.34035	2.18052	0.12531
235	23.4	8.60144	2.69477	7.32699	2.64741	5.31765	3.10002	2.07123	2.12707	2.13243	2.08097	2.10292	0.0313	3.10003	2.42763	2.43712	3.20851	2.79332	0.41915	2.14497	2.24266	1.98363	2.34463	2.17897	0.15364
236	23.5	8.29336	2.8577	7.06526	2.48604	5.17559	2.93812	2.02517	2.22542	2.10421	2.09021	2.11125	0.08354	3.37068	2.43244	2.47868	3.269	2.8877	0.50107	2.06201	2.13088	1.99627	2.39801	2.14679	0.17627
237	23.6	8.69787	2.78753	7.21329	2.5564	5.31377	3.11155	2.12498	2.19069	2.16246	2.13396	2.15302	0.02977	3.14986	2.59817	2.55837	3.21491	2.88033	0.35017	2.00358	2.27787	2.00107	2.38035	2.16572	0.19325
238	23.7	8.22397	2.87797	7.66125	2.65974	5.35573	2.99721	1.94388	2.23538	2.14447	2.0313	2.08876	0.12766	3.22583	2.61754	2.51821	3.44765	2.95231	0.45486	2.12314	2.16772	2.00985	2.38426	2.17124	0.15679
239	23.8	8.70483	2.78639	7.43408	2.69617	5.40537	3.11988	2.00118	2.27911	2.12765	2.09516	2.12578	0.11544	3.38216	2.64153	2.52104	3.05168	2.8991	0.39408	2.08705	2.1819	2.00464	2.44437	2.17949	0.19086
240	23.9	8.91594	2.79742	6.87177	2.50819	5.27333	3.14111	1.98946	2.21248	2.17145	2.08729	2.11517	0.09869	3.94057	2.48073	2.50497	3.056	2.99557	0.68372	2.0971	2.16773	2.01648	2.34363	2.15624	0.13938
241	24	8.30036	2.84117	6.82242	2.67518	5.15978	2.83882	2.04598	2.19529	2.19952	2.06444	2.12631	0.08246	3.89165	2.66397	2.59576	3.16031	3.07792	0.59799	2.0474	2.22415	2.02672	2.40945	2.17693	0.17855
242	24.1	8.51799	3.02747	6.80149	2.56933	5.22907	2.89889	2.09906	2.2337	2.15374	2.1146	2.15027	0.06019	4.08228	2.60887	2.56003	3.19426	3.11136	0.70852	2.10167	2.33174	2.0144	2.30849	2.18908	0.15574
243	24.2	8.58661	2.89349	6.62329	2.47874	5.14553	2.95569	2.10791	2.13494	2.12154	2.12144	2.12146	0.01104	4.34027	2.40764	2.50483	3.24316	3.12398	0.89257	2.17712	2.26387	2.0128	2.28592	2.18493	0.12399
244	24.3	8.83791	2.97043	6.62554	2.28497	5.17972	3.0948	2.12082	2.20348	2.05609	2.02478	2.10129	0.079	3.77887	2.44844	2.5184	2.94668	2.92309	0.61155	2.07218	2.20915	2.03464	2.30267	2.15466	0.12394
245	24.4	8.69862	2.84969	6.34261	2.37523	5.06654	2.99877	1.95038	2.10221	2.158	2.08153	2.07303	0.08792	3.48105	2.77975	2.50748	2.93018	2.92461	0.41014	2.24425	2.22981	2.00586	2.34187	2.20545	0.14206
246	24.5	8.00697	2.87281	6.47511	2.21342	4.89208	2.7965	2.03509	2.16818	2.07535	1.98362	2.06556	0.07803	3.55083	2.5153	2.56734	2.63812	2.8179	0.49121	2.09623	2.23026	2.07338	2.35762	2.18937	0.13179
247	24.6	7.7439	2.83354	6.86436	2.23806	4.91997	2.78694	1.99108	2.2079	2.15321	2.01945	2.09291	0.10428	3.48025	2.51747	2.57825	2.92809	2.87602	0.4416	2.00928	2.21813	2.10433	2.443	2.19368	0.18686
248	24.7	8.11691	2.83123	6.74111	2.28845	4.99443	2.87533	1.95655	2.16191	2.26909	2.03584	2.10585	0.13782	3.27652	2.37523	2.57344	2.68527	2.72762	0.38774	2.07948	2.18886	2.1029	2.35474	2.1815	0.12471
249	24.8	7.67426	2.81216	6.48819	2.36074	4.83384	2.64627	1.99061	2.15928	2.14402	2.02142	2.07883	0.08524	3.37693	2.43615	2.62532	2.60324	2.76041	0.4196	2.0418	2.22716	2.11583	2.38686	2.19291	0.15007
250	24.9	8.05394	2.76178	6.47046	2.3707	4.91422	2.79179	2.10532	2.23934	2.19448	1.96086	2.125	0.12279	3.29755	2.3123	2.58855	2.62219	2.70515	0.41862	2.0628	2.14934	2.1112	2.28664	2.1525	0.09619
251	25	7.99042	2.9545	6.65308	2.28888	4.97172	2.78126	2.05194	2.20395	2.16752	1.92849	2.08797	0.12451	3.48556	2.41729	2.69567	2.60619	2.80118	0.47078	2.13813	2.20535	2.11438	2.38839	2.21156	0.12402
252	25.1	8.45954	3.03614	6.65423	2.41973	5.14241	2.89473	2.02447	2.1569	2.11279	1.93339	2.05689	0.09905	3.43938	2.4909	2.7853	2.74858	2.86604	0.40405	2.06033	2.25646	2.05412	2.41557	2.19662	0.17359
253	25.2	8.39312	3.01061	6.36895	2.54257	5.07881	2.7904	2.01483	2.18118	2.10152	1.97932	2.06921	0.09059	3.65257	2.56776	2.90132	2.74103	2.96567	0.47776	2.05573	2.20891	2.04288	2.30971	2.15431	0.12815
254	25.3	8.6187	3.13857	5.64502	2.75799	5.04007	2.70778	2.12658	2.18785	2.1703	1.92147	2.10155	0.12279	3.50423	2.46669	2.8264	2.80693	2.90106	0.43471	2.04917	2.20274	2.10767	2.25111	2.15267	0.09117
255	25.4	8.46956	3.21781	5.77663	2.82196	5.07149	2.61665	2.12377	2.21941	2.12334	1.93832	2.10121	0.11762	2.96584	2.44951	2.74411	2.88139	2.76021	0.22639	2.09693	2.19187	2.06159	2.36418	2.17864	0.13537
256	25.5	9.39567	3.03152	5.40077	2.85819	5.17154	3.0456	2.12383	2.17289	2.14875	2.04387	2.12234	0.05601	3.07197	2.35543	2.67902	2.86393	2.74259	0.30394	2.09978	2.1417	2.14281	2.32859	2.17822	0.10223
257	25.6	8.93696	2.84753	5.63529	2.73333	5.03828	2.92508	2.07656	2.17991	2.11968	2.0134	2.09739	0.07022	3.14164	2.39829	2.59859	2.81228	2.7377	0.31795	2.05806	2.20989	2.14054	2.25604	2.16613	0.08628
258	25.7	8.84127	2.95919	5.56853	2.7655	5.03362	2.84206	2.05939	2.13086	2.11214	1.93617	2.05964	0.0877	3.08768	2.41323	2.57427	2.97477	2.76249	0.32053	2.03362	2.16596	2.15682	2.33591	2.17308	0.1242
259	25.8	8.37982	2.99221	6.32869	2.84346	5.13604	2.69546	2.06911	2.12822	2.13639	1.97829	2.078	0.07292	3.24022	2.34572	2.52909	2.89681	2.75296	0.39752	2.04904	2.14256	2.14032	2.25298	2.14623	0.08344
260	25.9	7.54705	2.82203	6.11919	2.75732	4.8114	2.4063	2.13839	2.0929	2.14553	1.94811	2.08123	0.09176	3.26762	2.39782	2.54793	3.09188	2.82631	0.41888	2.12304	2.20712	2.12081	2.31156	2.19063	0.09007
261	26	7.57082	2.69836	5.84876	2.88948	4.75185	2.36889	2.14602	2.09124	2.1339	2.02091	2.09802	0.05652	3.05773	2.41116	2.65164	2.85794	2.74462	0.27732	2.05186	2.21744	2.13671	2.35462	2.19016	0.12881
262	26.1	7.36547	2.90558	5.72557	2.7519	4.68713	2.24877	2.06297	2.13382	2.22667	2.00919	2.10816	0.09406	2.90179	2.48765	2.58181	2.80171	2.69324	0.19143	2.04619	2.25932	2.05995	2.32534	2.1727	0.14085
263	26.2	8.05212	3.01967	5.48358	2.85601	4.85285	2.4482	2.04855	2.07111	2.30327	2.10125	2.13105	0.11683	2.86113	2.69191	2.64479	2.75491	2.73819	0.09356	1.99843	2.19952	2.12272	2.30327	2.15599	0.12848
264	26.3	8.31392	3.32302	5.9878	2.59192	5.05417	2.61771	1.99655	2.11668	2.2908	1.96345	2.09187	0.14806	2.9294	3.01985	2.64372	2.91555	2.87713	0.16234	1.93916	2.25646	2.02988	2.37771	2.1508	0.20172
265	26.4	8.73338	3.19305	6.45282	2.47362	5.21322	2.91631	2.03633	2.07534	2.24423	2.00145	2.08934	0.10758	2.92597	2.72386	2.55157	2.97977	2.79529	0.19631	2.00505	2.22887	1.96839	2.31539	2.12943	0.16919
266	26.5	8.83342	3.3133	6.27564	2.22372	5.16152	2.98723	2.1015	2.1206	2.22083	1.92997	2.09323	0.12077	2.98185	2.56984	2.53211	2.94552	2.75733	0.23924	2.00792	2.19559	2.07262	2.34814	2.15607	0.14985
267	26.6	9.17557	3.79036	5.23247	2.44566	5.16101	2.90824	2.17992	2.18958	2.21433	2.04384	2.15692	0.07676	2.96091	2.42305	2.61366	2.69865	2.67407	0.22326	1.99239	2.23736	2.08645	2.30751	2.15593	0.1428
268	26.7	9.07255	3.66826	5.23557	2.81121	5.1969	2.77191	2.03237	2.18778	2.2275	2.1436	2.14781	0.08425	2.6955	2.64656	2.51633	3.05296	2.72784	0.22956	1.97291	2.19953	2.0837	2.28205	2.13455	0.13502
269	26.8	8.6654	3.41224	5.29121	2.6889	5.01444	2.66966	2.03471	2.20966	2.17249	2.08298	2.12496	0.08029	2.65913	2.6164	2.60826	2.81877	2.67564	0.09799	2.00549	2.17963	2.00682	2.29892	2.12272	0.14313
270	26.9	8.51258	3.05175	5.75836	2.67983	5.00063	2.71368	1.91976	2.17056	2.13218	2.11478	2.08432	0.11215	2.41231	2.66298	2.582	3.02236	2.66991	0.25714	2.03515	2.22331	2.01517	2.30474	2.14459	0.14209
271	27	8.23993	3.23923	6.61527	2.95465	5.26227	2.58939	2.02546	2.18689	2.2021	2.10728	2.13043	0.0814	2.3576	2.96287	2.55269	3.20348	2.76916	0.38402	1.99868	2.25629	2.05085	2.31621	2.15551	0.15441
272	27.1	8.28983	3.26638	6.38633	2.51588	5.1146	2.69992	2.01489	2.13642	2.27515	2.08689	2.12834	0.10986	2.4739	2.95032	2.63703	3.81219	2.96836	0.59628	1.96444	2.30407	2.07121	2.33602	2.16894	0.18032
273	27.2	8.1356	3.23655	6.30191	2.65123	5.08132	2.59017	2.03613	2.10752	2.22892	2.11056	2.12078	0.07987	2.72456	2.94254	2.52309	3.53634	2.93163	0.43802	2.00296	2.33152	2.1703	2.37386	2.21966	0.169
274	27.3	8.02862	3.18399	5.72547	2.49901	4.85927	2.52801	2.03037	2.10194	2.23965	2.09018	2.11554	0.08848	2.60195	2.83913	2.58403	3.30569	2.8327	0.33608	2.04667	2.2706	2.13123	2.30916	2.18942	0.12205
275	27.4	7.53144	2.95584	5.39855	2.66894	4.63869	2.28453	2.05526	2.09162	2.28518	2.17244	2.15112	0.10191	2.62009	2.70991	2.60216	3.05245	2.74615	0.20957	1.987	2.2471	2.07523	2.33149	2.1602	0.15717
276	27.5	7.73857	2.73116	5.56128	2.45694	4.62199	2.50719	1.97884	2.16655	2.2527	2.15813	2.13905	0.11504	2.51385	2.9095	2.58576	3.44784	2.86424	0.42543	2.04649	2.26698	2.09118	2.31961	2.18107	0.13262
277	27.6	8.02696	3.09228	5.51054	2.6057	4.80887	2.49326	2.01971	2.19232	2.2262	2.23857	2.1692	0.10156	2.31818	2.61898	2.46888	3.11611	2.63054	0.34622	1.97723	2.24783	1.9989	2.32609	2.13751	0.17572
278	27.7	8.29452	3.3364	6.1982	2.85358	5.17068	2.55263	2.00496	2.1781	2.26654	2.17459	2.15605	0.10934	2.82623	2.60382	2.51891	3.17292	2.78047	0.29197	1.9908	2.30695	2.02101	2.37768	2.17411	0.19675
279	27.8	8.55496	3.42132	6.7057	2.97056	5.41314	2.67552	2.01287	2.14818	2.24128	2.19295	2.14882	0.09828	2.76736	2.54718	2.54447	3.12028	2.74482	0.27122	2.06478	2.26234	2.05434	2.36656	2.18701	0.15325
280	27.9	9.14399	3.30694	6.89654	3.05786	5.60133	2.94174	2.01443	2.17284	2.21384	2.12646	2.13189	0.08606	2.89966	2.53921	2.59287	3.08792	2.77991	0.25957	2.07302	2.25717	2.10844	2.27171	2.17759	0.1015
281	28	8.56144	2.71295	6.15385	2.88311	5.07784	2.81086	2.07874	2.19202	2.27844	2.14501	2.17355	0.08396	2.93058	2.55823	2.66121	3.01503	2.79126	0.21656	2.02813	2.22127	2.04171	2.31462	2.15143	0.13994
282	28.1	8.35119	2.54161	6.14945	2.77984	4.95552	2.7998	2.08113	2.1589	2.33951	2.05358	2.15828	0.12879	2.94173	2.80594	2.68806	3.03643	2.86804	0.15279	2.01915	2.27399	2.07025	2.33723	2.17515	0.15425
283	28.2	8.2021	2.69916	6.54254	2.60066	5.01112	2.80969	1.95989	2.18459	2.23088	2.0218	2.09929	0.12913	2.57305	2.63913	2.6412	2.60344	2.6142	0.03245	2.02332	2.18285	2.0848	2.30712	2.14952	0.12391
284	28.3	8.20746	2.80234	6.32721	2.79404	5.03276	2.69202	1.9403	2.17106	2.24751	2.06181	2.10517	0.13375	2.88487	2.91787	2.62972	2.79079	2.80581	0.12915	2.0769	2.21972	2.11228	2.33454	2.18586	0.11625
285	28.4	8.43212	2.73792	6.28301	3.00753	5.11514	2.73614	1.89044	2.13211	2.2429	2.15578	2.10531	0.15096	2.75561	2.91023	2.58408	2.64494	2.72372	0.14319	1.95996	2.23463	2.10643	2.36497	2.1665	0.17349
286	28.5	8.39304	2.94402	6.42798	3.08389	5.21223	2.66272	2.00333	2.18049	2.2214	2.09807	2.12582	0.09643	2.67489	3.05025	2.5559	2.73836	2.75485	0.21096	2.05978	2.2476	2.05906	2.33488	2.17533	0.1385
287	28.6	8.20908	2.74234	6.0146	3.2188	5.04621	2.5553	2.01239	2.15234	2.31945	2.13451	2.15467	0.12624	2.55673	2.7416	2.64698	2.56974	2.62876	0.08512	2.02064	2.3312	2.09636	2.29386	2.18552	0.15066
288	28.7	8.4213	2.7403	6.26527	3.10811	5.13374	2.70309	2.00621	2.15958	2.19009	2.0432	2.09977	0.08886	2.54377	2.90417	2.58136	2.73336	2.69066	0.16425	2.0399	2.30112	2.07737	2.31224	2.18266	0.14409
289	28.8	8.66987	2.46409	5.9889	3.06562	5.04712	2.86413	1.99764	2.13239	2.26887	2.08201	2.12023	0.11362	2.47155	3.07095	2.61623	2.64812	2.70171	0.25787	2.00244	2.30071	2.0172	2.30596	2.15658	0.16958
290	28.9	8.98172	2.77513	6.47787	3.07191	5.32666	2.95967	1.98371	2.16348	2.23428	2.21223	2.14842	0.11372	2.87333	2.81665	2.63011	2.78079	2.77522	0.10397	2.03841	2.27315	2.08558	2.39135	2.19713	0.16446
291	29	8.84289	2.55182	6.54151	3.20538	5.2854	2.94576	1.98058	2.19266	2.25954	2.25558	2.17209	0.1313	2.78623	2.84699	2.56961	3.17202	2.84371	0.24915	1.9755	2.30538	2.08217	2.33196	2.17376	0.17325
292	29.1	8.62666	2.74066	6.48987	3.09685	5.23851	2.82084	1.96892	2.25614	2.26237	2.18304	2.16762	0.13728	2.56798	2.95117	2.59738	3.13857	2.81377	0.27786	2.05848	2.32785	2.07964	2.31133	2.19433	0.14506
293	29.2	8.4452	2.63766	7.22919	3.02437	5.3341	2.93689	2.01667	2.13918	2.19885	2.18365	2.13459	0.08259	2.61917	3.08955	2.72968	3.32786	2.94157	0.32657	2.01818	2.31483	2.09004	2.39958	2.20566	0.18077
294	29.3	8.4063	2.51675	6.96213	2.95084	5.20901	2.92368	2.00377	2.15217	2.23977	2.15557	2.13782	0.09813	2.50017	3.00649	2.67012	3.42222	2.89975	0.40692	1.99339	2.33451	2.14566	2.41655	2.22253	0.19026
295	29.4	8.62838	2.89826	7.11223	2.61782	5.31417	3.01794	1.99729	2.17284	2.29592	2.09673	2.14069	0.126	2.5398	3.19726	2.91471	3.49256	3.03608	0.40635	1.9941	2.32654	2.18135	2.41859	2.23014	0.1852
296	29.5	8.61149	2.85894	6.89728	2.61345	5.24529	2.98226	2.00342	2.14227	2.30178	2.08176	2.13231	0.12648	2.46684	2.85716	2.88064	3.51804	2.93067	0.43514	2.01154	2.2934	2.16363	2.39565	2.21605	0.16614
297	29.6	8.91308	2.83227	6.88835	2.9751	5.4022	3.00168	2.02045	2.17419	2.29171	2.07584	2.14055	0.11916	2.29816	3.08384	2.68336	3.4437	2.87726	0.49548	1.98111	2.3608	2.18607	2.38498	2.22824	0.18707
298	29.7	9.30694	2.85382	7.20715	3.24295	5.65272	3.13105	2.14801	2.0758	2.22162	2.21669	2.16553	0.06861	2.37247	2.90683	2.55067	3.6203	2.86257	0.55185	2.01318	2.37008	2.09815	2.3253	2.20168	0.1731
299	29.8	7.74356	3.65757	6.64118	3.14961	5.29798	2.24288	2.0256	2.1406	2.20279	2.17242	2.13535	0.07745	2.52625	2.62977	2.67261	3.69091	2.87988	0.54416	2.02913	2.30844	2.13838	2.40426	2.22005	0.1682
300	29.9	8.43862	3.06714	6.46831	2.91979	5.22346	2.69837	2.09541	2.08836	2.25532	2.03426	2.11834	0.09532	2.57102	2.5655	2.57602	4.09212	2.95117	0.76065	1.99453	2.24396	2.08211	2.33221	2.1632	0.15287
301	30	7.38242	3.1323	6.60807	2.6483	4.94277	2.39913	2.08673	2.11026	2.29951	2.05422	2.13768	0.1103	2.70981	2.58869	2.55528	3.91401	2.94195	0.65143	1.98435	2.23947	2.05778	2.37429	2.16397	0.17651
302	30.1	7.09442	2.85124	6.6352	2.76508	4.83648	2.34986	2.06378	2.17274	2.27332	2.10174	2.15289	0.09211	2.52858	2.51368	2.57384	4.00232	2.90461	0.73226	1.99634	2.26472	2.06535	2.25114	2.14439	0.13421
303	30.2	6.96555	2.53473	6.31883	2.98796	4.70177	2.26368	2.07058	2.07584	2.26184	2.12237	2.13266	0.08921	2.52643	2.5844	2.69799	4.63697	3.11145	1.01951	2.06493	2.26665	2.13678	2.26829	2.18416	0.10057
304	30.3	7.65272	2.83861	6.54882	2.63522	4.91884	2.56081	1.93691	2.09514	2.19381	2.08475	2.07765	0.10592	2.57392	2.64378	2.6712	4.03723	2.98154	0.70499	2.03816	2.24659	2.1169	2.27766	2.16983	0.11203
305	30.4	6.74737	3.23931	6.97673	2.5263	4.87243	2.31768	1.97289	2.12027	2.24412	2.07555	2.10321	0.11239	2.59185	3.05688	2.51558	4.22762	3.09798	0.79017	2.04609	2.2837	2.07435	2.26422	2.16709	0.12419
306	30.5	6.96595	3.21413	7.1781	2.55013	4.97708	2.43572	2.0251	2.20941	2.26619	2.0109	2.1279	0.12913	2.62154	2.98739	2.56849	4.3343	3.12793	0.82553	2.02368	2.2896	2.08571	2.35853	2.18938	0.16006
307	30.6	6.90935	2.60434	7.33255	2.69167	4.88448	2.58847	2.00127	2.18654	2.27102	1.97125	2.10752	0.14472	2.61192	2.80565	2.59648	4.99259	3.25166	1.16451	2.028	2.27273	2.09181	2.36798	2.19013	0.15749
308	30.7	6.63452	2.74338	6.87684	2.43361	4.67209	2.41127	2.08125	2.18742	2.20495	2.05882	2.13311	0.07375	2.47226	2.91479	2.5145	4.85179	3.18834	1.12675	1.98379	2.33641	2.04798	2.40392	2.19303	0.20805
309	30.8	6.14284	2.70698	7.19127	2.5292	4.64257	2.37764	2.15636	2.15884	2.19935	2.03512	2.13742	0.07099	2.75637	2.82472	2.65759	4.75875	3.24936	1.0086	2.03982	2.32338	2.18343	2.34289	2.22238	0.14091
310	30.9	5.1419	2.9194	7.05163	2.54161	4.41363	2.09973	2.08366	2.1531	2.33813	2.00022	2.14378	0.14385	2.80076	2.77631	2.43747	4.9246	3.23479	1.13868	2.07937	2.1995	2.069	2.38377	2.18291	0.14642
311	31	5.08683	2.83322	6.82125	2.44154	4.29571	2.04785	2.1695	2.19412	2.25146	2.04869	2.16594	0.08538	2.96999	2.96417	2.40223	5.00015	3.33413	1.14215	2.09952	2.26432	2.13171	2.35407	2.2124	0.11835
312	31.1	4.41461	2.8814	6.7868	2.38392	4.11668	1.97878	2.15856	2.23242	2.31294	2.13069	2.20865	0.08171	3.11465	3.00912	2.3139	4.47984	3.22938	0.90617	2.13152	2.31274	2.03263	2.30012	2.19425	0.13578
313	31.2	4.384	2.74346	6.92264	2.74447	4.19864	1.97372	2.1071	2.14528	2.3437	2.15372	2.18745	0.10612	2.88897	2.8436	2.44159	4.9164	3.27264	1.11413	2.0759	2.2135	2.13032	2.30615	2.18147	0.10055
314	31.3	4.12757	2.74272	6.45164	2.53324	3.96379	1.80312	2.09497	2.19851	2.27255	2.04848	2.15363	0.10108	2.67478	3.02772	2.47846	4.8877	3.26716	1.104	2.04402	2.28971	2.03977	2.38814	2.19041	0.17614
315	31.4	4.32857	2.61825	6.62886	2.45226	4.00699	1.9428	2.1769	2.16238	2.21792	2.00836	2.14139	0.09175	2.90605	3.16713	2.3977	4.41546	3.22159	0.85764	2.03364	2.39034	2.03812	2.44964	2.22793	0.22309
316	31.5	4.11611	2.7143	6.69331	2.16745	3.92279	2.02112	2.21571	2.20136	2.20042	1.90443	2.13048	0.15086	2.71144	2.97253	2.6005	3.88758	3.04301	0.58424	2.08313	2.35559	2.09993	2.40976	2.2371	0.16968
317	31.6	4.84634	3.05514	6.74835	2.25983	4.22741	1.99865	2.20138	2.12531	2.20337	1.97784	2.12698	0.10586	3.10974	2.6663	2.50637	4.10227	3.09617	0.71765	2.01445	2.28871	2.14071	2.32789	2.19294	0.14373
318	31.7	5.39293	2.8617	7.03741	2.40044	4.42312	2.1836	2.17535	2.12594	2.26626	1.98199	2.13738	0.11878	3.10336	2.68783	2.47624	3.16864	2.85902	0.33236	2.11556	2.2494	2.09217	2.36789	2.20625	0.1281
319	31.8	4.62305	3.05713	6.84445	2.34946	4.21852	1.99177	2.13956	2.20248	2.27821	2.00562	2.15647	0.11544	3.1527	3.11898	2.39102	3.47056	3.03331	0.45655	2.00523	2.32005	2.09782	2.40016	2.20582	0.18504
320	31.9	5.02845	2.88794	6.50162	2.60686	4.25622	1.84669	2.10843	2.27086	2.18192	2.08242	2.16091	0.08455	3.05939	2.83915	2.40368	3.35291	2.91378	0.39992	2.05884	2.26394	2.03263	2.44047	2.19897	0.19135
321	32	4.6517	3.14552	7.01931	2.26883	4.27134	2.07954	2.0866	2.13355	2.32451	2.0034	2.13702	0.13609	3.21332	2.99794	2.52062	3.35114	3.02076	0.36373	2.04431	2.30277	2.04183	2.48729	2.21905	0.21672
322	32.1	4.98564	3.24578	7.03911	2.1903	4.36521	2.12274	2.05426	2.15935	2.26994	1.96152	2.11127	0.13312	3.23208	3.11438	2.43163	3.07264	2.96268	0.36042	2.04299	2.28601	2.08197	2.43176	2.21068	0.18188
323	32.2	5.3856	3.62698	7.06312	2.07952	4.5388	2.15783	2.21384	2.23066	2.20833	1.99709	2.16248	0.11067	3.32724	3.17005	2.42966	3.0277	2.98866	0.39224	2.01754	2.31202	2.04251	2.38551	2.1894	0.18673
324	32.3	5.73448	3.55804	7.37265	2.38055	4.76143	2.22726	2.13625	2.20139	2.23946	2.14999	2.18177	0.04759	3.04789	2.84237	2.35544	3.31754	2.89081	0.4065	2.00299	2.32992	2.03816	2.3386	2.17742	0.18171
325	32.4	5.55708	3.58929	7.40816	2.41356	4.74203	2.20024	2.13221	2.18356	2.17519	2.01902	2.12749	0.07573	3.0714	2.86032	2.2627	3.465	2.91485	0.50181	2.05275	2.32959	2.01905	2.29969	2.17527	0.16198
326	32.5	6.4549	3.31162	7.22754	2.36837	4.84061	2.36313	2.11844	2.15226	2.27276	1.98818	2.13291	0.11703	2.66093	2.77106	2.44294	3.51098	2.84648	0.46351	2.0097	2.29528	2.03676	2.30699	2.16219	0.1609
327	32.6	6.19803	2.69215	7.56398	2.50784	4.7405	2.53488	2.09631	2.19251	2.24377	1.95834	2.12274	0.12549	2.90579	2.79286	2.47556	3.35858	2.8832	0.36552	2.08814	2.36735	2.08179	2.35437	2.22291	0.1594
328	32.7	6.96342	2.50451	7.86134	2.77785	5.02678	2.78118	2.13378	2.19891	2.28065	2.11847	2.18295	0.07388	2.99101	2.74341	2.42488	3.05399	2.80332	0.2857	2.05314	2.26321	2.06779	2.31707	2.1753	0.13455
329	32.8	7.09955	2.61797	7.57643	2.74428	5.00955	2.69618	2.13128	2.22916	2.3523	1.97803	2.17269	0.15818	2.95331	2.88886	2.40644	2.90254	2.78779	0.25574	2.14008	2.31298	2.05928	2.28148	2.19846	0.11942
330	32.9	6.4911	2.47861	7.6261	2.75811	4.83848	2.60761	2.13013	2.13845	2.27323	2.05405	2.14896	0.09114	3.01422	2.82258	2.30644	3.05206	2.79882	0.34328	2.08477	2.3045	2.05064	2.19241	2.15808	0.1148
331	33	6.28982	2.50822	7.82408	3.03673	4.91471	2.56082	2.04225	2.13483	2.37111	2.02772	2.14398	0.15868	3.06545	3.21036	2.36817	3.49444	3.0346	0.47869	1.9526	2.36218	2.05419	2.26558	2.15864	0.18817
332	33.1	6.51178	2.50915	7.66355	2.46886	4.78833	2.6964	2.09873	2.10355	2.23232	1.94146	2.09402	0.11904	3.10603	3.01741	2.40775	3.42182	2.98825	0.42414	2.08557	2.30128	2.02072	2.35293	2.19013	0.16175
333	33.2	6.99543	2.56213	7.94299	2.70224	5.0507	2.81991	2.10194	2.11633	2.25995	1.99741	2.11891	0.10793	3.21953	2.83718	2.17946	2.92259	2.78969	0.43858	1.99317	2.33238	2.02392	2.25195	2.15036	0.16748
334	33.3	6.25129	2.54798	7.45166	2.65279	4.72593	2.50318	2.00521	2.12684	2.30431	1.92354	2.08998	0.16551	2.78177	2.58554	2.17611	3.14269	2.67153	0.4029	2.01962	2.24802	2.01344	2.28868	2.14244	0.14635
335	33.4	7.37747	2.31308	7.47974	2.76755	4.98446	2.82866	2.06947	2.06212	2.36572	2.10997	2.15182	0.14414	2.9032	2.77571	2.1484	3.12486	2.73804	0.41873	2.04688	2.34901	1.97424	2.27775	2.16197	0.1797
336	33.5	7.15275	2.4881	7.2556	2.77535	4.91795	2.64284	2.04571	2.14395	2.36933	2.08305	2.16051	0.14498	2.88046	2.61481	2.14884	3.27432	2.72961	0.47256	2.11867	2.29808	1.94632	2.33919	2.17556	0.18034
337	33.6	6.39159	2.4818	7.57581	2.51033	4.73988	2.63568	1.99487	2.09007	2.32781	1.99432	2.10177	0.15727	2.71223	2.85014	2.16536	3.14042	2.71704	0.4088	1.99297	2.3309	1.98995	2.31492	2.15719	0.19148
338	33.7	5.90475	2.51576	7.72983	2.34808	4.6246	2.64014	1.92886	2.14824	2.30384	1.95785	2.0847	0.17554	2.90673	2.64902	2.23919	3.36996	2.79123	0.47372	2.06973	2.26942	2.05362	2.28398	2.16919	0.12446
339	33.8	5.57649	2.47148	8.04814	2.74012	4.70906	2.6322	1.94822	2.2264	2.28919	2.06964	2.13336	0.15414	3.01627	2.64109	2.23351	3.25835	2.78731	0.4481	2.00715	2.30523	2.06272	2.33365	2.17719	0.16622
340	33.9	5.01432	2.58679	7.884	2.42589	4.47775	2.56101	2.11091	2.24839	2.25356	2.01365	2.15663	0.11598	3.09647	2.65529	2.29906	3.41575	2.86664	0.49029	2.09724	2.26047	2.13842	2.30908	2.2013	0.09983
341	34	5.12509	2.50444	8.22211	2.51373	4.59134	2.71655	2.06799	2.20178	2.3126	2.01829	2.15017	0.13316	2.93032	2.5572	2.32711	3.70397	2.87965	0.60315	2.15249	2.25761	2.07856	2.37492	2.2159	0.12898
342	34.1	5.36081	2.34327	7.76815	2.32532	4.44939	2.63263	2.09312	2.16363	2.37188	1.99287	2.15538	0.16044	2.93271	2.48488	2.32549	3.63484	2.84448	0.58626	2.08984	2.26571	2.06243	2.41353	2.20788	0.16404
343	34.2	4.9651	2.40895	7.8431	2.21459	4.35794	2.63992	2.03228	2.18681	2.23667	1.91469	2.09261	0.14711	2.84714	2.48975	2.30278	3.67047	2.82753	0.60564	2.11147	2.27581	2.09516	2.40247	2.22123	0.14579
344	34.3	4.48178	2.35522	8.08191	2.44213	4.34026	2.681	1.94409	2.15065	2.41097	2.0434	2.13728	0.20101	2.48711	2.54487	2.20096	3.55031	2.69581	0.58918	2.04348	2.26523	2.05753	2.31295	2.1698	0.13924
345	34.4	5.22643	2.30509	7.84523	2.36197	4.43468	2.65142	2.00406	2.16675	2.27467	2.00899	2.11362	0.13129	2.33755	2.47682	2.29475	3.47678	2.64648	0.55897	2.02668	2.23683	2.10676	2.32729	2.17439	0.13375
346	34.5	5.15073	2.39156	7.25401	2.34432	4.28516	2.37458	2.00214	2.21724	2.3114	1.98427	2.12876	0.16135	2.3546	2.45216	2.29997	3.65104	2.68944	0.64415	2.02442	2.25332	2.12509	2.40866	2.20287	0.16612
347	34.6	5.0898	2.41324	7.36482	2.1552	4.25577	2.46097	1.99894	2.20998	2.27005	1.94416	2.10578	0.15851	2.43211	2.46222	2.30333	3.32732	2.63125	0.46914	2.07698	2.27794	2.133	2.42166	2.2274	0.15473
348	34.7	5.11588	2.45588	6.8225	2.20096	4.1488	2.2169	2.09795	2.23507	2.35492	1.96173	2.16241	0.17007	2.19659	2.54086	2.30832	3.11989	2.54141	0.41145	2.04827	2.2817	2.18342	2.40282	2.22905	0.15025
349	34.8	5.44363	2.6009	7.34538	2.51669	4.47665	2.34695	2.01498	2.12915	2.42929	1.89285	2.11657	0.22973	2.42226	2.52536	2.23446	2.88941	2.51787	0.27542	2.09103	2.24529	2.08998	2.34817	2.19362	0.12626
350	34.9	5.11904	2.76452	7.41108	3.65199	4.73666	2.03015	1.96588	2.19355	2.32879	1.88285	2.09277	0.20496	2.3584	2.47164	2.1824	3.12455	2.53425	0.41113	2.07305	2.26176	2.10394	2.43139	2.21753	0.16479
351	35	4.94709	2.665	7.2565	3.45131	4.57998	2.01986	2.06553	2.16379	2.33783	1.93692	2.12602	0.16902	2.49305	2.54562	2.21007	2.99221	2.56024	0.3235	2.07646	2.24884	2.13516	2.42758	2.22201	0.15461
352	35.1	4.72309	2.86885	7.20123	3.80502	4.64955	1.86195	2.02957	2.20306	2.33969	1.92852	2.12521	0.18248	2.587	2.45402	2.19954	3.03562	2.56905	0.35013	2.13638	2.24663	2.13139	2.42728	2.23542	0.13852
353	35.2	4.87271	3.12206	7.95213	3.67531	4.90555	2.15848	2.09037	2.17986	2.30914	1.88306	2.11561	0.17917	2.45047	2.475	2.2487	2.83865	2.5032	0.24555	2.04322	2.24423	2.07236	2.38257	2.18559	0.15846
354	35.3	4.83179	3.2905	7.58563	3.28453	4.74811	2.02692	2.00752	2.18502	2.36046	1.87302	2.1065	0.21211	2.75405	2.54131	2.17655	3.01313	2.62126	0.35372	2.04226	2.28156	2.02252	2.37655	2.18072	0.1758
355	35.4	5.09053	3.53014	7.52453	3.04103	4.79656	2.01775	2.07533	2.21606	2.31958	1.84389	2.11371	0.20586	3.07807	2.61509	2.20942	2.9334	2.709	0.38513	2.07909	2.19653	2.08745	2.30632	2.16734	0.10699
356	35.5	4.51654	3.27416	7.0242	3.7425	4.63935	1.6704	2.03781	2.15014	2.37404	1.91427	2.11906	0.19538	2.82061	2.71212	2.16643	3.14495	2.71103	0.40698	2.07818	2.24998	2.0635	2.37469	2.19159	0.14855
357	35.6	4.83643	3.04696	7.01888	3.71991	4.65555	1.73983	2.01324	2.18139	2.39532	1.87551	2.11636	0.22412	2.77152	2.84272	2.20582	3.15607	2.74403	0.39578	2.10818	2.2944	2.08984	2.34394	2.20909	0.12893
358	35.7	4.96101	2.89047	7.02108	3.71801	4.64764	1.7966	1.98135	2.1687	2.41672	1.86978	2.10914	0.23929	2.77331	2.66739	2.31436	3.16469	2.72994	0.35	2.14211	2.29536	2.12042	2.30177	2.21492	0.09703
359	35.8	5.35868	2.72857	8.13294	3.48748	4.92692	2.40622	1.99575	2.15168	2.44116	1.93413	2.13068	0.22633	2.69747	2.81922	2.20094	3.37893	2.77414	0.48382	2.13469	2.36421	2.07309	2.34932	2.23033	0.14827
360	35.9	5.65731	2.88682	7.54654	3.42233	4.87825	2.14571	2.08903	2.21237	2.42852	1.99216	2.18052	0.1883	2.88434	2.87769	2.29139	3.53697	2.8976	0.50888	2.17409	2.29898	2.14628	2.30366	2.23075	0.08229
361	36	5.18023	2.88946	7.54749	3.40453	4.75543	2.10419	2.03706	2.16604	2.40742	1.99462	2.15128	0.18566	3.33693	2.88768	2.268	3.13554	2.90704	0.46396	2.18783	2.3464	2.11417	2.32907	2.24437	0.11215
362	36.1	5.51624	2.86082	7.93461	3.57982	4.97287	2.27072	2.06554	2.19562	2.35295	2.02453	2.15966	0.14807	3.44268	2.90646	2.20481	3.04724	2.9003	0.51624	2.16452	2.30641	2.1095	2.27458	2.21376	0.09234
363	36.2	5.16265	2.83083	7.36982	3.48613	4.71236	2.02555	2.00521	2.15507	2.39283	1.89189	2.11125	0.21646	3.24105	2.82012	2.26942	2.86879	2.79984	0.40049	2.19487	2.35489	2.10356	2.37918	2.25812	0.13154
364	36.3	5.35703	2.77359	6.86657	3.39618	4.59834	1.87042	2.08404	2.18931	2.41154	1.76556	2.11261	0.26864	3.58007	3.03699	2.23373	2.80746	2.91456	0.55764	2.13567	2.30159	2.08464	2.33182	2.21343	0.12168
365	36.4	4.53111	2.70797	7.73657	2.98074	4.4891	2.30907	2.07909	2.2469	2.29705	1.89831	2.13034	0.18059	2.84646	3.00666	2.23528	2.98555	2.76849	0.3625	2.15485	2.35602	2.12969	2.4313	2.26797	0.14871
366	36.5	5.3159	2.66952	6.8958	3.14441	4.50641	1.96585	2.0772	2.19202	2.36639	1.8676	2.1258	0.2092	3.14281	2.95205	2.24086	3.02299	2.83968	0.4069	2.14911	2.32958	2.13033	2.36725	2.24407	0.12171
367	36.6	4.90766	2.55598	7.10644	3.2534	4.45587	2.02362	2.05592	2.23739	2.31355	1.97402	2.14522	0.15718	3.55381	3.20375	2.18931	2.81469	2.94039	0.58468	2.14948	2.38541	2.11057	2.30772	2.23829	0.12995
368	36.7	4.63028	2.55391	7.22351	3.78817	4.54897	1.97643	2.05898	2.24073	2.31462	1.9478	2.14053	0.16747	3.5749	2.72774	2.33178	2.79309	2.85688	0.52027	2.14454	2.24041	2.14818	2.37684	2.22749	0.109
369	36.8	4.95885	2.97179	7.34866	3.49983	4.69478	1.95869	2.10781	2.21943	2.36441	1.96229	2.16348	0.17037	3.46296	2.90644	2.31459	2.99412	2.91953	0.47153	2.22445	2.39169	2.14647	2.3707	2.28333	0.11772
370	36.9	4.40128	2.84997	7.58263	3.09193	4.48145	2.17687	1.99986	2.16327	2.28643	1.93886	2.0971	0.15782	3.27513	2.665	2.27691	3.02621	2.81081	0.43524	2.16023	2.28086	2.11543	2.3299	2.22161	0.10046
371	37	3.71654	3.1132	7.13324	3.25112	4.30353	1.90406	2.14629	2.21672	2.23656	1.97916	2.14469	0.11695	2.71146	2.64434	2.2507	3.11673	2.68081	0.35463	2.0332	2.27995	2.09127	2.36523	2.19241	0.1561
372	37.1	4.15277	3.15633	7.41093	3.04706	4.44177	2.041	2.14664	2.16917	2.25708	1.95448	2.13184	0.12748	2.85405	2.55211	2.28985	2.8206	2.62915	0.2635	2.15058	2.24073	2.12379	2.29517	2.20257	0.07946
373	37.2	3.84402	3.15872	7.62365	3.12453	4.43773	2.14965	2.11459	2.24507	2.19064	1.90857	2.11472	0.14748	2.75393	2.51265	2.22763	2.90614	2.60009	0.29648	2.17163	2.288	2.10656	2.37747	2.23591	0.12058
374	37.3	4.54424	3.25561	6.17674	3.02917	4.25144	1.44662	2.07538	2.23578	2.2832	1.90183	2.12405	0.17279	3.03518	2.58274	2.38117	2.78116	2.69506	0.27943	2.11542	2.30295	2.19096	2.27998	2.22233	0.08609
375	37.4	5.03072	3.23986	6.09124	2.72121	4.27076	1.56584	2.19567	2.25659	2.26603	1.89556	2.15346	0.17474	3.03298	2.66098	2.33472	2.7888	2.70437	0.29076	2.11041	2.31017	2.0989	2.37612	2.2239	0.14038
376	37.5	4.85715	3.06889	6.09058	2.70299	4.1799	1.58377	2.04364	2.20117	2.19945	1.85616	2.0751	0.16359	2.91106	2.6905	2.16423	2.93444	2.67506	0.35785	2.18967	2.17205	2.08413	2.43563	2.22037	0.15075
377	37.6	4.37658	3.15224	6.30428	3.56152	4.34865	1.39955	2.08435	2.154	2.31362	1.87885	2.1077	0.18024	2.81236	2.63342	2.3152	2.82949	2.64762	0.23869	2.10882	2.2598	2.13426	2.34391	2.2117	0.11011
378	37.7	4.4412	3.21958	6.46312	3.94564	4.51738	1.39079	2.05371	2.22833	2.33524	1.92533	2.13565	0.182	3.24575	2.77329	2.23857	2.92196	2.79489	0.42007	2.09976	2.34007	2.07595	2.40391	2.22992	0.16639
379	37.8	4.63397	3.27144	7.36934	3.53751	4.70307	1.87277	2.08231	2.14038	2.33522	1.90047	2.11459	0.1791	2.94073	2.91297	2.33429	2.94728	2.78382	0.30005	2.17457	2.24166	2.12484	2.39723	2.23458	0.11853
380	37.9	4.94724	3.09349	7.27651	4.95174	5.06725	1.71312	2.12683	2.17132	2.34372	1.96355	2.15135	0.15629	2.59865	2.9606	2.27811	3.10297	2.73508	0.37132	2.22971	2.3036	2.07966	2.39231	2.25132	0.13234
381	38	5.2429	3.28457	7.7082	5.01392	5.3124	1.82079	2.02895	2.23156	2.2704	2.0566	2.14688	0.12177	2.77427	2.60945	2.24102	2.98148	2.65156	0.31317	2.19064	2.2048	2.01519	2.41287	2.20588	0.16273
382	38.1	5.29086	2.94082	7.73283	5.4157	5.34505	1.95702	2.10607	2.24394	2.32524	1.96665	2.16047	0.15774	3.28979	2.62547	2.34549	3.08131	2.83552	0.42857	2.23655	2.30998	2.11623	2.40586	2.26715	0.12219
383	38.2	4.91729	2.76393	7.32672	4.94035	4.98707	1.86399	2.00626	2.26183	2.27609	1.94756	2.12293	0.17041	2.87862	2.66014	2.18263	3.09224	2.70341	0.38943	2.23882	2.24411	2.02377	2.37599	2.22067	0.1458
384	38.3	4.76586	3.1933	7.86342	5.02598	5.21214	1.94412	2.04912	2.30792	2.26477	2.02399	2.16145	0.14565	3.22945	2.6242	2.20076	2.92108	2.74387	0.43836	2.25661	2.21207	2.03414	2.36357	2.2166	0.13725
385	38.4	5.49308	3.10582	7.75764	4.97143	5.33199	1.91447	2.0507	2.20016	2.22871	1.97929	2.11472	0.11935	2.81344	2.52902	2.28428	2.81035	2.60927	0.25441	2.18884	2.25094	2.04044	2.35481	2.20876	0.13145
386	38.5	5.52932	3.25669	7.86505	4.9823	5.40834	1.90273	2.06348	2.24936	2.21689	1.89841	2.10704	0.16098	2.93524	2.54267	2.28767	2.76859	2.63354	0.28116	2.17409	2.37376	2.03113	2.36304	2.2355	0.16424
387	38.6	5.55063	3.18414	7.71517	4.63317	5.27078	1.89859	2.01299	2.21826	2.2716	1.99501	2.12447	0.14099	2.76544	2.55258	2.41016	3.16681	2.72375	0.32948	2.17443	2.29265	2.09942	2.37532	2.23545	0.12256
388	38.7	5.62253	3.05647	6.97843	4.84566	5.12577	1.63703	2.04057	2.23245	2.26407	1.96099	2.12452	0.1471	2.62195	2.38125	2.3965	2.98264	2.59558	0.28052	2.18688	2.26011	2.03469	2.34258	2.20607	0.13076
389	38.8	4.89972	2.86535	6.96959	4.18759	4.73056	1.71423	1.94655	2.24359	2.29315	1.9183	2.1004	0.19535	2.81179	2.80481	2.28851	2.76857	2.66842	0.25398	2.15251	2.34255	2.02576	2.27271	2.19838	0.13929
390	38.9	5.23211	2.83572	7.40054	4.26113	4.93238	1.91731	1.9583	2.1535	2.23486	1.90944	2.06402	0.1552	2.74824	2.63248	2.381	2.40221	2.54098	0.17905	2.17544	2.30941	2.02727	2.26142	2.19339	0.12384
391	39	5.12495	3.0062	6.47414	4.83777	4.86077	1.42743	1.98316	2.2634	2.28886	1.99758	2.13325	0.16542	3.23544	2.48291	2.35539	2.5246	2.64958	0.39715	2.19928	2.2427	2.06273	2.33013	2.20871	0.1115
392	39.1	5.88252	2.84131	6.44062	4.3459	4.87759	1.62091	1.95712	2.198	2.29665	1.96415	2.10398	0.17038	3.24329	2.39091	2.22471	2.59857	2.61437	0.44631	2.23894	2.27278	2.00135	2.29817	2.20281	0.13648
393	39.2	6.61864	3.14217	6.70758	3.81811	5.07162	1.85865	1.95	2.21136	2.17766	1.95578	2.0737	0.1402	3.06125	2.34647	2.23777	2.76464	2.60253	0.38093	2.15981	2.20456	2.04864	2.32646	2.18486	0.11492
394	39.3	6.62252	3.00814	6.20151	4.34391	5.04402	1.67992	2.01806	2.18642	2.1851	1.88953	2.06978	0.14384	2.81766	2.44982	2.38465	2.79207	2.61105	0.22562	2.23135	2.29824	2.03013	2.28496	2.21117	0.12411
395	39.4	7.00947	3.31491	5.43122	4.14948	4.97627	1.61086	1.94337	2.27634	2.32088	1.9556	2.12405	0.20245	2.70049	2.60762	2.29217	2.7365	2.58419	0.20211	2.141	2.29417	2.03622	2.26659	2.1845	0.11923
396	39.5	7.8523	3.88267	5.33387	3.97469	5.26088	1.85063	1.95222	2.24623	2.33664	1.93131	2.1166	0.20541	2.95292	2.4703	2.3168	2.63264	2.59317	0.27231	2.22833	2.29262	2.02827	2.31489	2.21603	0.13044
397	39.6	8.59626	3.8918	5.70424	5.04659	5.80972	2.00306	2.01394	2.23558	2.31384	1.86873	2.10802	0.20392	2.99709	2.54978	2.35849	2.80151	2.67672	0.28023	2.20321	2.26824	2.13035	2.28726	2.22226	0.07107
398	39.7	7.54809	3.68007	5.68733	4.53426	5.36244	1.67321	1.91555	2.26654	2.30087	1.92466	2.10191	0.21043	3.23072	2.59185	2.29084	2.82316	2.73414	0.39635	2.17863	2.23909	2.03539	2.36662	2.20493	0.13753
399	39.8	7.78258	3.61231	5.84168	4.80516	5.51043	1.76755	1.79387	2.27963	2.26303	1.94336	2.06997	0.24048	3.1507	2.66238	2.36317	2.60173	2.6945	0.33042	2.16004	2.28672	2.05353	2.35951	2.21495	0.13555
400	39.9	7.97988	3.65996	5.58763	4.08567	5.32829	1.95155	1.8701	2.28477	2.22294	1.90503	2.07071	0.21345	3.30836	2.77341	2.36287	2.56701	2.75291	0.40647	2.25252	2.34662	2.04445	2.19691	2.21012	0.12656
401	40	7.31318	3.35423	6.21921	4.13119	5.25445	1.82955	1.91097	2.3246	2.26685	1.92197	2.1061	0.22027	3.25258	2.66636	2.33474	2.93174	2.79636	0.39007	2.20311	2.27585	2.08596	2.26857	2.20837	0.08792
402	40.1	7.94195	3.44375	5.94195	4.62564	5.48832	1.92791	1.87314	2.31332	2.3567	1.82162	2.0912	0.28287	3.29373	2.76231	2.35416	2.81874	2.80724	0.38475	2.24367	2.28979	2.04135	2.26432	2.20978	0.11386
403	40.2	8.27021	3.15777	6.72399	4.51795	5.66748	2.2738	1.90268	2.33947	2.29913	1.87778	2.10476	0.24848	3.41402	2.62308	2.31662	2.58889	2.73566	0.47258	2.16112	2.21312	2.01628	2.29501	2.17138	0.11717
404	40.3	8.15043	2.6883	6.63983	4.8354	5.57849	2.35561	1.95255	2.28607	2.26793	1.92701	2.10839	0.19512	3.28054	2.63341	2.25152	2.59771	2.6908	0.42923	2.20351	2.25246	2.02255	2.31949	2.1995	0.12718
405	40.4	7.89475	2.83903	6.58689	4.9538	5.56862	2.18147	1.87293	2.26446	2.25552	1.83812	2.05776	0.23398	2.93185	2.73652	2.32142	2.61747	2.65182	0.25556	2.15291	2.29974	2.02885	2.2647	2.18655	0.12236
406	40.5	7.87868	2.74869	7.38208	4.84747	5.71423	2.38133	1.93132	2.23025	2.35617	1.91595	2.10842	0.21957	3.0592	2.78581	2.36019	2.66923	2.71861	0.2895	2.16532	2.27226	2.04784	2.25091	2.18408	0.10191
407	40.6	7.60507	3.11714	7.09771	4.89299	5.67823	2.07392	1.90827	2.32452	2.26013	1.81986	2.0782	0.25126	3.09318	2.62228	2.3099	2.84875	2.71853	0.33345	2.28472	2.27372	2.038	2.26964	2.21652	0.11918
408	40.7	7.18744	2.68164	7.28113	4.09755	5.31194	2.29408	1.95443	2.34736	2.22489	1.82437	2.08776	0.24038	2.67268	2.95079	2.38951	2.87799	2.72274	0.25143	2.14104	2.37206	2.11217	2.28582	2.22777	0.12257
409	40.8	6.2141	3.01906	7.19795	4.72649	5.2894	1.82291	2.03255	2.29509	2.29731	2.02648	2.16286	0.15399	2.90218	2.83279	2.27646	2.90264	2.72852	0.30315	2.14215	2.3935	2.02655	2.26667	2.20722	0.15823
410	40.9	6.61399	2.69558	7.42417	4.84291	5.39416	2.09723	1.94233	2.31178	2.22609	1.92625	2.10161	0.19646	2.7072	2.95645	2.33098	2.77941	2.69351	0.26339	2.15132	2.40252	2.06884	2.27588	2.22464	0.14596
411	41	6.74284	2.62179	7.51374	5.02355	5.47548	2.1686	1.9252	2.35819	2.30998	1.96351	2.13922	0.22641	2.75144	3.03429	2.35466	2.83393	2.74358	0.28518	2.12388	2.26879	2.08574	2.25254	2.18274	0.09156
412	41.1	6.46589	2.88801	7.56623	5.28626	5.5516	2.00498	1.98307	2.32205	2.28558	1.99916	2.14747	0.18127	2.68717	2.79453	2.37481	2.46626	2.58069	0.19369	2.19438	2.36895	2.11182	2.29685	2.243	0.11304
413	41.2	6.50823	2.85558	7.36946	5.18556	5.4797	1.96652	1.9889	2.30177	2.35609	1.91987	2.14166	0.2192	3.09201	3.03	2.41439	2.61728	2.78842	0.32645	2.1289	2.39529	2.19237	2.26302	2.2449	0.11425
414	41.3	7.05139	3.12484	7.11826	4.22448	5.37974	2.01957	2.04263	2.36344	2.3045	1.92955	2.16003	0.20749	2.69788	3.06573	2.20454	2.52626	2.6236	0.35874	2.15508	2.36001	2.05725	2.33872	2.22777	0.14624
415	41.4	7.50722	2.95976	6.91565	4.50651	5.47229	2.11894	1.95324	2.33105	2.38342	1.9379	2.1514	0.23871	2.98578	3.24405	2.26417	2.60137	2.77384	0.43032	2.07398	2.52124	2.12651	2.39616	2.27947	0.21424
416	41.5	7.86225	3.22663	6.33027	4.6064	5.50639	2.01958	1.97167	2.34022	2.2569	1.92237	2.12279	0.20678	3.2039	2.98046	2.26308	2.79141	2.80972	0.40153	2.1378	2.34957	2.12378	2.42348	2.25865	0.15081
417	41.6	7.1925	3.36484	6.64763	4.58925	5.44856	1.78507	1.99299	2.28332	2.23818	1.91581	2.10758	0.1806	3.33892	2.72578	2.27174	3.17269	2.87728	0.47959	2.14728	2.34837	2.06236	2.40893	2.24173	0.16373
418	41.7	6.52791	3.13688	6.91646	4.23065	5.20298	1.81711	1.96979	2.30013	2.28487	1.96676	2.13039	0.1873	2.7787	2.70886	2.47188	3.27164	2.80777	0.33597	2.12413	2.30062	2.0949	2.64042	2.29002	0.25065
419	41.8	5.90588	3.02223	7.04178	4.03066	5.00014	1.81114	1.97517	2.23238	2.24927	1.99692	2.11344	0.14753	2.57204	2.65898	2.456	3.38633	2.76834	0.4203	2.1481	2.2323	2.14027	2.4508	2.24287	0.14475
420	41.9	6.68057	3.45692	6.64249	4.58678	5.34169	1.59237	1.99295	2.27182	2.20754	1.94996	2.10557	0.15804	2.38808	2.61156	2.38266	4.16565	2.88699	0.85909	2.18055	2.2849	2.10149	2.40379	2.24268	0.13106
421	42	6.75845	2.93636	7.01938	3.6466	5.0902	2.09983	1.97318	2.34475	2.21075	1.97105	2.12493	0.18474	2.33059	2.5329	2.28235	4.31897	2.8662	0.97458	2.16476	2.30975	2.01787	2.37846	2.21771	0.16026
422	42.1	6.72738	2.75495	6.76729	3.04293	4.82314	2.22504	1.94024	2.30401	2.19375	2.07917	2.12929	0.15592	2.36448	2.49289	2.18777	4.22365	2.8172	0.94594	2.1295	2.27048	2.01222	2.42483	2.20926	0.17833
423	42.2	6.95086	3.21579	6.94261	3.10249	5.05294	2.18726	1.98908	2.27567	2.24902	2.02754	2.13533	0.1479	2.38092	2.5801	2.41114	4.80881	3.04525	1.17897	2.05809	2.24922	2.12059	2.39451	2.2056	0.14897
424	42.3	6.33041	2.90518	6.78457	3.1095	4.78242	2.05974	2.0212	2.27356	2.3055	1.91407	2.12858	0.19137	2.3752	2.40044	2.31731	4.81116	2.97603	1.22392	2.06585	2.26818	2.04311	2.40957	2.19668	0.17429
425	42.4	6.284	3.22023	6.92263	3.13162	4.88962	1.99623	1.94307	2.26377	2.35616	1.84631	2.10233	0.2459	2.48851	2.41847	2.27964	5.32474	3.12784	1.46717	2.1186	2.2905	2.10311	2.42387	2.23402	0.15242
426	42.5	6.01042	3.01837	6.86489	3.51836	4.85301	1.87389	1.96053	2.28596	2.31387	1.84629	2.10166	0.2339	2.54041	2.35904	2.41282	5.28007	3.14809	1.42336	2.10587	2.24254	2.12299	2.42748	2.22472	0.14821
427	42.6	5.67901	3.10673	7.1885	3.94885	4.98077	1.82012	1.91202	2.25739	2.34105	1.89612	2.10164	0.23077	2.34823	2.46492	2.35466	5.52445	3.17306	1.56851	2.15891	2.22914	2.10677	2.4031	2.22448	0.1292
428	42.7	6.11508	3.19303	6.92873	3.48126	4.92952	1.87219	1.90861	2.29645	2.28512	1.95221	2.1106	0.20887	2.40038	2.38083	2.28973	5.34862	3.10489	1.4966	2.19939	2.23673	2.05756	2.42829	2.23049	0.15279
429	42.8	5.41006	3.04011	7.21569	3.40031	4.76654	1.93732	2.01356	2.28027	2.26318	1.91685	2.11846	0.18145	2.26216	2.32698	2.25946	5.38226	3.05771	1.55001	2.08233	2.17726	2.04681	2.41151	2.17948	0.1642
430	42.9	5.73609	3.21326	7.07279	3.80494	4.95677	1.77496	1.95536	2.23973	2.35429	1.90386	2.11331	0.21823	2.22732	2.41362	2.29638	6.10462	3.26049	1.89765	2.07954	2.27264	2.08342	2.46222	2.22445	0.18234
431	43	6.00387	2.8073	7.30162	3.6279	4.93517	2.07998	1.90712	2.28322	2.26041	1.9155	2.09156	0.20838	2.57659	2.48065	2.35101	6.4785	3.47169	2.00667	2.11746	2.29475	2.14517	2.45661	2.2535	0.1562
432	43.1	6.86191	2.82087	7.17117	3.4295	5.07086	2.2639	1.92997	2.26678	2.36954	1.86202	2.10708	0.24887	2.51678	2.46363	2.36983	6.60275	3.48825	2.07723	2.12608	2.27514	2.16326	2.40932	2.24345	0.12744
433	43.2	7.4739	2.97576	7.32252	3.29867	5.26771	2.46439	1.94495	2.2038	2.3368	1.84867	2.08356	0.22582	2.49381	2.53494	2.38583	6.76273	3.54433	2.14653	2.08148	2.3291	2.12235	2.41522	2.23704	0.16081
434	43.3	7.48312	2.82863	7.86057	3.42527	5.3994	2.63978	2.03895	2.25183	2.31798	1.89747	2.12656	0.19364	2.44096	2.44917	2.37352	5.8946	3.28956	1.73702	2.14618	2.2877	2.15211	2.38701	2.24325	0.11601
435	43.4	6.90453	2.69341	8.57478	3.6419	5.45366	2.75366	1.9578	2.31782	2.26905	1.93619	2.12022	0.2012	2.59889	2.47499	2.3894	5.89506	3.33958	1.70582	2.15717	2.32906	2.16872	2.38159	2.25913	0.11322
436	43.5	7.49683	2.79179	8.4599	3.54104	5.57239	2.82249	1.94648	2.37686	2.21249	1.94259	2.11961	0.213	2.53161	2.41563	2.28291	6.00245	3.30815	1.79907	2.12348	2.30139	2.13149	2.44318	2.24988	0.15277
437	43.6	7.51098	3.02485	8.26472	3.3733	5.54346	2.72821	1.93531	2.39623	2.28109	1.93835	2.13775	0.23671	2.66588	2.4323	2.30115	5.6088	3.25204	1.5784	2.25247	2.28733	2.14689	2.46221	2.28723	0.13105
438	43.7	8.11135	2.80362	8.57811	3.14608	5.65979	3.10929	1.90391	2.43574	2.31122	1.99487	2.16144	0.25281	2.64889	2.44056	2.35008	5.30824	3.18694	1.41972	2.18394	2.28552	2.19103	2.47329	2.28344	0.13477
439	43.8	7.17505	3.05772	7.82157	3.303	5.33934	2.5089	1.94321	2.32657	2.35273	2.05218	2.16867	0.20266	2.72065	2.40267	2.3451	5.6712	3.2849	1.59941	2.14795	2.26561	2.12919	2.53205	2.2687	0.18566
440	43.9	7.71181	3.04338	8.10602	3.19249	5.51342	2.77142	2.00395	2.35467	2.21211	1.99802	2.14219	0.17314	2.75895	2.51858	2.36309	4.77826	3.10472	1.12751	2.17509	2.36688	2.17265	2.41669	2.28283	0.12745
441	44	7.80358	3.05776	7.94628	3.06205	5.46742	2.78057	2.02145	2.40897	2.1752	1.93453	2.13504	0.20797	2.70497	2.53205	2.38167	4.43686	3.01389	0.9578	2.1505	2.39973	2.24917	2.44837	2.31195	0.13702
442	44.1	7.47063	3.09085	8.25551	3.12442	5.48535	2.76422	1.99236	2.35889	2.26203	1.98478	2.14952	0.19003	2.68531	2.48897	2.4699	4.24249	2.97167	0.85279	2.25122	2.33337	2.28441	2.43391	2.32573	0.07963
443	44.2	7.17472	2.95851	8.30149	3.02784	5.36564	2.77798	2.04385	2.31027	2.30262	1.88894	2.13642	0.20628	2.67115	2.57493	2.35283	4.92775	3.13167	1.20479	2.22701	2.44018	2.19834	2.39304	2.31464	0.11988
444	44.3	7.1355	2.83791	8.19734	3.52189	5.42316	2.64112	1.89603	2.3224	2.20464	1.99768	2.10519	0.19354	3.10149	2.57823	2.34321	5.19297	3.30398	1.2986	2.27555	2.39017	2.14452	2.43515	2.31135	0.12994
445	44.4	6.97494	2.85587	8.71103	3.16643	5.42707	2.88108	1.9511	2.40198	2.28037	2.05112	2.17114	0.2066	3.26707	2.41069	2.39514	5.29731	3.34255	1.36537	2.2776	2.31018	2.21761	2.46819	2.3184	0.10697
446	44.5	7.20847	2.74702	7.45045	2.77167	5.0444	2.64042	1.95335	2.29633	2.32422	2.0428	2.15417	0.18426	2.88049	2.38466	2.29454	4.73822	3.07448	1.13869	2.15219	2.26856	2.15055	2.4308	2.25052	0.13227
447	44.6	7.84758	2.93296	7.67476	2.65381	5.27728	2.87128	1.96736	2.33151	2.30827	1.97891	2.14651	0.20048	3.32385	2.3683	2.34204	5.22692	3.31528	1.35381	2.21932	2.26293	2.17924	2.54438	2.30147	0.16551
448	44.7	7.91991	2.80086	7.48339	3.15348	5.33941	2.73728	1.94371	2.29339	2.30201	2.02166	2.14019	0.18467	3.19908	2.38945	2.31686	5.27032	3.29393	1.37693	2.18342	2.29502	2.18127	2.52098	2.29517	0.15963
449	44.8	7.99826	2.97545	7.49516	3.14241	5.40282	2.71513	1.96794	2.31278	2.28761	2.01336	2.14542	0.17997	2.91825	2.30929	2.31035	5.04269	3.14515	1.29714	2.18132	2.21489	2.18895	2.46283	2.262	0.13466
450	44.9	8.49844	3.91672	6.84476	3.20878	5.61718	2.48331	2.01577	2.30965	2.38463	1.94963	2.16492	0.21433	2.70189	2.32455	2.47092	4.92014	3.10438	1.22044	2.14235	2.20076	2.23891	2.51472	2.27418	0.1652
451	45	8.22016	3.92453	7.11629	3.41217	5.66829	2.36217	1.96377	2.33999	2.31202	1.9697	2.14637	0.20775	2.53782	2.37099	2.35467	5.47219	3.18392	1.52776	2.12605	2.17194	2.20478	2.51024	2.25325	0.17434
452	45.1	8.04307	3.98486	6.81312	2.93625	5.44432	2.3838	1.97649	2.3589	2.29499	2.00899	2.15984	0.19516	2.69964	2.51689	2.42532	5.61739	3.31481	1.53929	2.12947	2.21655	2.20745	2.56994	2.28085	0.19665
453	45.2	8.05127	3.86293	7.21547	2.63461	5.44107	2.6031	2.03012	2.28088	2.41033	1.93627	2.1644	0.21918	2.67284	2.53531	2.41045	6.35066	3.49232	1.90857	2.13801	2.24751	2.18911	2.53923	2.27847	0.17951
454	45.3	7.66957	3.77908	6.87799	2.50901	5.20891	2.46134	1.99424	2.28733	2.27815	2.04852	2.15206	0.15256	3.03276	2.50096	2.40983	6.5286	3.61804	1.95973	2.11471	2.23289	2.13873	2.46387	2.23755	0.15927
455	45.4	8.56968	4.26115	6.58893	2.29665	5.4291	2.73159	2.07934	2.39381	2.29454	1.97845	2.18653	0.19098	3.22924	2.51065	2.4679	7.0596	3.81685	2.18987	2.21723	2.26013	2.22058	2.49663	2.29864	0.13342
456	45.5	8.79589	4.26994	7.03719	2.45266	5.63892	2.82536	2.00241	2.32432	2.37184	2.01597	2.17863	0.1967	3.10918	2.56562	2.52475	7.09364	3.8233	2.19645	2.14872	2.19935	2.2431	2.55618	2.28684	0.18366
457	45.6	8.43253	4.14808	6.92628	2.99654	5.62586	2.49437	2.19648	2.31104	2.28296	1.91687	2.17684	0.18004	3.01446	2.43968	2.46616	6.77374	3.67351	2.08373	2.16876	2.30577	2.28926	2.51693	2.32018	0.14469
458	45.7	8.06678	4.43558	7.28616	3.03316	5.70542	2.36842	2.12322	2.29294	2.23585	1.98047	2.15812	0.13783	3.24262	2.47653	2.44933	6.47806	3.66164	1.91328	2.13514	2.30632	2.24052	2.51582	2.29945	0.16056
459	45.8	8.09146	4.89201	7.41275	2.9599	5.83903	2.36194	2.11939	2.33997	2.2532	1.92798	2.16014	0.1794	3.46483	2.44935	2.485	6.32937	3.68213	1.82647	2.1876	2.26287	2.1835	2.51438	2.28709	0.15586
460	45.9	8.00608	4.83943	7.70656	3.02015	5.89305	2.38868	2.02757	2.41624	2.30314	2.01249	2.18986	0.20156	3.05712	2.35708	2.38869	5.96476	3.44191	1.7126	2.15938	2.27052	2.23088	2.55262	2.30335	0.17243
461	46	8.0161	4.88553	7.56253	3.30484	5.94225	2.23598	2.0219	2.46705	2.27994	2.15686	2.23144	0.18915	3.70351	2.5892	2.41003	6.35634	3.76477	1.82001	2.1703	2.28917	2.25903	2.55525	2.31844	0.16574
462	46.1	8.60303	4.85526	7.43281	2.93196	5.95576	2.55239	2.05199	2.3811	2.25007	2.07517	2.18958	0.1553	3.94365	2.55036	2.39253	6.32035	3.80172	1.818	2.16686	2.36171	2.19984	2.50228	2.30767	0.15519
463	46.2	8.16622	5.4509	7.4973	2.90917	6.0059	2.36566	2.0077	2.3315	2.26608	2.07944	2.17118	0.15259	3.48208	2.47708	2.54258	6.51164	3.75335	1.89531	2.18133	2.31176	2.21639	2.51121	2.30517	0.148
464	46.3	8.83708	4.94623	7.38708	2.72557	5.97399	2.69583	2.05011	2.28831	2.33362	2.0392	2.17781	0.15493	3.06664	2.4087	2.39527	6.18702	3.51441	1.80909	2.17445	2.19949	2.16798	2.44421	2.24653	0.13248
465	46.4	8.77277	4.8344	7.46557	2.8727	5.98636	2.64411	2.14977	2.34769	2.29586	2.09427	2.2219	0.11942	3.19135	2.50723	2.37383	5.23412	3.32663	1.32112	2.16927	2.33936	2.14484	2.52351	2.29425	0.17563
466	46.5	8.90994	4.61193	7.87889	2.79619	6.04924	2.83898	2.1057	2.36147	2.2786	2.09644	2.21055	0.13092	3.22112	2.56481	2.5178	5.63988	3.4859	1.47143	2.10926	2.31616	2.22612	2.43325	2.2712	0.13728
467	46.6	8.83873	4.12313	7.68186	2.94164	5.89634	2.8119	2.14439	2.25718	2.25471	2.05084	2.17678	0.09907	3.27696	2.4963	2.3778	5.40948	3.39013	1.40408	2.11103	2.26446	2.14295	2.467	2.24636	0.16126
468	46.7	8.19038	3.62059	8.16728	2.85936	5.7094	2.86835	2.07763	2.29151	2.37817	2.01257	2.18997	0.17303	3.28178	2.5475	2.51768	4.91716	3.31603	1.12439	2.12677	2.36968	2.225	2.48683	2.30207	0.15851
469	46.8	8.40849	3.72243	7.94466	2.88415	5.73993	2.84065	2.02636	2.26445	2.33894	2.08601	2.17894	0.147	3.25014	2.61328	2.50312	4.7041	3.26766	1.01265	2.16556	2.27661	2.21849	2.55603	2.30417	0.17392
470	46.9	8.32121	3.76626	7.93188	2.47165	5.62275	2.94334	2.03251	2.35074	2.28726	1.93086	2.15034	0.2008	3.04018	2.38271	2.54711	4.14052	3.02763	0.79278	2.22112	2.24476	2.2654	2.47287	2.30104	0.11598
471	47	8.30517	3.76353	7.62196	2.59018	5.57021	2.81865	1.99473	2.39562	2.39074	2.04657	2.20692	0.21613	3.27494	2.40921	2.381	4.53455	3.14993	1.01205	2.16142	2.26454	2.17618	2.49221	2.27359	0.15269
472	47.1	8.54076	4.19032	7.37449	2.53925	5.66121	2.77712	2.03589	2.41422	2.28982	2.0435	2.19586	0.18736	3.50701	2.5711	2.32491	4.98735	3.34759	1.20596	2.11932	2.29615	2.1166	2.50347	2.25889	0.18343
473	47.2	8.8315	4.5059	7.63446	2.65956	5.90785	2.83112	2.08651	2.33461	2.35514	2.04454	2.2052	0.16241	3.15046	2.57008	2.37155	4.80002	3.22303	1.10204	2.18835	2.22684	2.10346	2.54369	2.26559	0.19244
474	47.3	8.44628	4.17213	7.89551	2.64278	5.78917	2.82911	1.98848	2.34728	2.33336	1.95665	2.15644	0.2128	3.37673	2.43001	2.39659	4.52194	3.18132	1.00262	2.17484	2.33392	2.11604	2.55327	2.29452	0.19552
475	47.4	8.0974	4.51126	7.5111	2.55567	5.66885	2.6028	2.00707	2.28771	2.36892	1.94213	2.15146	0.20858	3.79803	2.52474	2.29641	4.23411	3.21332	0.94847	2.14182	2.3991	2.09514	2.56764	2.30093	0.22244
476	47.5	8.24881	3.94128	7.01599	2.50452	5.42765	2.66056	1.98996	2.37449	2.27484	1.96117	2.15011	0.20595	3.87746	2.41983	2.36176	4.23095	3.2225	0.97144	2.23371	2.33368	2.19394	2.49394	2.31382	0.1337
477	47.6	8.34169	4.8433	7.47402	2.79856	5.86439	2.52783	1.92957	2.32613	2.31133	2.01055	2.1444	0.20409	3.90768	2.35424	2.44883	4.46151	3.29307	1.05469	2.17969	2.30144	2.15496	2.64286	2.31973	0.22473
478	47.7	8.39774	4.80694	7.09364	2.87357	5.79297	2.44757	1.92949	2.35023	2.23865	2.12084	2.1598	0.17986	3.74637	2.31816	2.35502	4.99898	3.35463	1.28203	2.19274	2.24971	2.14641	2.52318	2.27801	0.16882
479	47.8	8.60828	5.14901	7.07855	2.49404	5.83247	2.63755	1.86586	2.41086	2.27384	1.96173	2.12807	0.25667	3.64318	2.39658	2.32198	4.63895	3.25017	1.10654	2.19121	2.31233	2.18691	2.57222	2.31567	0.18064
480	47.9	8.16894	5.05336	7.30605	3.33754	5.96647	2.19016	1.95534	2.47955	2.31263	1.94419	2.17293	0.26658	3.66379	2.30053	2.40596	4.29986	3.16753	0.97641	2.23653	2.212	2.1384	2.47909	2.2665	0.14773
481	48	8.07652	4.49095	7.30668	3.03892	5.72827	2.36426	1.91942	2.48469	2.34926	1.93756	2.17273	0.28749	3.49531	2.38546	2.45262	3.82112	3.03863	0.72822	2.15282	2.32612	2.20172	2.56661	2.31182	0.18486
482	48.1	7.25884	4.50296	7.88868	2.75793	5.6021	2.39935	1.92398	2.47029	2.41807	1.92471	2.18426	0.30089	3.6645	2.36509	2.41851	3.8418	3.07248	0.7896	2.1848	2.29502	2.12768	2.61152	2.30476	0.21598
483	48.2	7.34743	3.97954	8.09658	2.88895	5.57813	2.53378	2.05268	2.43395	2.48259	1.96988	2.23478	0.26103	3.97307	2.38497	2.48022	3.53987	3.09453	0.78549	2.17594	2.25895	2.20696	2.48162	2.28087	0.13815
484	48.3	7.42881	4.71279	7.95162	2.57841	5.66791	2.50156	1.96707	2.38212	2.41777	1.9266	2.17339	0.26253	3.32011	2.51215	2.42661	4.11827	3.09429	0.79251	2.14743	2.30978	2.17345	2.52343	2.28852	0.17203
485	48.4	7.23171	4.76825	8.16769	3.02742	5.79877	2.33862	1.98714	2.38403	2.31709	1.9343	2.15564	0.22775	3.70892	2.4389	2.37691	3.87662	3.10034	0.80288	2.16732	2.28075	2.10383	2.51397	2.26647	0.1805
486	48.5	7.30006	4.72863	8.16548	3.36827	5.89061	2.22666	1.94887	2.36857	2.42933	1.8939	2.16016	0.27774	4.03343	2.36034	2.41942	3.59562	3.1022	0.84206	2.20588	2.26987	2.15445	2.37533	2.25138	0.09517
487	48.6	7.57536	4.21722	7.86131	3.8119	5.86645	2.14794	1.93715	2.38967	2.35085	1.91936	2.14926	0.25579	4.09845	2.44278	2.5138	3.87538	3.2326	0.87624	2.23398	2.32686	2.09914	2.47132	2.28282	0.15662
488	48.7	8.04254	4.25323	8.17945	3.03936	5.87865	2.6255	1.95513	2.25604	2.33861	1.90041	2.11255	0.21716	3.84779	2.40334	2.41161	4.06644	3.1823	0.89913	2.14494	2.32247	2.15237	2.50007	2.27996	0.16809
489	48.8	7.91419	3.87568	8.20585	3.12708	5.7807	2.65229	1.98654	2.23954	2.27093	1.9335	2.10763	0.17229	3.97675	2.46126	2.48623	3.68421	3.15211	0.79243	2.11781	2.25796	2.15546	2.44306	2.24357	0.14558
490	48.9	8.03997	4.54221	9.02313	2.70548	6.0777	2.95836	2.06175	2.3374	2.30491	1.8846	2.14716	0.21394	4.50346	2.40061	2.39096	3.56674	3.21544	1.0208	2.22553	2.29882	2.15867	2.45267	2.28392	0.12622
491	49	7.42732	4.71574	8.45663	3.24067	5.96009	2.40341	1.98191	2.34647	2.30267	1.87243	2.12587	0.23444	4.56528	2.40441	2.45872	3.8983	3.33168	1.07466	2.21499	2.30121	2.08925	2.45086	2.26408	0.15192
492	49.1	6.95446	4.83117	8.5687	3.81223	6.04164	2.13345	1.96438	2.3455	2.27607	1.9131	2.12476	0.21767	5.01774	2.3388	2.39883	4.35937	3.52869	1.36623	2.14431	2.25204	2.17437	2.46164	2.25809	0.14309
493	49.2	6.96943	4.66726	8.34993	4.00163	5.99706	2.01921	1.95273	2.34689	2.19488	1.91936	2.10347	0.20349	4.21337	2.28769	2.37603	4.47945	3.33913	1.16872	2.16012	2.22805	2.21923	2.49122	2.27466	0.14749
494	49.3	6.85493	4.85961	8.48266	4.23136	6.10714	1.93883	1.97814	2.30082	2.22281	1.897	2.09969	0.19276	4.93998	2.42211	2.35932	4.70119	3.60565	1.4065	2.1923	2.30996	2.14207	2.45165	2.27399	0.13776
495	49.4	7.54116	5.92434	8.6409	4.29763	6.60101	1.89811	1.92005	2.39793	2.28829	1.85753	2.11595	0.26731	4.60559	2.48591	2.30513	4.02777	3.3561	1.13639	2.16588	2.33802	2.23869	2.48453	2.30678	0.13791
496	49.5	7.11972	5.48994	8.7841	4.96139	6.58879	1.72792	1.91941	2.30661	2.29837	1.87992	2.10108	0.23315	3.94221	2.44073	2.31841	4.23842	3.23494	0.99633	2.17793	2.32007	2.18931	2.45823	2.28638	0.13147
497	49.6	7.67849	5.49845	8.67536	5.37043	6.80568	1.63568	2.00025	2.33182	2.27075	1.9289	2.13293	0.19815	3.71149	2.333	2.30467	4.38999	3.18479	1.03764	2.16196	2.20819	2.15511	2.42325	2.23713	0.1263
498	49.7	7.79682	5.30579	8.78379	5.67854	6.89123	1.67194	1.96999	2.40699	2.26732	1.95599	2.15007	0.2235	3.73029	2.31446	2.39131	4.44769	3.22094	1.04472	2.17696	2.27915	2.19317	2.42561	2.26872	0.1138
499	49.8	7.59303	5.27675	8.57189	5.88575	6.83186	1.51883	1.97868	2.3345	2.24426	1.98564	2.13577	0.18118	3.96291	2.38929	2.39813	4.79386	3.38605	1.19502	2.20977	2.21244	2.16968	2.45968	2.26289	0.13264
500	49.9	8.15358	5.63715	8.83202	6.41477	7.25938	1.48524	2.01142	2.40442	2.27415	2.00939	2.17485	0.19719	4.44866	2.39764	2.4075	4.48696	3.43519	1.19248	2.20752	2.25382	2.19137	2.46789	2.28015	0.12793
501	50	8.00023	4.79718	8.42896	6.36444	6.8977	1.659	1.88956	2.40501	2.22205	2.04064	2.13931	0.22327	4.64925	2.35795	2.50344	4.76427	3.56873	1.31627	2.20064	2.30827	2.17654	2.42848	2.27848	0.11523
502	50.1	8.17914	5.04878	8.69601	6.40081	7.08118	1.67399	1.94396	2.36089	2.19248	1.99097	2.12208	0.19227	5.44039	2.52885	2.46819	4.6699	3.77683	1.50941	2.20277	2.2975	2.16258	2.39556	2.2646	0.10403
503	50.2	8.4504	5.45772	8.35182	6.71253	7.24312	1.43247	1.9723	2.43882	2.21378	2.01531	2.16005	0.21354	5.84503	2.41619	2.53663	4.37581	3.79342	1.6355	2.23586	2.29101	2.18583	2.42273	2.28385	0.10206
504	50.3	7.85431	5.25216	8.25362	6.11657	6.86917	1.42224	1.88985	2.42068	2.20002	2.01156	2.13053	0.23173	6.28315	2.48223	2.46504	4.45452	3.92123	1.83069	2.15681	2.20175	2.22322	2.51188	2.27341	0.16137
505	50.4	8.03499	4.96394	7.97499	5.79579	6.69242	1.55339	1.92982	2.34336	2.18075	1.98752	2.11036	0.18879	5.23531	2.36221	2.48532	4.30405	3.59672	1.40766	2.17298	2.23593	2.23335	2.53991	2.29554	0.16549
506	50.5	7.11197	4.34318	7.87225	5.68566	6.25326	1.56302	1.91504	2.28164	2.19249	1.93782	2.08175	0.18324	5.26558	2.59775	2.53123	4.06481	3.61484	1.30844	2.12631	2.2522	2.27305	2.54542	2.29925	0.17645
507	50.6	7.06098	4.48216	7.52108	5.53313	6.14934	1.39905	1.8998	2.28381	2.20492	1.94357	2.08303	0.18991	4.80449	2.51254	2.85466	5.01024	3.79548	1.2942	2.11692	2.24501	2.26116	2.48715	2.27756	0.1539
508	50.7	7.81121	4.41476	7.53573	6.12148	6.4708	1.55779	1.88144	2.2859	2.19441	1.92696	2.07218	0.1984	5.18182	2.54622	2.53691	5.37007	3.90876	1.58057	2.13059	2.20706	2.30073	2.58647	2.30621	0.19938
509	50.8	7.97133	3.63757	7.88113	6.33969	6.45743	2.02355	1.9491	2.28421	2.20265	1.91419	2.08754	0.18362	5.56347	2.63071	2.46383	5.01617	3.91855	1.60055	2.10873	2.28799	2.21044	2.55156	2.28968	0.18939
510	50.9	7.60245	3.80268	7.91528	5.95017	6.31765	1.88532	1.90515	2.2912	2.16302	1.87244	2.05795	0.20266	5.3385	2.65212	2.47294	5.27815	3.93543	1.58717	2.13921	2.2086	2.22712	2.65302	2.30699	0.23377
511	51	7.53348	4.02687	6.93485	6.69469	6.29747	1.55428	1.90036	2.18845	2.20279	1.85864	2.03756	0.1834	5.23261	2.55286	2.63303	5.60576	4.00607	1.63915	2.17038	2.23328	2.18165	2.61185	2.29929	0.21016
512	51.1	7.12693	4.20213	7.52099	6.43123	6.32032	1.48226	1.89897	2.26071	2.27189	1.9315	2.09077	0.20318	5.39598	2.50949	2.37826	5.62564	3.97734	1.77399	2.16211	2.26444	2.22437	2.55726	2.30205	0.17528
513	51.2	7.0802	3.75055	7.37534	6.17462	6.09518	1.64445	1.95352	2.29759	2.18159	1.98909	2.10545	0.16262	4.96519	2.62357	2.3869	5.58829	3.89099	1.6231	2.10528	2.34543	2.1566	2.71889	2.33155	0.27811
514	51.3	6.99666	3.14826	7.33691	5.46945	5.73782	1.90784	1.93837	2.28534	2.21245	1.94861	2.09619	0.17887	4.29443	2.55654	2.39162	5.59122	3.70845	1.52196	2.13687	2.21357	2.24155	2.55569	2.28692	0.18456
515	51.4	6.92617	3.38757	7.83866	5.82374	5.99403	1.92303	1.94477	2.37032	2.16603	2.00895	2.12252	0.18956	4.17448	2.66911	2.29083	5.55974	3.67354	1.49772	2.09605	2.28191	2.23014	2.52697	2.28377	0.18006
516	51.5	7.38406	3.05902	8.04065	6.0145	6.12456	2.21114	1.93154	2.39309	2.17108	1.95882	2.11363	0.21488	4.65817	2.55399	2.35197	5.76521	3.83234	1.65767	2.08184	2.26922	2.15054	2.56727	2.26722	0.21449
517	51.6	8.04083	3.04658	7.82809	6.43488	6.33759	2.30671	1.93183	2.33585	2.2397	1.95003	2.11435	0.2042	4.43147	2.63594	2.44078	5.44055	3.73719	1.44648	2.12546	2.40662	2.21393	2.51348	2.31487	0.17694
518	51.7	7.9602	3.59748	7.9477	6.02499	6.38259	2.06746	2.00894	2.35067	2.19394	1.92934	2.12072	0.18917	4.0809	2.60548	2.24201	5.39593	3.58108	1.4478	2.10803	2.33494	2.12971	2.53569	2.27709	0.20044
519	51.8	7.56153	3.87274	7.44022	5.81908	6.17339	1.72727	1.98546	2.30925	2.22777	1.98179	2.12607	0.16781	4.26499	2.56204	2.37413	4.85205	3.5133	1.23287	2.0178	2.34644	2.23218	2.41791	2.25359	0.17481
520	51.9	7.37561	3.43371	7.43677	6.83635	6.27061	1.91041	1.91236	2.28839	2.22343	1.97368	2.09946	0.18429	4.34297	2.56993	2.2853	5.88296	3.77029	1.67704	2.06364	2.29955	2.1914	2.58622	2.2852	0.22264
521	52	8.27301	3.24735	7.40032	6.23286	6.28839	2.19287	1.96561	2.21471	2.21039	1.985	2.09393	0.13721	3.67567	2.85193	2.37831	5.26343	3.54233	1.26643	2.16553	2.35945	2.20292	2.47047	2.29959	0.14154
522	52.1	8.25988	2.89274	7.36425	6.6307	6.28689	2.3588	1.98561	2.20154	2.24913	1.93907	2.09384	0.15425	4.51997	2.6001	2.41708	5.47445	3.7529	1.49058	2.15638	2.351	2.25473	2.52388	2.3215	0.15658
523	52.2	7.57239	2.8929	7.24299	6.84176	6.13751	2.18361	2.01596	2.28083	2.19216	2.01856	2.12687	0.13165	4.32044	2.74455	2.33455	5.78545	3.79625	1.57843	2.16508	2.40941	2.19673	2.58312	2.33858	0.19582
524	52.3	7.47903	2.7806	7.86416	7.16769	6.32287	2.37863	1.93698	2.25594	2.23366	2.04185	2.11711	0.15381	4.31293	2.63056	2.30841	5.79324	3.76129	1.61478	2.11514	2.35635	2.24573	2.4212	2.28461	0.13421
525	52.4	6.98951	2.69885	8.00077	6.61754	6.07667	2.32649	1.91944	2.25335	2.27263	1.99246	2.10947	0.17993	4.49005	2.62366	2.3711	5.51986	3.75117	1.51108	2.07539	2.36609	2.24452	2.42189	2.27697	0.15344
526	52.5	7.31215	2.78348	7.29936	6.42747	5.95561	2.15491	1.89933	2.35443	2.24237	1.98905	2.1213	0.21273	4.50765	2.59159	2.55199	5.69969	3.83773	1.54075	2.08624	2.28125	2.24916	2.32317	2.23496	0.10367
527	52.6	7.46745	2.82795	7.64147	6.02582	5.99067	2.22935	1.96343	2.29558	2.2126	1.98068	2.11307	0.16647	4.50045	2.5173	2.52856	6.35428	3.97515	1.83976	2.06601	2.23357	2.17645	2.374	2.21251	0.12817
528	52.7	7.31199	2.56037	8.06384	6.21737	6.03839	2.43948	1.95955	2.35203	2.30436	1.99658	2.15313	0.20365	4.17462	2.60711	2.37299	5.89091	3.76141	1.62948	2.04054	2.40108	2.12394	2.32147	2.22176	0.16783
529	52.8	6.69418	2.56729	8.23892	6.73354	6.05848	2.43602	1.97074	2.32291	2.32163	1.88682	2.12552	0.22975	4.15565	2.48361	2.35537	5.89202	3.72166	1.66316	2.1066	2.24864	2.13186	2.28112	2.19205	0.08575
530	52.9	7.20395	2.6977	7.61691	5.79326	5.82796	2.22811	1.95869	2.29768	2.25731	1.93275	2.11161	0.19255	4.27598	2.58248	2.23672	6.16086	3.81401	1.80052	2.02605	2.2378	2.1542	2.30901	2.18177	0.12157
531	53	7.06115	2.57446	7.44989	6.49445	5.89499	2.24818	2.02257	2.33741	2.24561	1.85731	2.11572	0.21716	3.93384	2.60435	2.35582	5.79443	3.67211	1.57538	2.05297	2.32701	2.16998	2.25987	2.20246	0.11862
532	53.1	7.26036	2.6269	7.56737	6.47805	5.98317	2.28403	2.01127	2.31961	2.29939	1.93252	2.1407	0.19772	4.02336	2.69215	2.27013	5.9153	3.72523	1.64011	2.15639	2.22722	2.20117	2.30616	2.22273	0.06284
533	53.2	7.29068	2.52664	7.32374	6.48081	5.90547	2.28603	1.95957	2.27822	2.18669	1.91579	2.08507	0.17516	3.52207	2.57845	2.21337	6.18157	3.62386	1.79207	2.11057	2.18736	2.11766	2.25434	2.16748	0.06748
534	53.3	7.65248	2.56761	7.4759	7.00719	6.17579	2.42082	1.95718	2.25052	2.32563	2.00863	2.13549	0.18006	3.98518	2.63837	2.24018	5.98127	3.71125	1.68752	2.03447	2.1366	2.12974	2.44473	2.18638	0.17843
535	53.4	7.98999	2.66944	6.94162	7.42649	6.25688	2.42969	1.97141	2.29116	2.26237	1.96313	2.12202	0.1791	3.54118	2.46543	2.27979	5.55432	3.46018	1.50276	2.05843	2.16835	2.13908	2.35259	2.17961	0.12433
536	53.5	7.78738	2.52936	6.76359	7.42488	6.1263	2.43513	1.96585	2.29088	2.2206	1.9283	2.1014	0.18115	3.97419	2.69605	2.323	5.69923	3.67312	1.52461	2.10367	2.23358	2.11904	2.37696	2.20831	0.12649
537	53.6	7.69141	2.54298	6.31054	7.65353	6.04962	2.42436	1.98806	2.26882	2.28296	2.07769	2.15438	0.14511	3.35075	2.53828	2.43927	5.96411	3.5731	1.64548	2.10403	2.23459	2.13212	2.31604	2.1967	0.09736
538	53.7	7.95257	2.66405	6.21264	7.57325	6.10063	2.40977	1.97568	2.31841	2.2263	1.94331	2.11593	0.18497	3.27145	2.58946	2.48613	5.06201	3.35226	1.19189	2.13542	2.24469	2.28474	2.35347	2.25458	0.09126
539	53.8	8.33124	2.65833	6.32081	6.99883	6.0773	2.42749	1.98084	2.26835	2.27926	1.95373	2.12055	0.17737	3.73791	2.47849	2.34668	5.19243	3.43888	1.3266	1.99136	2.23763	2.20315	2.27628	2.17711	0.12738
540	53.9	7.37003	2.66766	6.27524	7.72895	6.01047	2.31272	1.9961	2.21773	2.29006	2.02244	2.13158	0.14469	3.92769	2.45747	2.39785	4.92348	3.42663	1.22329	1.99032	2.23846	2.18388	2.3276	2.18507	0.14271
541	54	7.86715	2.84223	5.93303	7.81407	6.11412	2.35945	2.04907	2.30999	2.33936	1.94785	2.16157	0.19319	3.90563	2.59273	2.53339	4.80641	3.45954	1.09881	2.07532	2.34465	2.32633	2.36016	2.27661	0.13491
542	54.1	7.66098	2.62355	5.98126	7.80128	6.01677	2.40853	1.96221	2.29285	2.3376	1.9256	2.12957	0.21568	3.89588	2.57783	2.44266	5.18049	3.52421	1.28411	2.08064	2.24869	2.14952	2.27639	2.18881	0.09037
543	54.2	7.21359	2.62275	5.86029	7.74995	5.86165	2.30101	2.03487	2.33508	2.32961	1.91129	2.15272	0.21348	3.05564	2.72527	2.57139	4.59209	3.2361	0.92629	2.0515	2.3581	2.1756	2.31269	2.22447	0.13898
544	54.3	7.08148	2.56425	5.91244	8.09234	5.91263	2.4034	2.06788	2.31365	2.30757	1.95875	2.16196	0.17735	3.58779	2.62427	2.40547	4.70198	3.32988	1.04906	2.07192	2.21539	2.19699	2.39769	2.2205	0.13423
545	54.4	6.51638	2.37384	6.10939	7.59193	5.64788	2.27053	2.0265	2.12326	2.24913	1.92446	2.08084	0.13848	3.26324	2.63734	2.35401	5.21391	3.36713	1.28846	2.15733	2.26079	2.14426	2.36011	2.23062	0.10084
546	54.5	6.98311	2.40982	6.80771	8.11914	6.07994	2.51486	2.00227	2.20193	2.32832	1.8846	2.10428	0.19866	3.46823	2.76256	2.53021	5.02803	3.44726	1.12681	2.13813	2.21087	2.18494	2.2877	2.20541	0.06257
547	54.6	7.07074	2.50038	6.59785	7.88391	6.01322	2.40136	2.08639	2.15377	2.24433	1.91169	2.09904	0.14067	3.60788	2.61197	2.3446	5.09274	3.4143	1.244	2.05382	2.21365	2.10531	2.32376	2.17414	0.11995
548	54.7	8.17722	2.73687	6.64442	7.53033	6.27221	2.4392	2.01944	2.22857	2.29503	1.89496	2.1095	0.18506	3.60096	2.48145	2.30607	5.05322	3.36043	1.26592	2.04864	2.2131	2.08425	2.33751	2.17087	0.13165
549	54.8	8.09654	2.87726	6.30525	7.06619	6.08631	2.26179	2.02589	2.20993	2.30746	1.86904	2.10308	0.19487	3.36676	2.65286	2.38274	5.08926	3.3729	1.21721	2.00888	2.22028	2.14667	2.28687	2.16567	0.11919
550	54.9	8.42784	3.27345	5.90998	6.71265	6.08098	2.14618	2.03557	2.25205	2.31971	1.79192	2.09981	0.23837	3.7948	2.68799	2.35896	4.62772	3.36737	1.04077	2.06712	2.19771	2.18514	2.30368	2.18841	0.09677
551	55	7.79901	3.17898	5.81484	6.02471	5.70438	1.90438	2.05536	2.26489	2.22253	1.95555	2.12458	0.1445	4.17215	2.52791	2.35987	4.75564	3.45389	1.1923	2.04038	2.1805	2.1802	2.38748	2.19714	0.14302
552	55.1	8.12133	3.19394	6.54438	6.15759	6.00431	2.05711	2.04899	2.15849	2.28805	1.89421	2.09744	0.16704	4.22634	2.64175	2.41286	4.81939	3.52509	1.181	2.05442	2.20405	2.19287	2.36657	2.20448	0.12771
553	55.2	8.28527	3.05683	7.33339	6.8952	6.39267	2.29835	2.06337	2.20441	2.25612	1.87665	2.10014	0.1698	4.10342	2.73371	2.3283	4.77121	3.48416	1.14589	2.04263	2.25298	2.2202	2.37037	2.22154	0.13559
554	55.3	8.68947	2.99637	7.11843	7.10535	6.4774	2.43694	2.11445	2.15911	2.20735	1.91157	2.09812	0.13002	4.2961	2.53824	2.37089	4.8946	3.52496	1.26175	2.02018	2.19391	2.2593	2.44156	2.22874	0.1741
555	55.4	8.94013	2.93722	6.62514	6.95363	6.36403	2.50301	2.12019	2.18164	2.3952	1.94413	2.16029	0.18617	4.08444	2.50993	2.2872	5.07465	3.48905	1.32561	2.09458	2.30707	2.21948	2.31536	2.23412	0.10264
556	55.5	8.48645	3.05449	6.37794	7.20239	6.28032	2.31896	2.10277	2.1876	2.30273	1.9663	2.13985	0.14178	4.26444	2.5339	2.21946	4.65877	3.41914	1.22121	2.00472	2.24403	2.16878	2.32867	2.18655	0.1377
557	55.6	8.75172	2.96042	6.7298	7.45642	6.47459	2.48756	2.02344	2.16087	2.30486	1.96625	2.11385	0.15128	4.61786	2.62716	2.26561	5.40083	3.72786	1.52104	2.03177	2.28269	2.17253	2.33588	2.20572	0.13445
558	55.7	8.57894	3.04942	6.57269	6.97568	6.29418	2.33028	2.09692	2.11436	2.26674	1.98428	2.11558	0.1161	5.29492	2.56361	2.23015	5.23578	3.83111	1.66187	2.02888	2.28953	2.12926	2.35237	2.20001	0.14778
559	55.8	7.84581	3.14898	6.86574	6.51462	6.09379	2.04242	2.12367	2.2419	2.31211	1.96692	2.16115	0.15104	4.60339	2.59456	2.3052	5.04642	3.63739	1.38813	2.08742	2.27736	2.22799	2.17829	2.19277	0.08104
560	55.9	7.37643	2.82382	6.81288	6.7864	5.94988	2.10173	2.06389	2.25915	2.33237	1.96979	2.1563	0.16823	4.54991	2.5626	2.46666	4.45156	3.50768	1.14805	2.11198	2.25124	2.23316	2.14643	2.1857	0.06714
561	56	7.30091	2.78728	7.02607	7.60146	6.17893	2.27328	2.05791	2.15653	2.23898	2.05974	2.12829	0.08699	5.05767	2.64765	2.46591	4.57197	3.6858	1.32076	2.07661	2.34447	2.25473	2.18128	2.21427	0.11347
562	56.1	7.41632	2.86854	7.49503	6.84499	6.15622	2.21084	1.95384	2.23416	2.26727	1.93271	2.09699	0.17822	4.73551	2.57302	2.49259	4.48537	3.57162	1.20431	2.06262	2.33318	2.19732	2.24681	2.20998	0.11315
563	56.2	7.23955	2.81328	7.38567	6.93006	6.09214	2.19414	2.01056	2.32111	2.21862	1.88285	2.10829	0.19819	5.09174	2.62762	2.35359	4.94029	3.75331	1.46364	2.10573	2.31891	2.19521	2.30658	2.23161	0.10068
564	56.3	7.13425	2.69969	6.97535	6.94568	5.93874	2.16095	2.02927	2.221	2.34646	1.90629	2.12576	0.19601	4.62164	2.71561	2.38282	4.97482	3.67372	1.3135	2.04366	2.36367	2.2308	2.37347	2.2529	0.15392
565	56.4	7.6609	2.71955	7.11731	6.66745	6.0413	2.25144	1.97524	2.11966	2.34078	1.91368	2.08734	0.18974	4.5853	2.63267	2.45111	4.86017	3.63231	1.26627	1.97304	2.30399	2.17415	2.26961	2.1802	0.14863
566	56.5	8.01034	2.92346	7.22571	6.67018	6.20742	2.25728	2.00484	2.1885	2.33929	1.87324	2.10147	0.20458	4.72059	2.62359	2.68209	4.64945	3.66893	1.17388	1.96993	2.3196	2.17844	2.2382	2.17654	0.1494
567	56.6	7.72221	3.02496	7.19334	6.5468	6.12183	2.11979	1.96976	2.15305	2.23025	1.94992	2.07575	0.13773	4.00765	2.63023	2.52306	5.80871	3.74241	1.53446	2.05052	2.40892	2.12707	2.23922	2.20643	0.15565
568	56.7	7.91959	2.88353	7.48793	6.44053	6.18289	2.28556	2.02857	2.26421	2.2694	1.9121	2.11857	0.17766	3.69495	2.75724	2.71536	5.4986	3.66654	1.30241	2.04736	2.33717	2.21342	2.21636	2.20358	0.11904
569	56.8	7.41366	2.47139	7.78875	6.69855	6.09309	2.45645	2.04492	2.13521	2.2817	1.92877	2.09765	0.14898	3.66243	2.79451	2.65549	5.13276	3.56129	1.13845	2.05287	2.33974	2.16406	2.14638	2.17576	0.11971
570	56.9	7.71467	2.59691	7.39956	6.33297	6.01103	2.35162	2.00085	2.1914	2.2318	1.9328	2.08921	0.14497	3.61629	2.78818	2.73462	4.34793	3.37176	0.76577	2.00058	2.3277	2.19104	2.13771	2.16426	0.13531
571	57	7.59074	2.41486	7.59031	6.72463	6.08013	2.47737	2.02748	2.14441	2.26136	2.02622	2.11487	0.11229	4.64803	2.73356	2.73613	4.73714	3.71372	1.13089	1.93632	2.28632	2.23146	2.16458	2.15467	0.15384
572	57.1	7.99358	2.70895	8.19021	7.1809	6.51841	2.57694	2.02374	2.24728	2.25097	1.99493	2.12923	0.13895	4.99387	2.88608	2.63966	5.22601	3.9364	1.36211	2.00545	2.35473	2.13631	2.15478	2.16282	0.14418
573	57.2	7.98183	2.64282	8.15599	7.54368	6.58108	2.63811	2.07437	2.24049	2.25021	2.07145	2.15913	0.09965	5.1148	2.87723	2.5643	4.63781	3.79854	1.26611	2.03325	2.29596	2.16079	2.14319	2.1583	0.10774
574	57.3	8.36057	2.62949	7.6239	7.78342	6.59934	2.66542	2.0284	2.15973	2.24003	2.06675	2.12373	0.09514	4.84986	2.68097	2.80004	4.8421	3.79324	1.21657	2.05423	2.27683	2.23205	2.19822	2.19033	0.09627
575	57.4	8.75446	2.5042	7.92517	6.91541	6.52481	2.7839	1.92959	2.13803	2.20833	2.01015	2.07153	0.12523	4.7507	2.76509	2.87806	4.6158	3.75241	1.07724	2.12846	2.22277	2.20277	2.20013	2.18853	0.0413
576	57.5	8.65303	2.58614	7.59875	6.98016	6.45452	2.66979	2.00416	2.22103	2.23258	1.97601	2.10844	0.13723	5.41423	2.84219	2.87995	4.81068	3.98676	1.32307	2.09689	2.35168	2.19873	2.24547	2.22319	0.10576
577	57.6	8.77473	2.6695	7.67481	6.53479	6.41346	2.65823	2.02948	2.28477	2.25622	1.94029	2.12769	0.16927	5.09688	2.80672	2.91721	4.87446	3.92382	1.23031	2.12149	2.25611	2.19999	2.24693	2.20613	0.06155
578	57.7	9.41392	2.51535	7.69272	6.3069	6.48222	2.93411	1.97317	2.23099	2.27651	1.89942	2.09502	0.18667	5.67616	2.67012	3.03289	4.84185	4.05526	1.43874	2.06997	2.25147	2.22032	2.20294	2.18618	0.08003
579	57.8	9.10347	2.64495	7.45527	6.19038	6.34852	2.74202	2.00344	2.25702	2.25051	2.01747	2.13211	0.14062	5.12651	2.61863	2.89298	4.47245	3.77764	1.21493	2.12642	2.23273	2.14312	2.22511	2.18184	0.05487
580	57.9	8.58563	2.65362	7.98465	6.51017	6.43352	2.66653	1.9808	2.33965	2.25834	2.00135	2.14504	0.18104	5.42705	2.62819	2.84393	4.92926	3.95711	1.42723	2.06347	2.25716	2.17777	2.15382	2.16306	0.07974
581	58	8.74153	2.50917	8.40005	6.45652	6.52682	2.86126	1.93095	2.19674	2.27046	1.94616	2.08608	0.17309	5.23679	2.57902	2.75447	4.76197	3.83306	1.36251	2.08884	2.28184	2.15273	2.20695	2.18259	0.08191
582	58.1	8.38712	2.62261	8.73833	6.44321	6.54781	2.80473	1.96885	2.2949	2.26988	1.93481	2.11711	0.19162	5.07925	2.59337	2.99513	4.3457	3.75336	1.15893	2.11657	2.1693	2.23857	2.2104	2.18371	0.05303
583	58.2	7.60452	2.6119	8.32047	6.65989	6.29919	2.55053	1.90151	2.14822	2.29872	1.96323	2.07792	0.18071	3.94006	2.63036	2.92718	3.53565	3.25831	0.59039	2.03132	2.3199	2.19501	2.23208	2.19458	0.12078
584	58.3	7.84412	2.64775	8.52692	6.79818	6.45424	2.63536	1.93809	2.20766	2.27387	2.03469	2.11358	0.15445	3.92152	2.45918	2.78542	3.74706	3.22829	0.71586	2.03083	2.27562	2.13176	2.26214	2.17509	0.116
585	58.4	8.1851	2.65695	8.28344	6.38187	6.37684	2.62948	2.02258	2.29883	2.289	1.82239	2.1082	0.22952	3.67507	2.41496	2.8866	4.11005	3.27167	0.76329	2.00676	2.21645	2.14238	2.33597	2.17539	0.13784
586	58.5	7.88676	2.48736	8.1555	6.7131	6.31068	2.6247	2.02909	2.21756	2.24815	1.95994	2.11369	0.14103	3.40582	2.4314	3.00706	3.70888	3.13829	0.55199	2.04074	2.25568	2.09895	2.29592	2.17282	0.12237
587	58.6	8.25887	2.64511	8.10859	7.56685	6.64485	2.68301	1.93401	2.24882	2.34165	1.94703	2.11788	0.20834	3.32586	2.49792	3.09458	3.94697	3.21633	0.5991	1.96873	2.22635	2.17817	2.24029	2.15339	0.12595
588	58.7	7.68379	2.71834	8.25406	7.74403	6.60005	2.60043	1.94245	2.20443	2.33275	1.93804	2.10442	0.19668	3.18648	2.38957	2.90033	4.19877	3.16879	0.76167	1.98484	2.201	2.14661	2.26208	2.14863	0.11895
589	58.8	7.86419	2.81374	8.64529	7.26818	6.64785	2.61754	1.90615	2.24011	2.27286	1.88551	2.07615	0.20882	3.42715	2.47562	2.88784	4.25121	3.26045	0.76685	2.04606	2.27389	2.16635	2.30358	2.19747	0.1169
590	58.9	7.89777	2.73197	8.59698	6.65533	6.47051	2.61851	1.88855	2.27659	2.27407	1.91377	2.08824	0.21628	3.14144	2.53149	2.91218	3.93469	3.12995	0.59254	1.99753	2.32017	2.22982	2.2751	2.20566	0.14357
591	59	7.4802	2.87973	8.84338	7.49863	6.67549	2.60977	1.95114	2.30918	2.31478	1.89349	2.11715	0.22621	3.2043	2.48697	3.01878	4.65482	3.34121	0.927	2.04688	2.24272	2.20644	2.29528	2.19783	0.10704
592	59.1	7.55759	2.71974	8.17041	7.17733	6.40627	2.4915	1.92199	2.27754	2.33277	1.92573	2.1145	0.2213	3.36779	2.60616	2.95027	4.76996	3.42354	0.9501	1.93421	2.34296	2.14788	2.22815	2.1633	0.17244
593	59.2	7.74029	2.64876	8.87304	7.57983	6.71048	2.7683	1.93873	2.21809	2.35854	1.95887	2.11856	0.2044	3.71228	2.47231	2.91853	5.05541	3.53963	1.13319	1.95253	2.21152	2.18481	2.27789	2.15669	0.14162
594	59.3	7.8705	2.77175	9.21656	7.50337	6.84054	2.81073	1.92839	2.30574	2.31049	1.92079	2.11635	0.22146	3.5619	2.48724	2.83916	5.08455	3.49321	1.15135	1.98129	2.17448	2.20773	2.25668	2.15505	0.12066
595	59.4	7.98644	2.70119	8.89914	6.62042	6.5518	2.73253	1.95878	2.20676	2.35544	1.87343	2.0986	0.22205	4.07025	2.66283	2.80347	5.29225	3.7072	1.23175	1.93979	2.19241	2.24407	2.31776	2.17351	0.16408
596	59.5	7.71131	2.83052	8.82322	6.16866	6.38343	2.60673	1.97974	2.27881	2.29499	1.91953	2.11827	0.19638	3.61731	2.45027	2.72869	5.12782	3.48103	1.2054	2.01635	2.1587	2.21028	2.20008	2.14635	0.08949
597	59.6	7.39223	2.6444	9.31262	6.56945	6.47967	2.80332	1.9705	2.24459	2.31131	1.92026	2.11167	0.19501	3.66977	2.49846	2.88339	4.25118	3.3257	0.78631	2.0097	2.23716	2.20191	2.17402	2.1557	0.1007
598	59.7	7.17537	2.64358	9.25243	6.47051	6.38547	2.75997	1.96698	2.30591	2.30496	1.83914	2.10425	0.2381	3.77299	2.49706	2.76132	3.83318	3.21614	0.68672	1.97976	2.17186	2.1652	2.21375	2.13264	0.10416
599	59.8	7.40716	2.69065	9.34456	6.44888	6.47281	2.79435	2.06361	2.35739	2.24197	1.85713	2.13003	0.21841	3.73419	2.58959	2.79216	3.92713	3.26077	0.6679	1.97812	2.23879	2.18593	2.2547	2.16438	0.12761
600	59.9	7.6454	2.65777	8.89482	6.65693	6.46373	2.69748	1.96777	2.25697	2.36428	1.92346	2.12812	0.216	3.98375	2.74483	2.65127	4.05271	3.35814	0.76368	2.03468	2.24287	2.1767	2.2399	2.17354	0.09747
601	60	7.49476	2.72037	9.14701	6.83774	6.54997	2.73166	2.02674	2.32685	2.2679	1.96029	2.14544	0.17914	3.81334	2.67234	2.69034	3.86011	3.25903	0.66738	2.09727	2.2953	2.18041	2.24474	2.20443	0.08552
602	60.1	7.40672	2.72419	8.56911	7.74861	6.61216	2.63748	1.97693	2.28382	2.29795	1.9079	2.11665	0.20324	3.48643	2.65727	2.61607	3.60454	3.09108	0.52718	2.01121	2.27688	2.1861	2.32045	2.19866	0.13693
603	60.2	7.59436	2.68954	8.70748	7.13351	6.53122	2.64497	1.94356	2.30371	2.23093	1.98109	2.11482	0.17924	3.72981	2.66964	2.59401	3.8814	3.21872	0.6812	2.06869	2.36818	2.1315	2.29778	2.21654	0.13986
604	60.3	7.8456	2.79633	8.34396	7.05436	6.51006	2.53212	2.01406	2.34755	2.30897	1.93802	2.15215	0.20631	3.33524	2.59755	2.6511	3.57129	3.0388	0.48868	2.10575	2.33568	2.15939	2.27103	2.21796	0.1044
605	60.4	7.99527	2.73289	8.4395	6.79816	6.49145	2.59982	1.96389	2.39814	2.30848	1.9609	2.15785	0.22865	4.2602	2.42408	2.65051	3.86481	3.2999	0.90001	2.08159	2.20349	2.16014	2.32744	2.19317	0.10275
606	60.5	7.71469	2.60861	8.37906	6.4508	6.28829	2.58021	2.00543	2.36641	2.31886	1.91693	2.15191	0.22402	4.04454	2.56059	2.64392	3.67531	3.23109	0.74238	2.07647	2.28964	2.19721	2.26367	2.20675	0.09517
607	60.6	7.52495	2.7434	8.66645	6.71782	6.41316	2.5738	2.07264	2.39212	2.28558	1.99503	2.18634	0.18414	4.27061	2.62121	2.62583	3.82985	3.33687	0.84314	2.08798	2.22311	2.1342	2.26496	2.17757	0.08087
608	60.7	7.61587	2.56786	8.38532	6.72529	6.32359	2.59407	2.03192	2.22647	2.32017	1.89404	2.11815	0.19166	4.37905	2.59366	2.46501	4.14134	3.39476	1.00539	2.07787	2.28072	2.14707	2.32041	2.20652	0.11338
609	60.8	7.77812	2.67514	8.04824	6.77185	6.31834	2.49012	1.97961	2.29301	2.32421	1.87352	2.11759	0.22514	3.93905	2.57807	2.51617	4.08956	3.28071	0.84968	2.08358	2.23275	2.09679	2.29875	2.17797	0.10502
610	60.9	7.54083	2.55818	8.63057	6.45228	6.29546	2.64547	2.00347	2.26844	2.3208	1.96309	2.13895	0.18177	3.85173	2.64464	2.51381	3.51166	3.13046	0.65366	2.05499	2.26906	2.13909	2.42393	2.22177	0.16099
611	61	7.51816	2.43536	8.58228	6.85526	6.34776	2.70354	2.03825	2.24175	2.32159	1.88547	2.12176	0.1976	3.09539	2.63907	2.53822	3.45093	2.9309	0.42302	2.09666	2.25417	2.15867	2.32824	2.20944	0.10232
612	61.1	7.74384	2.46145	8.77622	6.89055	6.46801	2.78008	1.9451	2.24673	2.28676	1.89996	2.09464	0.20025	3.08333	2.56633	2.30629	3.55884	2.8787	0.55669	2.08192	2.23064	2.16685	2.35857	2.20949	0.11657
613	61.2	7.06238	2.49586	8.92185	6.86517	6.33631	2.7228	1.93914	2.33072	2.26115	1.91875	2.11244	0.21394	3.54158	2.62348	2.55373	3.65794	3.09418	0.58641	2.14858	2.21029	2.20441	2.31324	2.21913	0.06863
614	61.3	7.58445	2.68648	8.86171	6.27506	6.35192	2.66205	2.00119	2.3092	2.252	1.92657	2.12224	0.18684	3.08495	2.62153	2.49563	3.45932	2.91536	0.4424	2.0619	2.2392	2.21304	2.32892	2.21076	0.11096
615	61.4	6.79084	2.93032	8.47765	6.46766	6.16661	2.33058	1.92343	2.38986	2.35043	1.97875	2.16062	0.24352	3.42551	2.69064	2.48533	3.74397	3.08636	0.5959	2.09038	2.28575	2.1627	2.29716	2.20899	0.09979
616	61.5	6.37054	2.94673	8.65311	6.95715	6.23188	2.39442	1.95473	2.42704	2.35574	2.01053	2.18701	0.23888	3.78158	2.64662	2.55925	3.68485	3.16808	0.65473	2.15913	2.29875	2.15604	2.26652	2.22011	0.0734
617	61.6	5.68552	2.75067	8.25783	6.9553	5.91233	2.3549	1.88425	2.33614	2.33443	2.02214	2.14424	0.22767	4.24855	2.7613	2.4357	3.40778	3.21333	0.7997	2.01744	2.38583	2.19223	2.35005	2.23639	0.16846
618	61.7	5.42454	2.73861	8.42192	6.6996	5.82117	2.39409	1.93298	2.31435	2.28246	1.96694	2.12418	0.20207	4.23272	2.8487	2.54144	3.42222	3.26127	0.74341	2.12937	2.39823	2.16493	2.45158	2.28603	0.16248
619	61.8	4.95115	2.7501	8.57563	6.7465	5.75585	2.49096	1.95876	2.48113	2.25127	1.94851	2.15992	0.25605	4.69071	2.88452	2.5819	3.6108	3.44198	0.93778	2.03305	2.3754	2.22598	2.41274	2.26179	0.17253
620	61.9	5.06485	2.67476	7.93579	7.12239	5.69945	2.35071	1.94864	2.37911	2.29993	1.98418	2.15296	0.21831	4.20017	2.92652	2.6452	3.44119	3.30327	0.68275	2.04295	2.35019	2.24208	2.26382	2.22476	0.12989
621	62	4.65026	2.59577	7.68497	7.3129	5.56098	2.39461	2.0625	2.38274	2.28363	1.96664	2.17388	0.19237	4.03939	2.92769	2.46575	3.01798	3.1127	0.66345	2.03336	2.31511	2.18269	2.31358	2.21119	0.13381
622	62.1	4.51359	2.82061	7.87454	7.34623	5.63874	2.38901	2.04596	2.32324	2.2746	1.95645	2.15006	0.17685	3.95998	2.78475	2.54227	2.67092	2.98948	0.65454	2.05431	2.39792	2.20352	2.24419	2.22498	0.14127
623	62.2	4.98394	2.6864	7.84407	6.83058	5.58625	2.26701	2.04411	2.38287	2.32201	1.96338	2.17809	0.20551	4.34165	2.84788	2.42865	2.7869	3.10127	0.84735	2.0443	2.28172	2.20026	2.36476	2.22276	0.13662
624	62.3	5.03157	2.81985	8.16127	7.47049	5.8708	2.43706	2.07969	2.38355	2.29294	2.00331	2.18987	0.17803	4.53292	2.70483	2.47671	2.93047	3.16124	0.93303	2.08513	2.23132	2.31304	2.22616	2.21391	0.09463
625	62.4	5.31919	2.81796	7.7324	7.17324	5.7607	2.21642	1.97773	2.36626	2.33211	1.94552	2.1554	0.22458	4.35666	2.65224	2.40085	3.08153	3.12282	0.86925	1.99819	2.27519	2.25855	2.34816	2.22002	0.15292
626	62.5	5.02323	2.90718	7.98075	7.465	5.84404	2.34463	1.9366	2.24082	2.35019	1.89404	2.10541	0.22467	4.22694	2.54323	2.52607	3.20154	3.12444	0.79944	2.00041	2.26209	2.25599	2.35373	2.21805	0.15183
627	62.6	4.9556	2.89354	8.04981	7.98037	5.96983	2.50737	1.99229	2.22426	2.37014	1.93578	2.13062	0.20268	4.02529	2.6001	2.38047	2.97844	2.99608	0.72924	1.98444	2.27834	2.15936	2.29804	2.18005	0.14408
628	62.7	4.71686	2.80761	8.34931	8.26575	6.03488	2.73775	1.96118	2.30324	2.24	1.93555	2.10999	0.1887	4.45678	2.55967	2.55716	3.4756	3.2623	0.90612	2.02172	2.28206	2.28328	2.33711	2.23104	0.14189
629	62.8	5.09564	2.81803	8.5285	8.29489	6.18427	2.73659	2.00839	2.28377	2.29701	1.95823	2.13685	0.17855	3.83935	2.56923	2.5057	3.47483	3.09728	0.66383	2.03133	2.26564	2.18181	2.32365	2.20061	0.12698
630	62.9	5.93367	2.668	8.30314	8.34265	6.31187	2.67769	1.98031	2.27006	2.23025	2.0184	2.12475	0.14653	3.59331	2.63712	2.37837	3.58231	3.04778	0.63247	2.11115	2.38245	2.22686	2.32395	2.2611	0.11879
631	63	5.4681	2.6516	8.29276	8.76153	6.2935	2.83037	2.04076	2.27431	2.25113	2.03785	2.15101	0.12934	3.92815	2.69314	2.4	3.30465	3.08149	0.67869	2.04215	2.3365	2.27502	2.31314	2.2417	0.13543
632	63.1	6.52687	2.80039	7.93594	8.63226	6.47387	2.60087	2.05212	2.2591	2.24777	2.01811	2.14427	0.12689	3.54237	2.69591	2.37942	3.38792	3.0014	0.55444	2.0695	2.28586	2.24278	2.36193	2.24002	0.12389
633	63.2	6.36849	2.99305	8.18461	8.58137	6.53188	2.54833	1.97328	2.2417	2.31026	2.11573	2.16024	0.14841	3.13934	2.70138	2.35355	3.27812	2.8681	0.422	2.04304	2.32003	2.23146	2.24218	2.20918	0.11758
634	63.3	6.52609	2.78978	8.77556	9.12742	6.80471	2.91414	1.97805	2.19308	2.28272	2.16753	2.15534	0.1281	3.17917	2.78666	2.39902	3.86097	3.05646	0.62378	2.06322	2.36909	2.23676	2.2841	2.23829	0.12892
635	63.4	6.2396	2.60328	8.38957	9.05863	6.57277	2.90678	2.05205	2.12008	2.21321	2.09285	2.11955	0.06842	3.29036	2.65202	2.40402	3.68018	3.00665	0.58397	2.1045	2.34293	2.21942	2.24728	2.22853	0.09816
636	63.5	5.37344	2.68699	8.38149	8.89561	6.33438	2.88545	2.00732	2.23316	2.22642	2.09378	2.14017	0.10937	3.4968	2.69261	2.50459	3.11693	2.95273	0.44402	2.04517	2.2872	2.28727	2.29452	2.22854	0.1223
637	63.6	5.65299	2.74044	8.3569	8.94736	6.42443	2.84409	2.09042	2.28308	2.25886	2.10234	2.18368	0.1014	3.50002	2.73267	2.3975	3.32668	2.98922	0.5134	2.01299	2.29998	2.25809	2.26881	2.20997	0.13251
638	63.7	5.63467	2.8979	8.87237	9.36286	6.69195	3.02218	2.10141	2.22205	2.30121	2.01294	2.1594	0.12761	3.68332	2.63676	2.39607	3.1801	2.97406	0.57543	2.07882	2.30195	2.26443	2.24258	2.22194	0.09852
639	63.8	5.14572	2.95903	8.7845	9.43608	6.58133	3.06516	1.97718	2.25691	2.23918	2.01768	2.12274	0.14581	3.4479	2.64403	2.46707	3.32854	2.97188	0.48858	2.08052	2.16871	2.26173	2.24824	2.1898	0.08362
640	63.9	5.84966	2.83141	8.80926	9.14133	6.65791	2.94907	2.00769	2.17633	2.2755	2.05572	2.12881	0.12082	3.67006	2.65574	2.57732	3.33956	3.06067	0.53127	2.14437	2.25833	2.35749	2.27037	2.25764	0.08749
641	64	6.28907	2.68864	8.21576	9.21862	6.60302	2.87885	1.99219	2.23412	2.3294	1.99109	2.1367	0.17196	3.51014	2.62312	2.51736	3.60806	3.06467	0.57394	2.11955	2.24143	2.29753	2.27949	2.2345	0.08012
642	64.1	5.79215	2.81642	8.53711	8.50668	6.41309	2.72128	1.93345	2.16763	2.27957	2.01436	2.09875	0.1548	3.7823	2.72247	2.40528	3.27724	3.04683	0.6085	2.1877	2.30175	2.28906	2.15377	2.23307	0.07348
643	64.2	5.42796	2.91315	8.49853	9.12704	6.49167	2.88155	1.97338	2.219	2.35234	2.07458	2.15482	0.16582	3.85064	2.72964	2.34579	3.019	2.98627	0.63882	2.11313	2.32828	2.2535	2.17315	2.21702	0.09386
644	64.3	5.19962	3.147	8.62125	9.05089	6.50469	2.8249	1.95302	2.26305	2.36083	2.0523	2.1573	0.18741	3.51209	2.64512	2.45704	2.93689	2.88778	0.46065	2.14863	2.23241	2.26325	2.18034	2.20616	0.05139
645	64.4	4.92476	2.94106	8.15886	8.71464	6.18483	2.73292	2.01628	2.21474	2.30399	1.98263	2.12941	0.15503	3.58224	2.55798	2.46547	2.75889	2.84115	0.50902	2.1293	2.21244	2.27424	2.15622	2.19305	0.06426
646	64.5	5.65528	3.06248	8.18265	8.75279	6.4133	2.60809	2.09512	2.25022	2.21447	2.03046	2.14757	0.10243	3.53133	2.61898	2.34837	2.80076	2.82486	0.50633	2.11693	2.29488	2.21098	2.15373	2.19413	0.07751
647	64.6	6.0495	3.04334	8.64469	9.23555	6.74327	2.82829	1.9436	2.27123	2.25868	2.04694	2.13011	0.1614	3.23899	2.65831	2.3643	2.6904	2.738	0.36481	2.06002	2.31401	2.18479	2.16336	2.18054	0.10433
648	64.7	5.53035	2.8625	8.92255	9.0878	6.6008	2.98309	1.98666	2.34448	2.31294	2.02107	2.16629	0.18851	2.85415	2.55819	2.42642	2.78885	2.6569	0.19932	2.0645	2.25081	2.20209	2.18535	2.17569	0.07915
649	64.8	5.35341	2.79764	8.76759	8.73092	6.41239	2.89312	2.03156	2.2363	2.28901	1.95459	2.12787	0.16023	2.64578	2.63881	2.49913	3.02543	2.70229	0.22577	2.06822	2.26661	2.32955	2.21897	2.22084	0.11137
650	64.9	5.82107	2.82616	8.69932	8.94491	6.57286	2.87236	1.98972	2.2654	2.27366	2.01489	2.13592	0.15466	2.66765	2.65774	2.51111	2.85806	2.67364	0.14226	2.04753	2.36064	2.30665	2.24546	2.24007	0.13671
651	65	5.90309	2.56934	8.63583	9.21039	6.57966	3.03804	1.95106	2.31446	2.38002	1.9966	2.16054	0.21804	2.52424	2.6655	2.45176	2.71229	2.58845	0.12122	2.05863	2.31541	2.28483	2.19517	2.21351	0.11517
652	65.1	6.43081	2.59154	8.47225	9.32108	6.70392	2.99793	1.92025	2.3064	2.3248	1.97288	2.13108	0.21427	2.43808	2.6242	2.44337	2.56016	2.51645	0.0913	2.07428	2.29917	2.28808	2.19655	2.21452	0.10419
653	65.2	5.99786	2.80268	8.692	9.24345	6.684	2.95061	1.99378	2.22033	2.35087	1.99307	2.13951	0.17691	2.30846	2.56544	2.45165	2.69746	2.50575	0.1655	2.09306	2.21596	2.2531	2.26223	2.20609	0.07796
654	65.3	6.34047	2.84468	8.59752	8.86866	6.66283	2.78633	1.94049	2.20678	2.35823	1.99429	2.12495	0.1934	2.40546	2.62648	2.45725	2.85332	2.58563	0.20188	2.0755	2.28047	2.29709	2.30598	2.23976	0.11002
655	65.4	6.96013	3.03098	8.89823	8.87932	6.94217	2.76143	1.95974	2.23567	2.35579	1.906	2.1143	0.21628	2.74479	2.53902	2.4506	2.83738	2.64295	0.17886	2.10148	2.17039	2.26559	2.29542	2.20822	0.08892
656	65.5	6.88045	3.06438	9.129	8.78521	6.96476	2.78197	1.9373	2.21948	2.28177	1.89906	2.0844	0.19424	3.05447	2.70186	2.43102	2.7074	2.72369	0.25548	2.08825	2.23681	2.32552	2.18077	2.20784	0.09953
657	65.6	7.12773	3.22962	9.27256	8.23682	6.96668	2.64083	1.88326	2.24499	2.328	1.98572	2.11049	0.21024	2.98385	2.77079	2.48572	2.64374	2.72102	0.21047	2.08463	2.31674	2.33178	2.20401	2.23429	0.11492
658	65.7	7.13631	3.49411	9.16227	8.33646	7.03229	2.50115	1.95252	2.27185	2.44623	1.92819	2.1497	0.25219	2.82061	2.57473	2.35907	2.9652	2.6799	0.26782	2.02416	2.25764	2.28736	2.27236	2.21038	0.12474
659	65.8	7.32299	3.43103	9.05499	8.16203	6.99276	2.47756	1.87768	2.21785	2.32344	1.96867	2.09691	0.20852	2.61067	2.56603	2.29463	2.8762	2.58688	0.23813	2.12282	2.27316	2.20282	2.28871	2.22188	0.07587
660	65.9	7.70628	2.91689	9.06453	8.11357	6.95032	2.74852	1.86856	2.21888	2.38559	1.95307	2.10653	0.23852	2.71937	2.66042	2.34014	2.57978	2.57493	0.16665	2.01927	2.33195	2.1966	2.18761	2.18386	0.12806
661	66	7.12401	2.93842	9.30847	8.21812	6.89725	2.78582	1.94903	2.2193	2.39383	2.00579	2.14198	0.20427	2.77492	2.75551	2.38226	2.71825	2.65774	0.18515	2.0854	2.46651	2.20232	2.2112	2.24136	0.16068
662	66.1	7.189	3.29207	9.23824	7.94768	6.91675	2.56024	1.85416	2.1833	2.32163	1.9653	2.0811	0.21072	2.73224	2.73077	2.41643	2.80525	2.67117	0.17335	2.06325	2.37194	2.21946	2.29341	2.23701	0.13151
663	66.2	6.78277	3.7168	8.81724	7.81363	6.78261	2.2062	1.93151	2.19396	2.31159	1.93586	2.09323	0.19039	2.8784	2.61277	2.4724	2.59565	2.63981	0.17091	2.04238	2.30542	2.20094	2.26485	2.2034	0.11564
664	66.3	6.58396	4.0409	8.46776	7.3628	6.61385	1.88139	1.94424	2.21924	2.3958	2.03262	2.14797	0.20109	3.0077	2.75239	2.41638	2.75651	2.73324	0.24265	2.09093	2.3543	2.26677	2.28932	2.25033	0.11256
665	66.4	6.80738	4.04702	9.08215	7.45453	6.84777	2.09813	1.91924	2.18335	2.39781	2.06501	2.14135	0.20224	2.61314	2.79408	2.39174	2.70405	2.62575	0.17261	2.05166	2.31847	2.14119	2.19669	2.177	0.11165
666	66.5	6.983	4.22763	9.24485	7.57266	7.00704	2.08594	2.01314	2.15267	2.34665	2.02131	2.13344	0.15586	2.56995	2.77977	2.41977	2.70846	2.61949	0.15911	2.11163	2.3467	2.16503	2.22061	2.21099	0.10082
667	66.6	7.31425	3.65311	8.61861	7.44524	6.7578	2.15127	2.03092	2.17261	2.35919	2.00167	2.1411	0.16344	2.94463	2.68127	2.43976	2.70989	2.69389	0.20645	2.06475	2.31799	2.13768	2.20113	2.18039	0.10733
668	66.7	7.3283	3.50691	8.5634	7.64687	6.76137	2.23192	1.94407	2.15989	2.40693	2.0613	2.14305	0.1968	3.13971	2.68669	2.52787	2.59573	2.7375	0.27592	2.0943	2.33505	2.29822	2.15108	2.21966	0.11533
669	66.8	7.48393	4.10721	8.70383	8.01104	7.0765	2.04159	2.02019	2.15149	2.46606	2.023	2.16519	0.20972	3.43421	2.67149	2.49363	2.68683	2.82154	0.41775	2.01228	2.34422	2.2676	2.13878	2.19072	0.14607
670	66.9	6.77339	4.14435	8.48322	8.04845	6.86235	1.95188	2.01463	2.21514	2.3892	2.04436	2.16583	0.17315	3.07837	2.84359	2.40538	2.4782	2.70139	0.31611	2.03676	2.51258	2.19973	2.20271	2.23795	0.19883
671	67	7.01264	3.91416	8.82075	7.79488	6.88561	2.11481	1.94436	2.1332	2.36719	2.00957	2.11358	0.18633	3.48223	2.5402	2.40479	2.53171	2.73973	0.49886	2.06605	2.33483	2.22522	2.14683	2.19323	0.1146
672	67.1	6.59031	3.57702	8.58015	7.59435	6.58546	2.1639	2.02188	2.19019	2.41932	1.96941	2.1502	0.20263	3.34962	2.65663	2.42065	2.4987	2.7314	0.42367	2.09033	2.39619	2.16438	2.23692	2.22196	0.13067
673	67.2	6.93197	3.48959	8.56968	7.59889	6.64753	2.21007	1.94872	2.16036	2.40959	2.02271	2.13535	0.20277	3.65426	2.76844	2.43722	2.47061	2.83263	0.56763	2.12989	2.42024	2.19462	2.19672	2.23537	0.12709
674	67.3	5.85791	3.52305	8.67	7.45597	6.37673	2.22385	1.96833	2.17117	2.37982	1.99841	2.12943	0.18935	4.26326	2.66366	2.37229	2.63747	2.98417	0.86282	2.10324	2.37403	2.23304	2.17461	2.22123	0.11487
675	67.4	5.49731	3.69288	8.2636	7.99655	6.36259	2.17253	2.06138	2.24096	2.38784	1.9728	2.16575	0.18539	4.38407	2.65773	2.29171	2.46841	2.95048	0.96734	2.13054	2.32692	2.17203	2.19649	2.2065	0.08478
676	67.5	5.48058	3.18593	8.31282	7.70685	6.17155	2.33335	1.9669	2.24135	2.44973	1.92533	2.14583	0.24638	3.94548	2.79425	2.3043	2.44915	2.8733	0.74375	2.18578	2.42345	2.16602	2.23196	2.2518	0.11772
677	67.6	6.05586	3.21668	8.54716	8.22155	6.51031	2.45843	2.00344	2.27756	2.45519	1.97484	2.17776	0.22985	3.51746	2.67293	2.58883	2.53634	2.82889	0.46248	2.11255	2.36023	2.24257	2.25594	2.24282	0.10154
678	67.7	6.09508	3.02547	7.997	8.70923	6.4567	2.53972	1.98542	2.3099	2.36956	1.97088	2.15894	0.21026	3.89503	2.7466	2.4452	2.65811	2.93623	0.65159	2.17972	2.44363	2.17865	2.15881	2.2402	0.13596
679	67.8	6.74618	3.09642	8.6281	8.68427	6.78874	2.62115	1.95143	2.18093	2.46871	1.90338	2.12611	0.25852	4.08234	2.6391	2.42727	2.86524	3.00349	0.74113	2.09952	2.37014	2.14443	2.18454	2.19966	0.11884
680	67.9	6.4852	3.31379	8.73735	8.43656	6.74322	2.49476	1.93206	2.29771	2.40667	1.96935	2.15145	0.23652	4.18877	2.66342	2.27156	2.85772	2.99537	0.83212	2.15702	2.38351	2.10597	2.23833	2.22121	0.12115
681	68	6.25171	3.39044	8.54894	8.06741	6.56462	2.3359	1.92441	2.20188	2.46526	2.00282	2.14859	0.24127	4.46537	2.77782	2.34619	2.76594	3.08883	0.93939	2.10698	2.45142	2.13569	2.27586	2.24249	0.15762
682	68.1	6.85235	3.23955	8.72088	8.64339	6.86404	2.56587	2.00086	2.20033	2.49348	1.96058	2.16381	0.2435	4.32587	2.65032	2.28856	2.67002	2.98369	0.91181	2.05259	2.33689	2.13216	2.26122	2.19571	0.12747
683	68.2	7.14363	3.51839	8.81575	8.69211	7.04247	2.4695	2.01155	2.17899	2.47204	2.01519	2.16944	0.21632	4.04429	2.57708	2.34532	2.80307	2.94244	0.75796	2.11328	2.37479	2.18699	2.15216	2.2068	0.11596
684	68.3	7.09451	3.75899	8.86836	9.14337	7.21631	2.47728	1.97698	2.27245	2.44314	2.07171	2.19107	0.20836	4.28584	2.65701	2.53323	2.81465	3.07268	0.81693	2.14503	2.32732	2.16585	2.23681	2.21875	0.08235
685	68.4	6.86583	3.3797	8.97373	8.90968	7.03223	2.62443	1.86301	2.21841	2.39248	1.97538	2.11232	0.2385	4.69479	2.5706	2.28113	2.98819	3.13368	1.08046	2.14141	2.24599	2.09657	2.31557	2.19988	0.09934
686	68.5	6.98452	3.54378	9.03256	8.91583	7.11917	2.56194	1.96729	2.25895	2.39082	2.06111	2.16954	0.19116	4.74855	2.53796	2.26751	3.01952	3.14338	1.11439	2.15419	2.27749	2.16787	2.36527	2.2412	0.09943
687	68.6	6.90668	3.73053	8.77894	8.70003	7.02905	2.36287	1.97442	2.24861	2.44808	2.0123	2.17085	0.22108	4.759	2.44375	2.25927	2.87415	3.08404	1.14597	2.15483	2.26313	2.15886	2.15819	2.18375	0.05295
688	68.7	6.6568	3.319	8.81811	8.38285	6.79419	2.49773	2.02622	2.26403	2.41718	2.08596	2.19834	0.17745	4.61013	2.55288	2.38273	2.8403	3.09651	1.0266	2.17462	2.24624	2.18624	2.1977	2.2012	0.03147
689	68.8	6.66767	3.6101	8.63226	8.54631	6.86408	2.35112	1.93807	2.29574	2.44958	2.01512	2.17463	0.23921	4.73479	2.67689	2.37318	2.90794	3.1732	1.06384	2.15914	2.26944	2.22423	2.27218	2.23125	0.05286
690	68.9	6.86034	3.68907	8.98843	8.67241	7.05256	2.43047	1.99973	2.19751	2.53676	2.023	2.18925	0.24792	4.58217	2.79184	2.44687	2.60637	3.10681	0.99362	2.25679	2.29908	2.20315	2.20648	2.24137	0.04563
691	69	6.86972	3.66357	8.51629	8.8154	6.96624	2.36213	2.01134	2.28167	2.55016	2.03154	2.21868	0.25289	4.05155	2.68387	2.47795	2.50274	2.92903	0.75396	2.17001	2.29872	2.1601	2.2192	2.21201	0.06332
692	69.1	7.04486	3.29763	8.47492	8.90578	6.9308	2.54936	2.00712	2.24434	2.54593	1.99423	2.19791	0.25895	4.14772	2.58702	2.47581	2.57156	2.94553	0.80297	2.20394	2.24847	2.1815	2.21992	2.21346	0.02816
693	69.2	6.59362	3.92903	8.87964	8.36	6.94057	2.23342	2.00865	2.22569	2.48549	2.01477	2.18365	0.22511	3.80651	2.65031	2.58033	2.58783	2.90625	0.60099	2.21425	2.25831	2.13504	2.31678	2.23109	0.07658
694	69.3	6.66968	4.04523	8.71932	8.29338	6.9319	2.1174	1.94712	2.27087	2.50251	1.98725	2.17694	0.26052	3.53074	2.70385	2.95515	2.68232	2.96801	0.39506	2.21687	2.28842	2.25827	2.28126	2.26121	0.03223
695	69.4	6.73731	3.80485	8.8931	8.95149	7.09668	2.42437	1.98435	2.27304	2.45565	2.05929	2.19308	0.21354	3.76812	2.59371	2.87869	2.59101	2.95788	0.55677	2.24413	2.2667	2.27064	2.19552	2.24425	0.03452
696	69.5	6.73028	3.66168	9.02525	9.12036	7.13439	2.56531	1.9311	2.24644	2.4601	2.07032	2.17699	0.22863	3.73925	2.77265	2.49853	2.52906	2.88487	0.58264	2.21318	2.26244	2.25638	2.26078	2.2482	0.02348
697	69.6	6.22685	3.67745	8.94771	9.12325	6.99382	2.57803	1.95887	2.33491	2.40707	2.00624	2.17677	0.22702	3.3996	2.65222	2.75501	2.72607	2.88322	0.34696	2.27628	2.23577	2.20934	2.21091	2.23308	0.03125
698	69.7	6.29821	3.36937	8.736	9.07609	6.86992	2.64135	2.01879	2.25122	2.37878	2.05419	2.17574	0.16964	3.44305	2.63109	2.64746	2.5786	2.82505	0.41304	2.24578	2.19174	2.21198	2.21703	2.21663	0.02229
699	69.8	5.98519	3.60928	8.69191	9.1031	6.84737	2.5638	1.9145	2.26787	2.47161	2.08568	2.18491	0.23948	3.70262	2.75172	2.72181	2.63473	2.95272	0.50239	2.2648	2.18119	2.27874	2.19598	2.23018	0.04874
700	69.9	5.44815	3.5382	8.74037	8.63049	6.5893	2.54329	1.94682	2.26323	2.39451	2.04968	2.16356	0.20266	3.99338	2.81602	3.40682	2.6868	3.22576	0.60011	2.24594	2.22122	2.24538	2.27478	2.24683	0.02191
701	70	5.47652	3.6007	8.61249	8.46735	6.53927	2.4345	1.96168	2.20484	2.38534	2.05929	2.15279	0.18444	3.71974	2.71626	2.69254	2.78912	2.97942	0.49526	2.17487	2.2286	2.10144	2.22514	2.18251	0.05937
702	70.1	5.36607	3.56799	8.87357	8.63925	6.61172	2.58475	1.94733	2.30489	2.34854	2.02998	2.15768	0.19887	4.31876	2.83482	3.14794	2.84365	3.2863	0.70354	2.24076	2.30146	2.19267	2.27375	2.25216	0.04678
703	70.2	5.44205	3.7651	8.49565	8.82509	6.63197	2.4439	2.00013	2.24118	2.30773	1.98553	2.13364	0.16496	5.43876	2.77501	2.93521	2.68251	3.45787	1.32471	2.25669	2.24966	2.20689	2.22351	2.23419	0.02313
704	70.3	5.59966	3.66163	8.53354	9.13302	6.73196	2.56384	2.0955	2.22607	2.3221	2.06186	2.17638	0.12022	5.38325	2.63271	3.1462	2.99419	3.53909	1.24816	2.27833	2.26496	2.27947	2.23129	2.26351	0.02247
705	70.4	5.48106	3.57702	8.57272	8.82938	6.61504	2.5332	2.03172	2.35337	2.33824	2.01057	2.18348	0.18774	5.15962	2.70216	3.25938	2.84479	3.49149	1.13692	2.23478	2.2276	2.19914	2.17412	2.20891	0.02783
706	70.5	5.83752	3.50302	8.53535	9.09916	6.74376	2.58724	1.97329	2.26876	2.33693	1.96568	2.13616	0.19449	4.94731	2.74006	3.9627	2.86733	3.62935	1.03596	2.23707	2.25315	2.25679	2.19405	2.23526	0.02878
707	70.6	6.11416	3.44542	8.34367	9.00002	6.72582	2.51161	1.95126	2.19537	2.26307	1.99281	2.10063	0.15199	5.1407	2.76548	3.79102	2.94224	3.65986	1.08397	2.20931	2.3336	2.16169	2.15884	2.21586	0.08183
708	70.7	6.37438	3.35144	8.22282	8.84699	6.69891	2.46627	1.95976	2.23284	2.36087	1.95093	2.1261	0.20401	5.87797	2.77788	3.56279	3.0173	3.80899	1.41789	2.25277	2.30665	2.23354	2.17015	2.24078	0.05634
709	70.8	6.13776	3.77016	8.52761	8.45042	6.72149	2.25849	1.97028	2.30882	2.34997	2.03089	2.16499	0.19218	5.56856	2.70238	3.43337	3.06331	3.69191	1.2862	2.24358	2.28382	2.24146	2.16346	2.23308	0.05034
710	70.9	6.39176	3.60338	8.47726	8.5892	6.7654	2.33771	1.97897	2.19474	2.38562	2.02378	2.14578	0.18496	5.79395	2.64687	3.5314	3.12117	3.77335	1.39471	2.25887	2.22786	2.2249	2.20349	2.22878	0.02281
711	71	5.43013	4.15879	8.43751	8.25078	6.5693	2.11549	2.00164	2.27226	2.38862	2.01666	2.1698	0.19158	5.79469	2.63603	3.34466	2.93518	3.67764	1.44095	2.22688	2.25702	2.20456	2.16696	2.21386	0.03794
712	71.1	4.88863	4.18782	8.76124	8.82873	6.66661	2.47439	1.93958	2.21731	2.3739	1.97132	2.12553	0.20694	5.68054	2.59122	3.41629	3.10126	3.69733	1.36515	2.28216	2.27247	2.18763	2.22032	2.24065	0.04457
713	71.2	4.91326	4.06968	8.71522	8.90298	6.65028	2.51763	1.96422	2.1963	2.43617	1.96797	2.14116	0.22463	5.70965	2.60261	3.48024	3.30813	3.77516	1.3444	2.37557	2.23411	2.17583	2.1725	2.23951	0.09502
714	71.3	4.64032	4.4043	8.6733	9.12004	6.70949	2.53395	1.99444	2.21684	2.37774	1.99849	2.14687	0.1857	5.77942	2.60667	3.31267	3.13899	3.70944	1.4123	2.26977	2.28538	2.2536	2.20399	2.25318	0.03527
715	71.4	4.72335	3.98934	8.97223	8.68633	6.59281	2.6024	1.93649	2.17469	2.34897	2.05556	2.12892	0.176	5.21382	2.58769	3.11341	3.05245	3.49184	1.17175	2.32075	2.22507	2.12515	2.18479	2.21394	0.08219
716	71.5	4.87261	3.91736	9.1229	8.20899	6.53046	2.52421	1.92448	2.17028	2.33963	2.01416	2.11214	0.18252	4.92209	2.50356	3.1043	3.21202	3.43549	1.03893	2.20367	2.16891	2.06103	2.25291	2.17163	0.08139
717	71.6	4.88563	3.28535	9.01711	8.7032	6.47282	2.83591	1.95256	2.25449	2.3335	2.07191	2.15311	0.17285	5.1071	2.67824	2.92688	3.4679	3.54503	1.09231	2.28406	2.2304	2.14107	2.26646	2.2305	0.06366
718	71.7	5.01562	3.10857	8.88424	8.49286	6.37532	2.78682	1.96058	2.19903	2.31757	2.06733	2.13613	0.15538	5.60407	2.82928	2.84164	3.04296	3.57949	1.35327	2.28521	2.26808	2.13464	2.24801	2.23398	0.06795
719	71.8	4.60445	3.05978	9.15864	8.15311	6.244	2.88486	2.01198	2.13845	2.26205	2.06013	2.11815	0.10917	4.73935	2.74171	2.58089	3.08989	3.28796	0.99064	2.25102	2.24154	2.08499	2.26237	2.20998	0.08376
720	71.9	4.43826	2.77059	8.65509	7.83976	5.92593	2.7857	1.93423	2.1799	2.29458	2.10509	2.12845	0.15112	4.31571	2.68204	2.57655	3.20617	3.19511	0.79618	2.1887	2.21271	2.186	2.22988	2.20432	0.02084
721	72	5.12806	2.75178	9.04547	8.14141	6.26668	2.88024	1.91349	2.1755	2.25474	2.06988	2.1034	0.14752	4.31916	2.84777	2.74272	2.59813	3.12694	0.80137	2.21025	2.29775	2.11267	2.2361	2.21419	0.07699
722	72.1	5.01988	2.66733	8.91971	8.20134	6.20206	2.90256	1.93416	2.20532	2.25926	2.02348	2.10556	0.15242	4.37388	2.62935	2.71369	2.8441	3.14026	0.82715	2.2168	2.24881	2.12113	2.15139	2.18453	0.05857
723	72.2	4.9108	2.77482	9.20144	7.92632	6.20335	2.90876	1.95644	2.16981	2.29795	2.10415	2.13209	0.14209	4.37615	2.71596	2.53711	2.83615	3.11634	0.84881	2.25927	2.34601	2.17912	2.22079	2.2513	0.07112
724	72.3	4.85874	2.78674	9.35514	7.82058	6.2053	2.94564	1.93186	2.15579	2.271	2.04782	2.10162	0.1453	4.10569	2.65952	2.62699	3.07991	3.11803	0.68999	2.23718	2.24914	2.17527	2.30119	2.24069	0.05172
725	72.4	4.55686	2.61391	9.55097	8.28581	6.25188	3.22122	2.01186	2.15613	2.23526	2.01683	2.10502	0.10959	3.922	2.70374	2.60422	2.84933	3.01982	0.60982	2.3226	2.25725	2.16938	2.19065	2.23497	0.06938
726	72.5	4.7783	3.03567	9.43697	8.17375	6.35617	2.96144	1.93431	2.22776	2.25722	2.06799	2.12182	0.15013	4.18377	2.72937	2.49741	2.96287	3.09336	0.75137	2.20769	2.21812	2.14502	2.22619	2.19925	0.03694
727	72.6	4.55216	2.95373	9.48822	8.13784	6.28299	3.04378	2.01557	2.18873	2.31876	2.04255	2.1414	0.1406	4.03369	2.64696	2.68048	2.96103	3.08054	0.65085	2.23349	2.20768	2.129	2.27638	2.21164	0.06195
728	72.7	4.9408	2.99006	9.27532	8.30709	6.37832	2.92458	1.93393	2.12903	2.33021	2.06952	2.11567	0.16469	3.94697	2.59491	2.50874	2.71384	2.94111	0.67582	2.2727	2.18267	2.11511	2.25374	2.20606	0.07196
729	72.8	4.47524	3.3551	9.43181	8.20084	6.36575	2.91011	2.00828	2.11533	2.40197	2.08237	2.15199	0.17256	4.0375	2.62833	2.40434	2.62347	2.92341	0.75004	2.28598	2.22285	2.15812	2.19701	2.21599	0.05371
730	72.9	4.59442	3.23479	9.52191	8.2936	6.41118	2.97827	2.04295	2.19911	2.35525	2.12812	2.18136	0.13235	3.9824	2.68018	2.69484	2.69493	3.01309	0.64624	2.27328	2.18177	2.12894	2.19433	2.19458	0.05963
731	73	5.18444	3.30887	8.98511	7.91398	6.3481	2.58178	2.03497	2.19538	2.19674	2.04563	2.11818	0.09004	4.37264	2.71693	2.72512	3.14404	3.23968	0.78119	2.24103	2.19583	2.12022	2.2032	2.19007	0.0506
732	73.1	5.58488	3.31321	8.84895	7.29275	6.25995	2.37407	2.01438	2.27148	2.29079	2.07917	2.16395	0.13809	5.02836	2.699	2.77714	2.95886	3.36584	1.11368	2.25157	2.20086	2.12457	2.27564	2.21316	0.06678
733	73.2	5.90319	3.2196	8.56309	7.57218	6.31451	2.33705	2.02984	2.24008	2.26022	2.02564	2.13895	0.12869	5.51195	2.82368	2.42865	3.14493	3.4773	1.3877	2.30512	2.2215	2.08336	2.23296	2.21074	0.09263
734	73.3	6.11126	3.05282	8.6106	7.35691	6.2829	2.3829	2.01493	2.21213	2.2896	2.05642	2.14327	0.12932	5.42537	2.71872	2.44936	3.3557	3.48729	1.34678	2.28655	2.22115	2.19708	2.25356	2.23959	0.03893
735	73.4	5.74388	3.02353	8.91367	7.50657	6.29692	2.53847	2.00629	2.15274	2.30001	2.03077	2.12245	0.13459	5.59624	2.66542	2.39179	3.19966	3.46328	1.46101	2.27105	2.208	2.12226	2.22645	2.20694	0.06235
736	73.5	5.81179	3.54544	9.03959	7.47738	6.46855	2.35258	1.98254	2.18534	2.30993	2.07472	2.13813	0.14139	5.65283	2.56022	2.41264	3.37902	3.50117	1.49609	2.2355	2.15254	2.17879	2.24077	2.2019	0.04324
737	73.6	5.55947	3.46583	9.25521	7.52833	6.45221	2.49868	1.99525	2.21687	2.3781	2.08403	2.16857	0.16676	5.06193	2.57732	2.30881	3.05859	3.25166	1.24607	2.28875	2.20183	2.17919	2.2464	2.22904	0.04862
738	73.7	5.58137	3.16408	8.40021	7.3637	6.12734	2.293	2.00073	2.16022	2.30198	1.9652	2.10703	0.15519	4.75383	2.47256	2.28558	2.82026	3.08306	1.13567	2.30395	2.12533	2.15562	2.21488	2.19995	0.07868
739	73.8	5.55863	3.20518	8.70111	7.13629	6.1503	2.34539	2.05485	2.14916	2.25256	2.03116	2.12193	0.1009	4.37704	2.51485	2.36107	2.80267	3.01391	0.927	2.25859	2.20383	2.28793	2.24309	2.24836	0.03503
740	73.9	4.81003	3.00668	8.90547	7.25948	5.99542	2.60794	1.96578	2.28119	2.31565	1.92326	2.12147	0.20554	4.47248	2.60124	2.3396	2.81455	3.05697	0.96346	2.28303	2.19777	2.2183	2.29701	2.24903	0.04841
741	74	5.1709	2.91473	8.76153	7.77418	6.15534	2.63841	1.98127	2.23216	2.33228	1.95352	2.12481	0.18665	4.80782	2.57954	2.84315	2.91994	3.28761	1.0239	2.2327	2.1414	2.23738	2.25932	2.2177	0.05217
742	74.1	5.40806	3.52827	8.42746	7.27119	6.15874	2.15	1.97048	2.25015	2.35654	1.91438	2.12289	0.21408	4.68081	2.50112	2.7364	2.9965	3.22871	0.98898	2.25443	2.19765	2.27168	2.24703	2.2427	0.03176
743	74.2	4.70928	3.62872	8.72493	6.92243	5.99634	2.27779	1.93725	2.32497	2.41416	1.97459	2.16274	0.24206	5.03842	2.50259	2.87487	3.01645	3.35808	1.14099	2.2662	2.19224	2.29085	2.26513	2.2536	0.0426
744	74.3	4.46091	3.4822	8.61217	6.9586	5.87847	2.33748	1.90509	2.30081	2.34715	1.96392	2.12924	0.22693	5.42409	2.50851	3.0495	3.49907	3.62029	1.26889	2.25525	2.2415	2.1845	2.32275	2.251	0.0568
745	74.4	4.30718	3.68489	8.82616	7.11649	5.98368	2.41233	2.02553	2.33182	2.35396	1.95443	2.16643	0.20601	5.20614	2.57781	2.608	2.87856	3.31763	1.26625	2.27279	2.19896	2.20629	2.28391	2.24049	0.04405
746	74.5	4.64622	3.76914	8.4504	7.22446	6.02256	2.18412	1.95417	2.29317	2.34088	1.86287	2.11277	0.23957	5.19312	2.62733	2.40868	2.95774	3.29672	1.28426	2.27444	2.25342	2.18718	2.25466	2.24242	0.03807
747	74.6	5.13369	4.00471	8.946	7.27417	6.33964	2.20399	1.98644	2.30735	2.36261	1.92105	2.14436	0.22286	5.79415	2.56515	2.33945	3.50298	3.55043	1.57837	2.3076	2.25401	2.19996	2.2937	2.26382	0.04825
748	74.7	5.0212	3.68021	8.84261	7.21596	6.19	2.29159	1.98629	2.31884	2.42811	1.98317	2.1791	0.22883	5.61177	2.64734	2.46907	3.5826	3.5777	1.4413	2.23734	2.31249	2.25729	2.30336	2.27762	0.03612
749	74.8	4.80417	3.52632	9.07116	6.70846	6.02753	2.41385	1.98389	2.29586	2.35557	1.92374	2.13977	0.21749	6.29418	2.47407	2.43972	3.79891	3.75172	1.80924	2.33304	2.25651	2.26126	2.28083	2.28291	0.03504
750	74.9	4.28264	3.65546	8.7982	6.67086	5.85179	2.35502	2.00542	2.29356	2.3708	1.93611	2.15147	0.21292	6.10226	2.73553	2.36798	3.42812	3.65847	1.68744	2.36619	2.29777	2.21681	2.32081	2.30039	0.06255
751	75	4.07427	3.72852	8.08784	6.67897	5.6424	2.09576	1.96648	2.34593	2.35416	1.97334	2.15998	0.21951	6.17657	2.67503	2.3593	3.57681	3.69693	1.73172	2.31871	2.23223	2.21467	2.27154	2.25929	0.0462
752	75.1	3.71069	3.57771	8.17303	6.39335	5.46369	2.22372	1.94735	2.35293	2.36219	1.94375	2.15155	0.23791	6.20275	2.75508	2.37934	3.23448	3.64291	1.74208	2.31346	2.25226	2.23385	2.22611	2.25642	0.03958
753	75.2	3.9306	3.51959	8.19046	6.41699	5.51441	2.19573	1.96451	2.3033	2.408	2.04925	2.18126	0.20874	5.7795	2.6555	2.47453	3.61782	3.63184	1.51715	2.42732	2.29882	2.30627	2.31622	2.33716	0.06053
754	75.3	4.41216	3.7747	8.46327	6.58878	5.80973	2.14031	1.89932	2.26822	2.37183	1.97294	2.12808	0.22764	4.80594	2.55141	2.48198	3.66523	3.37614	1.0966	2.31274	2.28944	2.25356	2.26724	2.28074	0.02595
755	75.4	5.15448	3.65432	7.97685	5.93017	5.67895	1.79978	2.0354	2.23299	2.39117	1.94983	2.15235	0.19852	4.98035	2.58217	2.31009	3.89572	3.44208	1.23732	2.38904	2.21172	2.14762	2.2829	2.25782	0.10347
756	75.5	5.11161	3.72679	7.67887	6.01305	5.63258	1.65686	1.99166	2.22834	2.42352	1.98006	2.15589	0.21195	5.30774	2.67454	2.39725	3.67538	3.51373	1.31598	2.46022	2.31575	2.17465	2.25316	2.30095	0.12086
757	75.6	4.95099	3.58055	7.81295	5.94358	5.57202	1.78059	2.01632	2.32733	2.38438	2.03366	2.19042	0.19257	5.55213	2.61104	2.42206	3.76852	3.58844	1.43808	2.34331	2.26179	2.29308	2.29151	2.29742	0.03381
758	75.7	4.75336	3.54772	7.70656	6.04602	5.51342	1.78281	2.08363	2.27113	2.41512	1.92855	2.17461	0.2129	6.04738	2.55378	2.47133	3.61229	3.6712	1.66714	2.38534	2.23408	2.31692	2.31103	2.31184	0.06185
759	75.8	4.7275	3.22368	7.80242	5.42585	5.29486	1.90759	2.08727	2.35172	2.3815	1.89278	2.17832	0.23179	5.73195	2.6154	2.33799	4.00984	3.6738	1.55494	2.32303	2.26068	2.2325	2.25784	2.26851	0.03849
760	75.9	4.60288	3.49776	7.50012	4.9697	5.14261	1.69161	2.01835	2.36947	2.43085	1.98297	2.20041	0.23246	6.1677	2.6667	2.51775	3.64594	3.74952	1.688	2.45053	2.29936	2.2315	2.25199	2.30834	0.09896
761	76	5.37579	3.37238	6.83255	4.97802	5.13968	1.42256	2.03088	2.32641	2.40629	2.03144	2.19876	0.19625	6.21707	2.8073	2.69362	3.52227	3.81007	1.64605	2.32257	2.33333	2.25226	2.23467	2.28571	0.0495
762	76.1	5.69782	3.61618	5.90764	5.35529	5.14423	1.04383	2.01282	2.29372	2.43194	1.97819	2.17917	0.21991	6.15961	2.76735	3.07319	3.72041	3.93014	1.5385	2.35678	2.40055	2.25339	2.2622	2.31823	0.07212
763	76.2	4.97537	3.06327	5.97334	5.59413	4.90153	1.29269	2.03059	2.27276	2.39956	1.99966	2.17564	0.19286	5.97487	2.787	2.64434	3.36779	3.6935	1.55276	2.35123	2.37402	2.20454	2.22292	2.28818	0.08679
764	76.3	5.24864	2.9553	5.80234	5.28791	4.82355	1.27079	2.00572	2.23353	2.37055	1.96407	2.14347	0.19221	6.20068	2.7172	2.52164	3.25149	3.67275	1.71328	2.35586	2.26455	2.21969	2.25398	2.27352	0.05814
765	76.4	4.96643	2.97068	5.91601	5.26501	4.77953	1.2694	1.97935	2.25763	2.4484	2.0383	2.18092	0.21479	5.65338	2.57611	2.4948	3.48621	3.55263	1.47085	2.37174	2.24629	2.20586	2.29138	2.27882	0.07112
766	76.5	5.57377	2.98686	5.94238	5.66791	5.04273	1.37947	2.0322	2.2911	2.31959	2.00931	2.16305	0.16498	5.10388	2.83713	2.59607	3.24341	3.44512	1.13764	2.29943	2.38467	2.33267	2.22555	2.31058	0.06666
767	76.6	4.98345	2.81547	6.06248	5.06754	4.73223	1.36859	1.9887	2.28021	2.34706	2.01172	2.15692	0.18324	5.90234	2.80174	2.80346	3.61755	3.78127	1.4653	2.2446	2.33336	2.29741	2.24555	2.28023	0.04317
768	76.7	4.96531	3.03479	6.42069	5.22919	4.91249	1.4028	1.97501	2.35799	2.28016	2.07154	2.17117	0.17812	5.42893	2.64513	2.76896	3.41812	3.56528	1.28785	2.24384	2.3771	2.19466	2.20553	2.25528	0.08391
769	76.8	5.19216	2.89334	6.53848	5.63289	5.06422	1.55198	1.96518	2.34547	2.27393	2.02219	2.15169	0.18624	4.88279	2.71983	2.81047	3.82353	3.55915	1.01438	2.28555	2.38941	2.21	2.20968	2.27366	0.08502
770	76.9	5.13641	2.79381	6.55048	5.47384	4.98863	1.5826	1.96911	2.26764	2.41461	2.02282	2.16854	0.20927	5.21024	2.86379	2.72102	3.73954	3.63365	1.14345	2.20665	2.426	2.29082	2.28507	2.30213	0.09106
771	77	5.00793	3.12818	6.08749	5.56851	4.94803	1.29084	1.99114	2.40443	2.34408	1.98974	2.18235	0.22296	5.12321	2.86202	2.81299	3.83748	3.65892	1.08423	2.27619	2.42524	2.26461	2.28819	2.31356	0.07507
772	77.1	5.11975	2.961	6.3106	5.6351	5.00661	1.4483	1.91807	2.3642	2.40812	1.98426	2.16866	0.25323	5.42639	2.73304	2.45703	4.17605	3.69813	1.37683	2.23175	2.34073	2.17209	2.26032	2.25122	0.07008
773	77.2	5.91777	3.01657	6.76416	6.07825	5.44419	1.65952	1.9503	2.34946	2.35247	2.064	2.17906	0.20386	4.88482	2.61496	2.48832	4.16006	3.53704	1.17682	2.22317	2.31391	2.21676	2.23097	2.2462	0.04551
774	77.3	6.07849	2.90633	6.74346	5.88232	5.40265	1.70453	1.94995	2.34171	2.34728	2.06722	2.17654	0.19978	5.23736	2.64489	2.62983	4.18703	3.67478	1.27235	2.22634	2.32399	2.26385	2.30166	2.27896	0.04298
775	77.4	6.36297	2.66887	5.50536	4.80137	4.83464	1.57875	1.9386	2.3098	2.36593	2.02221	2.15914	0.21044	5.50461	2.72995	2.62409	4.06701	3.73142	1.35227	2.23873	2.38109	2.25181	2.24908	2.28018	0.06751
776	77.5	6.6801	2.63342	6.06856	5.41885	5.20023	1.78702	1.94411	2.24071	2.33518	2.08689	2.15172	0.17213	5.04909	2.74822	2.58734	4.06697	3.61291	1.16451	2.25393	2.34683	2.26452	2.32934	2.29865	0.04629
777	77.6	6.01143	2.67211	6.01424	5.04631	4.93602	1.57655	1.96848	2.2253	2.37395	2.15461	2.18058	0.16838	5.23602	2.63027	2.59731	4.01224	3.61896	1.2637	2.25427	2.24576	2.22635	2.3179	2.26107	0.03965
778	77.7	6.10273	2.75098	5.25913	6.39793	5.12769	1.65633	1.94321	2.22254	2.33427	2.13564	2.15891	0.1652	5.37634	2.83232	2.79304	3.5968	3.64962	1.20914	2.19721	2.27573	2.26433	2.30016	2.25936	0.04404
779	77.8	6.43294	2.79554	5.2323	6.11878	5.14489	1.64667	1.92819	2.32619	2.27997	2.15832	2.17317	0.178	5.39366	2.70184	2.59625	3.12298	3.45368	1.31318	2.17396	2.1998	2.30564	2.28236	2.24044	0.06346
780	77.9	6.00052	2.7522	5.03672	5.84355	4.90825	1.4981	1.87767	2.32032	2.26517	2.17553	2.15967	0.19724	6.32851	2.64172	2.5984	2.9727	3.63533	1.80322	2.29196	2.16155	2.20988	2.19614	2.21488	0.05526
781	78	6.08702	3.06005	4.92044	5.41822	4.87144	1.29873	1.93143	2.42372	2.36386	2.0775	2.19913	0.23383	6.56398	2.68252	2.38727	2.95937	3.64829	1.95778	2.22889	2.20512	2.19868	2.22071	2.21335	0.01389
782	78.1	5.8538	2.89984	5.54501	5.78758	5.02156	1.42069	1.94015	2.33511	2.37642	2.13795	2.19741	0.20061	5.98704	2.80661	2.37571	3.19169	3.59026	1.63224	2.23919	2.1858	2.22077	2.23947	2.22131	0.02524
783	78.2	6.17151	2.73543	5.59595	5.64963	5.03813	1.55693	1.94183	2.47876	2.31083	2.11153	2.21074	0.23381	6.7273	2.86797	2.44428	3.03371	3.76831	1.98821	2.25208	2.28398	2.23632	2.30726	2.26991	0.03183
784	78.3	5.36798	2.75989	4.91693	5.7474	4.69805	1.33595	1.92855	2.44715	2.32818	2.12889	2.20819	0.22802	6.57095	2.76914	2.7383	3.15153	3.80748	1.85187	2.2799	2.29141	2.23987	2.28164	2.2732	0.02279
785	78.4	5.74879	2.75463	5.3378	5.82562	4.91671	1.45721	1.91544	2.34023	2.30351	2.15292	2.17803	0.19291	6.23587	2.73322	2.72714	3.31981	3.75401	1.67776	2.24096	2.15911	2.22354	2.30686	2.23262	0.06074
786	78.5	5.95968	2.78263	4.75613	5.42115	4.7299	1.38837	1.91432	2.35915	2.24764	2.05273	2.14346	0.19842	5.84895	2.77981	2.53983	3.05429	3.55572	1.5432	2.19833	2.17107	2.28953	2.20499	2.21598	0.05118
787	78.6	5.7547	2.71786	5.80697	4.96293	4.81062	1.44762	1.91479	2.32136	2.35784	2.11538	2.17734	0.20502	5.74265	2.67993	3.09814	3.09034	3.65276	1.40688	2.21684	2.13596	2.33383	2.22363	2.22757	0.08127
788	78.7	4.93348	2.89382	5.59741	5.09523	4.62999	1.19146	1.9744	2.26001	2.28507	2.22342	2.18573	0.14314	5.8131	2.69509	2.94453	2.94183	3.59864	1.48093	2.23401	2.25436	2.2912	2.16703	2.23665	0.0521
789	78.8	4.66144	2.97301	4.99997	5.39938	4.50845	1.06714	1.93421	2.29466	2.32078	2.1527	2.17558	0.17705	6.17906	2.77136	2.53126	2.8379	3.5799	1.73778	2.21447	2.27335	2.3016	2.22156	2.25275	0.04183
790	78.9	5.04829	2.88937	5.39399	5.5245	4.71404	1.23292	1.98252	2.29753	2.40216	2.05327	2.18387	0.19847	6.68272	2.73761	2.43166	2.96611	3.70453	1.9975	2.25605	2.30971	2.23652	2.18011	2.2456	0.05351
791	79	5.79691	2.74755	5.15772	5.8283	4.88262	1.45653	1.93051	2.24778	2.39465	2.10157	2.16863	0.19879	6.4958	2.7781	2.39273	3.04668	3.67833	1.89739	2.33081	2.23854	2.18485	2.26887	2.25577	0.06091
792	79.1	5.77426	2.92372	5.78169	6.33358	5.20331	1.54214	1.95138	2.35015	2.27387	2.11052	2.17148	0.17755	6.2747	2.90627	2.62092	3.15848	3.74009	1.70395	2.34601	2.26995	2.28202	2.32032	2.30458	0.03499
793	79.2	5.29783	2.79681	5.50705	5.81529	4.85425	1.38799	1.96116	2.26289	2.27455	2.11242	2.15276	0.14753	6.49987	2.91679	2.41018	3.48384	3.82767	1.83465	2.39821	2.19695	2.29194	2.20316	2.27257	0.09433
794	79.3	4.84546	3.03471	5.65077	6.00055	4.88287	1.32363	1.90628	2.30222	2.24008	2.04713	2.12393	0.18124	6.80676	2.88213	2.62363	3.12667	3.8598	1.97535	2.25582	2.2952	2.36947	2.32684	2.31183	0.04817
795	79.4	4.81318	2.78499	6.02072	5.93943	4.88958	1.5074	1.92927	2.31092	2.28864	2.05198	2.1452	0.18561	7.1457	2.93735	2.62408	3.12157	3.95718	2.13558	2.29	2.21228	2.32897	2.29642	2.28192	0.04946
796	79.5	5.16205	3.08749	6.13984	5.87021	5.0649	1.38126	1.91747	2.38591	2.2779	2.03123	2.15313	0.21614	6.18001	2.84636	2.50585	3.20059	3.6832	1.68853	2.2085	2.23765	2.31984	2.21751	2.24587	0.05079
797	79.6	6.40099	2.85194	6.27544	5.60443	5.2832	1.65813	1.88349	2.31815	2.27232	2.0903	2.14106	0.19791	6.06222	2.79338	2.63734	3.21488	3.67696	1.60878	2.28933	2.22727	2.32072	2.22717	2.26612	0.04672
798	79.7	6.3692	3.02654	6.63518	6.21213	5.56076	1.69848	1.87761	2.32289	2.32965	2.1242	2.16359	0.21314	6.54193	2.92745	2.40661	3.33819	3.80354	1.86496	2.29552	2.20436	2.2512	2.22798	2.24477	0.03887
799	79.8	6.16933	3.12582	6.04631	6.55967	5.47528	1.58153	1.85623	2.36945	2.31522	2.05606	2.14924	0.23845	6.27693	2.79393	2.48652	2.77329	3.58267	1.80164	2.29195	2.15448	2.29174	2.28628	2.25611	0.06781
800	79.9	6.11921	3.24312	6.71023	5.85695	5.48238	1.5349	1.89718	2.30694	2.30556	2.00224	2.12798	0.21027	6.20579	2.8701	2.57751	2.91003	3.64086	1.71637	2.342	2.23325	2.26903	2.22299	2.26682	0.05387
801	80	6.25777	3.31768	5.93669	5.73982	5.31299	1.34723	1.98433	2.32191	2.30149	2.03772	2.16136	0.17516	6.28899	2.67389	2.4964	2.67683	3.53403	1.83858	2.36786	2.1567	2.27553	2.28821	2.27207	0.0871
802	80.1	6.84698	3.37595	5.73635	5.14632	5.2764	1.44993	1.97431	2.27029	2.30479	2.02064	2.14251	0.16912	6.18694	2.81959	2.44621	2.91094	3.59092	1.74232	2.30681	2.22912	2.23106	2.29428	2.26532	0.041
803	80.2	7.00507	3.17142	5.76742	5.03467	5.24465	1.60362	2.03254	2.23148	2.25767	2.01466	2.13409	0.12823	5.42725	2.81446	2.37652	2.95998	3.39455	1.37763	2.36759	2.19014	2.25668	2.32799	2.2856	0.07846
804	80.3	6.25414	3.3318	5.70643	5.05783	5.08755	1.26853	1.94267	2.31881	2.30369	1.95942	2.13115	0.20817	5.50677	2.82857	2.61926	3.42974	3.59608	1.3193	2.4144	2.18538	2.34366	2.32721	2.31766	0.09596
805	80.4	5.73002	3.40001	5.14438	4.81627	4.77267	0.99008	1.98429	2.37551	2.28926	1.95846	2.15188	0.21165	5.74197	2.81285	2.52573	3.1928	3.56833	1.47462	2.39614	2.27659	2.36103	2.19666	2.3076	0.08937
806	80.5	6.1866	3.32989	5.38383	4.98257	4.97072	1.20298	2.02402	2.32547	2.24878	2.01834	2.15415	0.15672	5.4235	2.84326	2.68109	3.5388	3.62166	1.25752	2.4106	2.24489	2.33702	2.2053	2.29945	0.09239
807	80.6	5.80949	3.24956	5.43787	5.02138	4.87957	1.13336	1.95814	2.27484	2.24042	2.02098	2.1236	0.15751	5.31236	2.81829	2.63401	2.98947	3.43853	1.25762	2.29576	2.28875	2.35312	2.22048	2.28953	0.05432
808	80.7	6.68369	3.18627	6.44138	5.00989	5.33031	1.6089	1.94342	2.29	2.21225	2.0652	2.12772	0.15422	5.01135	2.68582	2.62218	3.12294	3.36057	1.1228	2.30805	2.15603	2.35818	2.20972	2.258	0.09178
809	80.8	6.40406	3.17936	6.64585	4.57394	5.2008	1.63454	2.03037	2.22276	2.19749	2.01964	2.11756	0.10746	4.68552	2.80655	2.61765	3.50167	3.40285	0.93579	2.36566	2.28932	2.42617	2.28047	2.34041	0.06879
810	80.9	7.2283	3.26822	6.89114	4.33524	5.43072	1.93569	2.03529	2.27544	2.29272	2.09107	2.17363	0.12975	4.76394	2.66337	2.60534	3.67667	3.42733	1.01784	2.36605	2.25138	2.4273	2.28216	2.33172	0.08005
811	81	7.15286	3.26814	6.83737	4.57166	5.45751	1.85798	2.04417	2.32135	2.2921	2.07729	2.18373	0.14317	4.46923	2.58495	2.62882	3.46628	3.28732	0.88617	2.28548	2.2207	2.41606	2.21729	2.28488	0.09291
812	81.1	7.22868	3.06785	6.56459	4.78292	5.41101	1.87257	2.00108	2.20866	2.23472	2.03584	2.12007	0.11867	4.88952	2.62064	2.62355	3.45283	3.39663	1.06953	2.3233	2.23486	2.33335	2.24045	2.28299	0.05256
813	81.2	7.58041	3.17665	6.82382	4.97076	5.63791	1.97337	1.98193	2.24677	2.26179	2.09485	2.14633	0.13304	4.48358	2.69327	2.51279	3.57311	3.31569	0.90596	2.32901	2.32567	2.32593	2.26353	2.31103	0.03171
814	81.3	6.56302	3.11539	6.06629	5.44155	5.29656	1.52479	2.05954	2.24491	2.29726	2.07166	2.16834	0.12065	3.58218	2.67383	2.34979	3.30043	2.97656	0.56455	2.29389	2.2662	2.26396	2.3316	2.28892	0.03155
815	81.4	6.16872	3.1301	6.74826	6.02872	5.51895	1.62274	2.03293	2.29056	2.24225	2.08391	2.16241	0.12345	4.34953	2.64318	2.42197	3.24774	3.16561	0.86301	2.22804	2.20342	2.32634	2.43316	2.29774	0.10474
816	81.5	5.84525	3.24571	5.96129	6.75884	5.45277	1.52639	2.05939	2.32138	2.249	2.01005	2.15995	0.14896	4.35886	2.67932	2.41519	3.18876	3.16053	0.86099	2.24287	2.307	2.26666	2.39506	2.3029	0.0669
817	81.6	6.10412	3.11591	6.48138	6.44861	5.53751	1.62339	2.03929	2.30076	2.297	2.0532	2.17256	0.14598	4.42254	2.76425	2.43867	3.12893	3.1886	0.8696	2.27538	2.23309	2.28907	2.34291	2.28511	0.0453
818	81.7	5.71559	3.04765	6.46125	6.53652	5.44025	1.63754	2.19619	2.23974	2.24738	2.00608	2.17235	0.11312	4.72067	2.823	2.39776	2.82364	3.19127	1.03915	2.34463	2.33124	2.23902	2.30621	2.30527	0.04695
819	81.8	5.55038	3.21972	6.18038	6.82714	5.4444	1.57206	2.15504	2.3527	2.28717	2.01519	2.20253	0.14952	4.65722	2.79704	2.43208	3.38525	3.3179	0.97541	2.30271	2.37691	2.3087	2.226	2.30358	0.06171
820	81.9	5.73537	3.27986	6.30421	6.80731	5.53169	1.56378	2.07657	2.30509	2.25	2.01219	2.16096	0.13899	4.20215	2.75026	2.41761	3.52754	3.22439	0.80075	2.35601	2.26107	2.22755	2.31453	2.28979	0.05685
821	82	5.99272	3.41285	6.40628	6.28013	5.523	1.41737	2.13508	2.42864	2.31809	2.02014	2.22549	0.18275	3.75673	2.63105	2.38216	3.50149	3.06786	0.66422	2.2646	2.22869	2.25693	2.34898	2.2748	0.05181
822	82.1	6.37704	3.09384	7.13079	6.95207	5.88844	1.89062	2.1624	2.39647	2.27436	2.04199	2.21881	0.15176	3.95825	2.66373	2.47632	3.50937	3.15192	0.70064	2.26521	2.21996	2.21651	2.37585	2.26938	0.07437
823	82.2	6.79843	3.13139	7.02275	6.30386	5.81411	1.81352	2.28339	2.39568	2.35235	2.1499	2.29533	0.10741	4.47232	2.73812	2.37718	3.39079	3.2446	0.91971	2.28705	2.3095	2.23277	2.38213	2.30286	0.06189
824	82.3	5.93024	3.20726	6.58761	6.37008	5.5238	1.56838	2.0732	2.34838	2.27196	2.11175	2.20132	0.13046	5.0112	2.67403	2.49044	3.83471	3.50259	1.16864	2.23814	2.25178	2.21898	2.33141	2.26008	0.04942
825	82.4	6.5656	3.12134	6.46091	6.80422	5.73802	1.75036	2.0839	2.30019	2.3559	2.08287	2.20572	0.14308	5.29084	2.62102	2.41818	3.89785	3.55697	1.32858	2.29213	2.23675	2.28239	2.38419	2.29886	0.0618
826	82.5	6.34954	3.36892	6.23127	6.32944	5.56979	1.46816	2.10302	2.36929	2.21432	2.06867	2.18883	0.13542	4.73519	2.66784	2.33368	3.56698	3.32592	1.07421	2.30354	2.24615	2.23605	2.38649	2.29306	0.06902
827	82.6	6.3635	3.35099	7.05087	6.25804	5.75585	1.64133	2.06622	2.33284	2.3628	2.18277	2.23616	0.13798	4.52489	2.74472	2.4391	3.47303	3.29543	0.92731	2.24725	2.22846	2.26366	2.40166	2.28526	0.07892
828	82.7	6.17002	3.38289	7.09647	6.42815	5.76938	1.63819	2.07976	2.32094	2.4122	2.07296	2.22147	0.17167	4.36894	2.61848	2.51258	3.39313	3.22328	0.85873	2.22895	2.21489	2.27051	2.37181	2.27154	0.0709
829	82.8	6.51379	3.23728	6.27268	6.07443	5.52454	1.53539	1.99202	2.33719	2.42621	2.05259	2.202	0.2121	4.3512	2.76914	2.39699	3.18253	3.17497	0.84726	2.26373	2.35309	2.27907	2.35806	2.31349	0.04904
830	82.9	6.59856	3.3091	6.02601	6.84213	5.69395	1.62629	2.02877	2.38892	2.41117	2.06741	2.22407	0.20401	4.4236	2.74565	2.53461	3.36125	3.26628	0.84751	2.24115	2.22596	2.17438	2.40414	2.26141	0.09935
831	83	6.52595	3.25344	6.52064	6.46389	5.69098	1.62527	2.03453	2.31617	2.3518	2.03699	2.18487	0.1728	5.03286	2.78355	2.36828	3.572	3.43917	1.1739	2.37325	2.31332	2.17214	2.32515	2.29596	0.08652
832	83.1	7.17143	3.39187	7.11586	5.6406	5.82994	1.77325	2.04187	2.42037	2.40748	2.01933	2.22226	0.22156	5.35729	2.64548	2.38679	3.99288	3.59561	1.36935	2.29473	2.32064	2.21739	2.33991	2.29317	0.0538
833	83.2	7.22727	3.16769	6.7739	5.92024	5.77227	1.81897	1.95312	2.38838	2.3485	2.02832	2.17958	0.22083	4.80775	2.71034	2.30301	3.72197	3.38577	1.12006	2.24967	2.26649	2.22001	2.35335	2.27238	0.0573
834	83.3	6.80703	3.18201	6.55616	6.05457	5.64994	1.67476	2.0367	2.36543	2.38561	2.02857	2.20408	0.19816	4.44922	2.61344	2.27909	3.6831	3.25621	0.99556	2.28499	2.28267	2.20967	2.35365	2.28275	0.0588
835	83.4	6.59414	3.22543	6.08707	5.99687	5.47588	1.52316	2.00387	2.40078	2.34056	2.07259	2.20445	0.19553	4.28469	2.71835	2.33525	4.07765	3.35398	0.97156	2.27816	2.35389	2.26579	2.28088	2.29468	0.04001
836	83.5	6.84637	3.16831	5.99657	5.62428	5.40888	1.57885	1.95979	2.34506	2.40184	2.1093	2.204	0.20627	4.42609	2.72268	2.37959	4.00696	3.38383	0.98661	2.30502	2.25445	2.24314	2.26231	2.26623	0.02703
837	83.6	6.89359	3.16895	5.84426	5.97481	5.4704	1.60378	1.99939	2.3736	2.42604	2.109	2.22701	0.20562	4.10452	2.67383	2.56465	4.52973	3.46818	0.99652	2.20507	2.29413	2.26074	2.26072	2.25517	0.03692
838	83.7	6.50437	3.30544	5.72541	6.04205	5.39432	1.42885	2.10899	2.3285	2.49276	2.07766	2.25198	0.1955	4.38938	2.64545	2.38392	4.61632	3.50877	1.15654	2.26567	2.29854	2.2697	2.31321	2.28678	0.02291
839	83.8	6.03594	3.29198	6.13797	6.43054	5.47411	1.46433	2.04464	2.30875	2.53876	2.12435	2.25413	0.21964	4.12245	2.7041	2.35051	4.19662	3.34342	0.95384	2.26199	2.28745	2.26757	2.2918	2.2772	0.01463
840	83.9	5.81379	3.16229	6.8747	6.6543	5.62627	1.70507	2.02591	2.22742	2.46662	2.11633	2.20907	0.19045	4.42104	2.6443	2.32412	3.90274	3.32305	1.00003	2.36956	2.28291	2.21476	2.28386	2.28777	0.0634
841	84	5.87116	3.15516	6.93428	6.80692	5.69188	1.75632	2.03419	2.19978	2.52136	2.11468	2.2175	0.21355	4.41015	2.74289	2.35558	3.54116	3.26245	0.91054	2.33643	2.31274	2.22857	2.28842	2.29154	0.04633
842	84.1	5.96667	3.11888	6.85815	6.8781	5.70545	1.77599	2.10864	2.21723	2.45333	2.12027	2.22487	0.1599	3.93319	2.64884	2.60662	3.26438	3.11326	0.62383	2.33359	2.24065	2.25232	2.3203	2.28672	0.04701
843	84.2	6.25604	2.96319	6.57683	7.09098	5.72176	1.87092	2.04389	2.25725	2.50078	2.0782	2.22003	0.20924	3.89068	2.69047	2.57321	3.3262	3.12014	0.611	2.33159	2.23434	2.23329	2.31735	2.27914	0.05266
844	84.3	5.96417	3.03	6.64219	6.97339	5.65244	1.79804	2.07852	2.28635	2.50887	2.19609	2.26746	0.18205	3.69443	2.69181	2.37387	3.53475	3.07371	0.64122	2.27392	2.23001	2.20133	2.31444	2.25492	0.04965
845	84.4	5.668	3.09718	6.309	7.06471	5.53472	1.72238	2.06003	2.29983	2.44003	2.11673	2.22915	0.17388	4.4364	2.76246	2.57788	3.26001	3.25919	0.83601	2.27092	2.26791	2.23789	2.32052	2.27431	0.03422
846	84.5	5.92694	3.12589	6.1559	7.10453	5.57831	1.71259	2.04612	2.24755	2.45658	2.14158	2.22296	0.17614	4.3133	2.78558	2.64461	3.2789	3.25559	0.75576	2.2876	2.23927	2.29233	2.29726	2.27911	0.02685
847	84.6	6.90579	3.06178	6.22652	6.71658	5.72767	1.80016	2.05826	2.22529	2.4191	2.10543	2.20202	0.1609	4.94566	2.60916	2.80279	3.23396	3.39789	1.06438	2.41819	2.20921	2.26418	2.2531	2.28617	0.09116
848	84.7	6.65061	3.0379	6.37699	6.19237	5.56446	1.69487	2.0368	2.22268	2.48074	2.10277	2.21075	0.19575	4.32117	2.62777	2.50608	3.31112	3.19153	0.83228	2.37265	2.19776	2.26653	2.30288	2.28495	0.07292
849	84.8	6.88869	2.96906	6.26885	6.56361	5.67255	1.82002	2.04563	2.19257	2.54291	2.12192	2.22576	0.21979	4.03844	2.76928	2.57069	3.67757	3.26399	0.70622	2.46252	2.20479	2.2648	2.40778	2.33497	0.12033
850	84.9	6.59939	3.14669	6.38641	6.92405	5.76414	1.75891	2.06095	2.23113	2.5765	2.11161	2.24505	0.2322	3.43086	2.56281	2.43524	3.41954	2.96211	0.53728	2.43943	2.19587	2.26445	2.38944	2.3223	0.11189
851	85	6.60977	3.22499	6.64489	6.26716	5.6867	1.64997	2.11317	2.23203	2.47427	2.09201	2.22787	0.17545	3.57489	2.64447	2.47716	3.19459	2.97278	0.50503	2.40747	2.20829	2.33639	2.27716	2.30733	0.08484
852	85.1	6.48717	3.05272	6.46628	6.381	5.59679	1.69667	2.07378	2.21908	2.46726	2.04515	2.20132	0.19296	3.32988	2.56848	2.42663	2.99992	2.83123	0.41225	2.36653	2.16389	2.22338	2.31018	2.266	0.09
853	85.2	7.02806	3.10444	5.81124	6.8476	5.69783	1.81016	2.15336	2.27888	2.53003	2.06404	2.25658	0.20249	4.02207	2.52629	2.59069	3.39169	3.13268	0.71171	2.40905	2.15314	2.25453	2.23179	2.26213	0.10715
854	85.3	7.13754	3.22167	6.08352	6.07652	5.62981	1.68105	2.11849	2.3431	2.50252	2.04917	2.25332	0.20818	3.95809	2.65148	2.42639	4.0233	3.26482	0.84361	2.31524	2.24267	2.23459	2.27567	2.26704	0.03672
855	85.4	7.22905	3.1288	6.25002	5.78264	5.59763	1.75276	2.09891	2.32807	2.48328	2.03977	2.23751	0.20568	3.8533	2.61235	2.34959	4.22916	3.2611	0.92007	2.37047	2.19533	2.21463	2.30764	2.27202	0.08193
856	85.5	7.3063	3.11077	6.07728	5.93233	5.60667	1.77443	1.99192	2.31092	2.51614	1.97834	2.19933	0.2612	3.80443	2.52902	2.34073	3.76551	3.10992	0.78342	2.3147	2.17673	2.20436	2.31112	2.25173	0.07156
857	85.6	7.4851	3.02559	6.03111	5.7769	5.57967	1.8616	2.1568	2.28	2.58037	2.01926	2.25911	0.2392	3.90059	2.56517	2.44739	4.18267	3.27395	0.89518	2.32014	2.16413	2.29036	2.30569	2.27008	0.07167
858	85.7	6.54675	3.15916	5.92717	5.45491	5.272	1.47781	2.11784	2.32839	2.47286	2.05571	2.2437	0.19224	3.99988	2.5291	2.32252	4.24219	3.27342	0.98733	2.27828	2.21661	2.18875	2.32337	2.25175	0.06066
859	85.8	6.56448	3.06181	6.04001	6.35741	5.50593	1.64363	1.91478	2.3526	2.43138	2.02037	2.17978	0.25087	4.03142	2.59609	2.5267	4.52826	3.42061	1.01306	2.2784	2.21532	2.22837	2.35598	2.26952	0.06373
860	85.9	7.10683	3.19247	6.2348	6.62734	5.79036	1.76825	1.99526	2.34984	2.4214	1.98343	2.18748	0.2307	4.39082	2.62546	2.45611	4.74099	3.55335	1.17994	2.30924	2.14648	2.21742	2.32392	2.24927	0.08316
861	86	7.12033	3.66797	6.25371	6.55198	5.8985	1.52985	2.00476	2.41537	2.42104	1.99258	2.20844	0.24228	3.95326	2.59421	2.42275	4.78356	3.43845	1.12824	2.23114	2.12199	2.21923	2.30637	2.21968	0.0757
862	86.1	7.16417	3.45875	5.53419	6.6749	5.708	1.64769	1.97985	2.28458	2.46489	2.04664	2.19399	0.22298	3.89668	2.50474	2.44906	5.30772	3.53955	1.35573	2.2151	2.14268	2.24399	2.30974	2.22788	0.06924
863	86.2	6.94922	3.94406	5.30718	6.77116	5.7429	1.40691	2.04095	2.27926	2.5246	2.07363	2.22961	0.22316	4.07804	2.65416	2.35624	5.0147	3.52578	1.24491	2.24123	2.12683	2.2398	2.26582	2.21842	0.06222
864	86.3	7.11062	3.64283	5.70059	6.34696	5.70025	1.48777	1.96895	2.29761	2.43621	2.07638	2.19479	0.21125	4.18584	2.51795	2.48155	4.31319	3.37463	1.01168	2.18162	2.12492	2.28262	2.2953	2.22111	0.08185
865	86.4	6.78655	3.52469	6.51815	6.46104	5.82261	1.53851	1.95879	2.2931	2.4156	2.15118	2.20467	0.19633	3.52494	2.58656	2.3933	3.71409	3.05473	0.66144	2.18682	2.13514	2.23305	2.32814	2.22079	0.08198
866	86.5	7.0806	3.60847	6.98459	6.39668	6.01758	1.63428	2.00872	2.34579	2.42549	2.14216	2.23054	0.19	3.97363	2.65016	2.3803	3.7962	3.20007	0.8017	2.1833	2.10154	2.27439	2.3483	2.22688	0.10741
867	86.6	7.29549	3.66527	7.2897	6.58585	6.20908	1.72829	2.08515	2.28819	2.37472	2.10402	2.21302	0.14145	3.78734	2.5405	2.42726	3.59569	3.0877	0.70312	2.25365	2.14697	2.19765	2.34356	2.23546	0.08422
868	86.7	7.54674	3.24461	7.42774	6.65819	6.21932	2.02186	2.04879	2.35339	2.51538	2.09673	2.25357	0.21988	3.85677	2.62121	2.41101	3.92453	3.20338	0.7987	2.2128	2.21155	2.27116	2.36423	2.26494	0.0718
869	86.8	7.60425	3.19027	7.10179	6.84774	6.18601	2.02175	2.10386	2.34222	2.48706	2.04948	2.24566	0.2051	3.78756	2.55313	2.47901	4.00401	3.20593	0.80204	2.32274	2.15068	2.23729	2.32574	2.25911	0.08311
870	86.9	7.55037	3.18002	6.39094	7.30371	6.10626	2.01356	2.02088	2.28053	2.46407	2.06732	2.2082	0.20464	3.94286	2.64082	2.46337	3.76083	3.20197	0.75755	2.28662	2.15531	2.22039	2.26725	2.23239	0.05843
871	87	7.46343	3.34124	6.468	7.49037	6.19076	1.95834	2.06477	2.29465	2.4667	2.08184	2.22699	0.19098	3.61057	2.67636	2.58206	3.59785	3.11671	0.56426	2.22507	2.17704	2.27764	2.28804	2.24195	0.0513
872	87.1	7.63475	3.41249	6.04979	7.12065	6.05442	1.88097	2.02651	2.27713	2.40225	2.12083	2.20668	0.16638	3.78789	2.6968	2.42573	3.31648	3.05672	0.61367	2.2473	2.27904	2.21404	2.34591	2.27157	0.05622
873	87.2	7.32324	3.38525	6.10164	7.26125	6.01784	1.8428	2.13952	2.33277	2.4527	2.08255	2.25188	0.17143	3.76137	2.64321	2.69965	3.37579	3.12	0.54185	2.21498	2.23873	2.23596	2.34986	2.25988	0.06091
874	87.3	7.49564	3.68367	6.51438	7.20751	6.2253	1.74375	2.00068	2.33759	2.415	2.16299	2.22907	0.18518	3.87584	2.70388	2.7313	4.16169	3.36818	0.76033	2.26476	2.14473	2.27411	2.38845	2.26801	0.09958
875	87.4	7.81486	3.76391	6.69586	6.43466	6.17732	1.7167	2.13455	2.38086	2.42123	2.08677	2.25585	0.16959	3.3468	2.65795	2.55999	3.91361	3.11959	0.63465	2.29055	2.21749	2.27957	2.28414	2.26794	0.03393
876	87.5	7.94104	3.96827	7.14989	6.78581	6.46125	1.73054	2.05905	2.39574	2.30508	2.16459	2.23112	0.149	3.42961	2.64743	2.75018	3.81673	3.16099	0.55817	2.25264	2.18716	2.28762	2.34932	2.26918	0.06773
877	87.6	7.70784	3.33373	6.99788	7.05499	6.27361	1.9862	2.01963	2.34113	2.40924	2.0648	2.2087	0.19511	3.64744	2.82005	2.62127	4.36967	3.36461	0.804	2.24496	2.24091	2.32731	2.37644	2.29741	0.06604
878	87.7	7.49207	3.37934	6.79408	7.38676	6.26306	1.94688	2.09581	2.3008	2.35391	2.04578	2.19907	0.15109	3.33509	2.76691	2.72566	4.19292	3.25515	0.68424	2.2614	2.28583	2.31753	2.38515	2.31248	0.05362
879	87.8	7.64196	3.45515	6.94157	6.82396	6.21566	1.87543	2.04348	2.30985	2.41216	2.09513	2.21516	0.17479	3.65867	2.63252	2.67791	4.10308	3.26805	0.73076	2.22191	2.19654	2.27357	2.32226	2.25357	0.05589
880	87.9	7.61189	3.50683	6.61603	7.06448	6.19981	1.84093	2.07702	2.3568	2.45114	2.10154	2.24663	0.186	3.91171	2.64532	3.03106	3.72508	3.32829	0.59234	2.18949	2.1334	2.25782	2.33097	2.22792	0.08549
881	88	7.3066	3.7174	6.62135	6.97494	6.15507	1.64903	2.02618	2.3894	2.41399	2.07238	2.22549	0.20459	3.806	2.66639	2.85461	3.80677	3.28344	0.60871	2.2299	2.18265	2.28757	2.31667	2.2542	0.0598
882	88.1	7.80137	3.64819	6.5725	7.12715	6.28731	1.82975	1.99092	2.31244	2.34236	2.10229	2.187	0.16882	3.91463	2.65347	3.18854	4.01368	3.44258	0.64193	2.24287	2.07647	2.26705	2.28142	2.21695	0.095
883	88.2	7.84088	4.07013	6.91793	6.9562	6.44628	1.64047	2.04997	2.37051	2.35528	2.10408	2.21996	0.16663	3.84323	2.4885	3.06951	4.50151	3.47569	0.88071	2.33765	2.08321	2.21838	2.32051	2.23994	0.117
884	88.3	7.80415	4.16791	7.05999	7.19155	6.5559	1.62468	1.99443	2.38069	2.40828	2.09828	2.22042	0.20573	3.39446	2.52605	3.15287	4.71311	3.44662	0.92023	2.30153	2.0852	2.28228	2.42027	2.27232	0.13887
885	88.4	7.42404	3.66006	7.98856	7.22148	6.57353	1.96925	1.92305	2.25872	2.37686	2.07486	2.15837	0.20013	3.27091	2.58135	3.05341	4.28532	3.29775	0.71855	2.35109	2.0934	2.27604	2.36448	2.27125	0.12479
886	88.5	7.65901	3.63652	7.46264	7.98606	6.68606	2.04446	1.9488	2.31802	2.32289	2.07028	2.165	0.18624	3.23552	2.58478	3.15297	3.64064	3.15348	0.43493	2.30375	2.12105	2.3205	2.36624	2.27788	0.10784
887	88.6	7.34	3.80197	7.08012	8.21219	6.60857	1.9327	2.02107	2.31853	2.4757	2.06123	2.21913	0.21592	3.39277	2.52575	2.99299	3.82803	3.18489	0.55622	2.25569	2.15968	2.23928	2.36815	2.2557	0.0859
888	88.7	8.0968	3.78278	6.64627	7.83284	6.58967	1.97474	2.01759	2.28765	2.38906	2.03286	2.18179	0.18557	3.40631	2.53162	3.41124	4.26405	3.40331	0.7073	2.23852	2.09406	2.25728	2.28442	2.21857	0.08512
889	88.8	7.89474	3.74	7.34089	8.26409	6.80993	2.08149	2.00248	2.29063	2.40285	2.06619	2.19054	0.1879	3.24239	2.52962	3.50382	3.79834	3.26854	0.54244	2.28811	2.11415	2.27318	2.33656	2.253	0.09644
890	88.9	7.48275	3.71038	8.08378	8.14409	6.85525	2.11773	1.99281	2.35717	2.38778	2.05906	2.1992	0.20228	3.5014	2.62475	3.56676	3.62116	3.32852	0.47173	2.28363	2.19201	2.31906	2.33126	2.28149	0.06298
891	89	7.38158	3.55111	7.471	7.61006	6.50344	1.97046	2.01025	2.32732	2.32729	2.06137	2.18156	0.16959	3.46306	2.63555	3.25712	3.93955	3.32382	0.54058	2.19573	2.12776	2.21855	2.38337	2.23135	0.10844
892	89.1	7.18671	3.79406	7.04953	7.59159	6.40547	1.75608	2.02015	2.34534	2.41231	2.03626	2.20351	0.20437	3.68521	2.51374	3.39666	3.72347	3.32977	0.56324	2.25733	2.1164	2.23826	2.38	2.248	0.10789
893	89.2	7.12009	3.73467	7.29504	7.91712	6.51673	1.88598	1.98865	2.30566	2.44152	1.99813	2.18349	0.22644	3.98105	2.58559	3.37214	3.74491	3.42092	0.6107	2.25137	2.11784	2.20801	2.35334	2.23264	0.09782
894	89.3	7.04242	3.65408	7.33203	7.89767	6.48155	1.91815	1.95743	2.24213	2.42999	2.00367	2.1583	0.21993	4.09899	2.5873	3.12084	3.67736	3.37112	0.65843	2.30694	2.125	2.21624	2.39165	2.25996	0.115
895	89.4	6.37907	3.46926	7.53529	7.63629	6.25498	1.94275	1.97159	2.2843	2.36621	2.06974	2.17296	0.18344	3.83107	2.61218	3.23661	3.72672	3.35164	0.55695	2.2566	2.15611	2.24884	2.30556	2.24178	0.06239
896	89.5	6.35919	3.50087	7.08513	7.49153	6.10918	1.80085	1.97937	2.31681	2.39162	2.09078	2.19465	0.19223	3.78289	2.57906	3.28586	3.8379	3.37143	0.58369	2.36917	2.10473	2.28491	2.37032	2.28228	0.12495
897	89.6	6.77533	3.38226	6.94668	7.20955	6.07846	1.80631	2.03004	2.30443	2.48513	2.06947	2.22227	0.21303	3.85391	2.57318	2.98484	3.90719	3.32978	0.65817	2.37179	2.11952	2.23268	2.37449	2.27462	0.12279
898	89.7	6.80904	3.57734	7.89199	7.4721	6.43762	1.95827	1.9729	2.36706	2.39486	2.01093	2.18644	0.22544	3.96534	2.5588	3.02712	4.09972	3.41274	0.74279	2.3442	2.15293	2.23091	2.30059	2.25716	0.0837
899	89.8	6.42935	3.50597	7.07657	7.32122	6.08328	1.75892	1.90598	2.30066	2.36341	2.06974	2.15995	0.21121	3.7963	2.3516	2.95079	3.50039	3.14977	0.63708	2.4084	2.10976	2.22547	2.32296	2.26665	0.12855
900	89.9	5.95761	3.34602	7.4103	7.41123	6.03129	1.91677	1.96057	2.36162	2.42221	2.05848	2.20072	0.22572	3.90852	2.52024	3.08126	3.15437	3.1661	0.57028	2.39003	2.17832	2.26701	2.27447	2.27746	0.08683
901	90	5.54501	3.25474	7.77476	7.48182	6.01408	2.08872	1.95713	2.27495	2.42041	2.02778	2.17007	0.21545	3.68812	2.42724	3.3739	3.28102	3.19257	0.53913	2.39346	2.10857	2.20631	2.28912	2.24937	0.12113
902	90.1	6.17016	3.27168	7.52416	7.97051	6.23413	2.11813	2.05009	2.2772	2.4083	2.04181	2.19435	0.17955	3.46649	2.55878	3.10227	3.54209	3.16741	0.44889	2.32092	2.10955	2.18782	2.26749	2.22144	0.0925
903	90.2	6.14039	3.36711	7.56769	8.01626	6.27286	2.09579	1.96298	2.29295	2.37157	2.05224	2.16994	0.19362	3.94318	2.5852	3.21245	4.04499	3.44646	0.6835	2.34516	2.09946	2.21264	2.26557	2.23071	0.10306
904	90.3	6.5104	3.4015	7.88848	7.6186	6.35475	2.05715	1.94477	2.29091	2.35254	2.09465	2.17072	0.1865	3.47261	2.53589	3.43011	4.28976	3.43209	0.71657	2.36588	2.12981	2.22106	2.2693	2.24651	0.09838
905	90.4	6.84675	3.37577	8.53163	7.81426	6.6421	2.28437	1.93936	2.25213	2.40221	2.09133	2.17126	0.20004	4.05237	2.53284	3.33948	4.52712	3.61295	0.86991	2.40402	2.12311	2.15535	2.25574	2.23456	0.12631
906	90.5	6.98027	3.41537	7.98366	8.01754	6.59921	2.17642	2.02053	2.37514	2.39343	2.02199	2.20277	0.20972	3.80606	2.45192	3.77344	4.23163	3.56576	0.77134	2.35129	2.08805	2.22978	2.31028	2.24485	0.11608
907	90.6	6.50205	3.15893	7.67322	8.13599	6.36755	2.24688	1.97055	2.35841	2.39726	2.0619	2.19703	0.21267	3.87121	2.5717	3.81392	4.74304	3.74997	0.89317	2.41846	2.1573	2.27458	2.30193	2.28807	0.1072
908	90.7	6.85256	3.3309	7.41701	8.25837	6.46471	2.16758	2.05245	2.35035	2.37269	2.00513	2.19515	0.19328	3.73678	2.51401	3.26437	4.85313	3.59207	0.97993	2.38205	2.22176	2.20532	2.35548	2.29116	0.09052
909	90.8	7.05423	3.42522	7.97374	7.39259	6.46144	2.05946	1.9682	2.32407	2.29372	2.01773	2.15093	0.18394	3.71708	2.58354	3.31428	4.69047	3.57634	0.87853	2.46112	2.20453	2.25846	2.34055	2.31616	0.11165
910	90.9	7.06336	3.58089	7.75939	7.34912	6.43819	1.92616	2.0378	2.38983	2.36129	2.02834	2.20431	0.19812	3.86872	2.69916	3.44129	3.98773	3.49922	0.5827	2.45192	2.18504	2.16727	2.36415	2.2921	0.13878
911	91	7.15717	3.57534	7.7885	7.1624	6.42085	1.92002	2.01355	2.37664	2.33976	2.04178	2.19293	0.19177	3.7572	2.62185	3.40931	3.57363	3.3405	0.49973	2.42863	2.21465	2.19258	2.37226	2.30203	0.1163
912	91.1	6.71429	3.40996	8.11136	7.35018	6.39645	2.07129	2.06505	2.34678	2.37367	2.0495	2.20875	0.17537	3.69733	2.56394	3.27575	4.57172	3.52719	0.83886	2.33428	2.1415	2.25783	2.24523	2.24471	0.07926
913	91.2	7.01688	3.11433	8.45932	7.41597	6.50163	2.33865	2.00756	2.29625	2.35217	2.03402	2.1725	0.17699	3.94476	2.64517	3.61632	4.97993	3.79655	0.96272	2.33173	2.15334	2.26509	2.33343	2.27089	0.08459
914	91.3	7.2182	3.13574	8.522	6.97395	6.46247	2.31959	1.97121	2.32244	2.40358	2.032	2.18231	0.21272	3.6707	2.72579	3.38344	5.10446	3.7211	1.00347	2.38393	2.16478	2.24487	2.28636	2.26999	0.0912
915	91.4	7.11591	3.21326	8.38625	6.71016	6.3564	2.21371	1.95134	2.27617	2.42749	2.00278	2.16444	0.226	3.8117	2.63179	3.48879	5.25068	3.79574	1.09027	2.42041	2.21054	2.21797	2.28735	2.28407	0.09726
916	91.5	7.5167	3.39662	8.59939	6.07752	6.39756	2.25156	1.94394	2.31264	2.41557	2.04671	2.17972	0.22104	3.9729	2.60275	3.32767	5.3463	3.81241	1.16574	2.35361	2.13278	2.23416	2.17825	2.2247	0.09542
917	91.6	7.82907	3.20306	8.67571	6.40008	6.52698	2.40673	1.99681	2.25616	2.38536	2.11144	2.18745	0.16932	3.74205	2.74693	3.49898	5.96636	3.98858	1.38489	2.35418	2.1749	2.20635	2.2157	2.23778	0.07954
918	91.7	7.62474	3.21574	8.50055	6.61758	6.48965	2.31423	1.91427	2.21521	2.41604	1.99591	2.13536	0.22619	3.65221	2.66085	3.39696	6.63135	4.08534	1.7486	2.36295	2.138	2.21898	2.27034	2.24757	0.09426
919	91.8	7.35166	3.76066	8.08341	6.85667	6.5131	1.9029	1.97582	2.25172	2.35732	2.12297	2.17696	0.16481	3.50517	2.77361	3.73176	6.40811	4.10466	1.58913	2.3532	2.21114	2.22417	2.33454	2.28076	0.07346
920	91.9	7.80491	3.46101	8.64239	6.06376	6.49302	2.28897	1.93997	2.2619	2.41804	2.02685	2.16169	0.21841	3.66976	2.65232	3.64773	6.20433	4.04353	1.51667	2.33943	2.17606	2.24173	2.26326	2.25512	0.06734
921	92	7.35002	3.82156	8.328	5.39879	6.22459	2.01225	1.9932	2.24528	2.4385	2.13301	2.2025	0.18811	3.56561	2.67865	3.50115	6.40861	4.0385	1.63085	2.33819	2.23211	2.20886	2.32122	2.2751	0.06414
922	92.1	7.43047	4.02188	8.60341	5.8175	6.46831	1.99106	1.9052	2.34916	2.31577	2.09994	2.16752	0.20684	3.72145	2.74241	3.76586	6.05622	4.07148	1.40494	2.35424	2.19873	2.11791	2.30873	2.2449	0.10691
923	92.2	8.31133	3.92626	8.43071	5.82838	6.62417	2.16195	1.96574	2.30586	2.3265	2.05192	2.1625	0.1811	3.302	2.7101	3.44261	5.73698	3.79792	1.3311	2.40386	2.12061	2.17111	2.29336	2.24724	0.12713
924	92.3	8.11519	3.6309	8.1772	5.91635	6.45991	2.15931	1.90879	2.31647	2.22761	1.98862	2.11037	0.19294	3.28276	2.63975	3.62309	4.80425	3.58746	0.9079	2.37066	2.11459	2.20644	2.29834	2.24751	0.11121
925	92.4	8.15322	3.35008	8.15811	5.64449	6.32648	2.31055	1.91811	2.24807	2.20254	2.02315	2.09797	0.15429	3.56022	2.68806	3.44633	4.67925	3.59347	0.82086	2.42238	2.14881	2.13362	2.3667	2.26788	0.14814
926	92.5	8.41211	3.44828	7.9749	5.44257	6.31947	2.31893	1.93798	2.29083	2.33415	2.03171	2.14867	0.19381	3.73529	2.67696	3.68221	5.32969	3.85604	1.09646	2.39458	2.10441	2.10786	2.29316	2.22501	0.14337
927	92.6	8.57077	3.4059	8.40555	5.00362	6.34646	2.55849	1.89695	2.24173	2.36641	2.03435	2.13486	0.20956	3.68907	2.82076	3.55264	5.32492	3.84685	1.05657	2.35723	2.1324	2.16336	2.30996	2.24074	0.10967
928	92.7	8.54148	3.3768	8.23101	5.06778	6.30427	2.50442	1.91439	2.31483	2.3993	2.08613	2.17866	0.22032	4.04856	2.59193	3.86344	5.65969	4.04091	1.25851	2.40708	2.04614	2.23511	2.26446	2.2382	0.14844
929	92.8	8.31903	3.14177	8.43941	5.03442	6.23366	2.59564	2.03871	2.27207	2.31786	2.10056	2.1823	0.13384	4.03745	2.63638	3.44379	5.1502	3.81696	1.05817	2.34258	2.12618	2.17472	2.28441	2.23197	0.09908
930	92.9	7.89885	3.1167	8.27055	5.74574	6.25796	2.37156	1.94104	2.28665	2.36587	2.07817	2.16793	0.19391	3.73085	2.64024	3.3993	4.5669	3.58432	0.79843	2.32722	2.14992	2.23255	2.31753	2.2568	0.08298
931	93	8.25015	3.24983	8.16578	5.97496	6.41018	2.35548	2.03803	2.31536	2.33639	2.12199	2.20294	0.14628	3.65787	2.74207	3.50766	4.22546	3.53327	0.61136	2.34098	2.10218	2.30453	2.33344	2.27028	0.11316
932	93.1	8.19845	3.6154	8.48148	5.6971	6.49811	2.29322	2.0772	2.28378	2.28934	2.08762	2.18449	0.11796	3.53269	2.71994	3.41179	4.05371	3.42953	0.54896	2.36183	2.10105	2.22947	2.34675	2.25978	0.12124
933	93.2	7.42289	3.19674	8.41845	5.08034	6.0296	2.35046	1.98168	2.32575	2.34756	2.0829	2.18447	0.18074	3.61172	2.68391	3.71302	4.11921	3.53197	0.60641	2.3745	2.09149	2.27504	2.38733	2.28209	0.13662
934	93.3	7.21423	3.33193	8.39376	5.27345	6.05334	2.22407	2.04473	2.30639	2.31632	2.11917	2.19665	0.13595	3.89976	2.638	3.91893	4.14435	3.65026	0.68392	2.40032	2.13361	2.23575	2.38835	2.28951	0.12812
935	93.4	7.34301	3.33232	7.82961	5.11242	5.90434	2.08317	2.06576	2.29113	2.37035	2.04709	2.19358	0.16182	4.00172	2.74106	3.55969	3.76316	3.51641	0.54756	2.29865	2.22485	2.21933	2.36753	2.27759	0.07002
936	93.5	7.77691	3.41107	7.83762	5.54675	6.14309	2.11032	2.13587	2.35803	2.31588	2.09512	2.22623	0.13008	3.87436	2.67543	3.61015	3.47803	3.40949	0.51637	2.33159	2.17461	2.20228	2.34251	2.26275	0.08665
937	93.6	7.67601	3.29421	8.03215	5.04811	6.01262	2.24836	2.03989	2.38982	2.40216	2.10475	2.23416	0.1888	4.26356	2.67959	3.52449	3.29903	3.44167	0.65409	2.32802	2.1395	2.22258	2.3152	2.25132	0.08812
938	93.7	7.84852	3.50298	7.42823	5.39135	6.04277	2.00459	2.04768	2.40222	2.35506	2.12253	2.23187	0.17328	3.77093	2.68742	3.71613	3.47192	3.4116	0.49998	2.42203	2.17298	2.27324	2.36957	2.30945	0.10989
939	93.8	8.48748	3.50998	7.43285	4.91563	6.08648	2.27938	1.89702	2.34409	2.41537	2.0842	2.18517	0.23908	4.21244	2.51415	3.31222	3.1578	3.29915	0.70011	2.47776	2.163	2.20913	2.29979	2.28742	0.13903
940	93.9	8.41117	3.75699	7.75968	4.71335	6.1603	2.27259	1.92657	2.33045	2.38021	2.11284	2.18752	0.20915	3.59761	2.56598	3.32655	3.58814	3.26957	0.48559	2.42515	2.1249	2.1843	2.31625	2.26265	0.13465
941	94	8.61734	3.7293	7.87933	5.87262	6.52465	2.19497	1.95279	2.32829	2.332	2.11407	2.18179	0.18353	3.57062	2.51054	3.8278	3.61739	3.38159	0.59137	2.39946	2.15688	2.24851	2.3112	2.27901	0.10229
942	94.1	8.5656	3.19722	8.2497	5.62033	6.40821	2.51506	1.9785	2.26205	2.30385	2.13499	2.16985	0.14639	3.6083	2.49126	3.66369	3.26416	3.25685	0.54013	2.45469	2.15458	2.18959	2.38223	2.29527	0.14599
943	94.2	8.01728	3.144	7.58312	5.72741	6.11795	2.21744	2.05292	2.28646	2.34597	2.14328	2.20716	0.13345	3.70541	2.61797	3.47325	3.08982	3.22161	0.47579	2.43837	2.24703	2.19643	2.31907	2.30022	0.10495
944	94.3	7.92266	3.29826	7.82446	5.79386	6.20981	2.17494	1.97218	2.25035	2.31632	2.12226	2.16528	0.15186	3.85066	2.64312	3.84486	3.62662	3.49132	0.57499	2.34672	2.28476	2.17926	2.32098	2.28293	0.07364
945	94.4	8.12662	3.1265	8.33288	5.81963	6.35141	2.43313	1.97854	2.24218	2.38497	2.14638	2.18802	0.17063	3.67967	2.55494	3.71139	3.54025	3.37156	0.54947	2.39979	2.15453	2.11149	2.36276	2.25714	0.1452
946	94.5	8.52248	3.23509	8.28723	5.81873	6.46589	2.47681	1.94393	2.27062	2.28257	2.0523	2.13736	0.16683	3.74319	2.5266	3.60587	3.82948	3.42629	0.60682	2.41804	2.22639	2.15829	2.29798	2.27517	0.11101
947	94.6	8.94915	3.32765	8.3448	7.16228	6.94597	2.52379	1.86351	2.2192	2.36486	2.15429	2.15046	0.21059	3.81531	2.62787	3.48443	3.50944	3.35926	0.51027	2.3379	2.25637	2.20463	2.43197	2.30772	0.09936
948	94.7	8.27417	3.27786	8.49226	6.88666	6.73274	2.41052	1.94933	2.25266	2.32757	2.18746	2.17926	0.16362	4.2282	2.54067	3.75273	3.52857	3.51254	0.71055	2.33346	2.19064	2.14176	2.43704	2.27573	0.13483
949	94.8	8.35483	3.52194	8.66294	7.4304	6.99253	2.37226	1.95792	2.35094	2.36574	2.07366	2.18707	0.20343	4.32817	2.6932	3.9328	3.684	3.65954	0.69669	2.29467	2.25776	2.2176	2.37468	2.28618	0.06687
950	94.9	8.95405	3.71778	9.00331	7.30168	7.2442	2.48039	1.93739	2.40128	2.34519	2.13091	2.20369	0.21235	3.9428	2.59876	3.37581	4.32641	3.56095	0.75096	2.34405	2.25596	2.1735	2.36127	2.28369	0.08674
951	95	8.66634	3.76213	8.56129	7.12406	7.02846	2.28839	2.01791	2.3463	2.32272	2.10863	2.19889	0.16121	3.55385	2.56403	3.43461	5.15975	3.67806	1.08185	2.29774	2.24452	2.24915	2.32179	2.2783	0.03768
952	95.1	8.65298	3.42842	8.25648	7.10505	6.86073	2.38053	1.93934	2.32758	2.32914	2.1403	2.18409	0.1857	3.64277	2.61033	3.30344	4.23726	3.44845	0.67908	2.25385	2.25247	2.26498	2.30245	2.26844	0.02336
953	95.2	9.05119	3.60865	8.19961	7.15354	7.00325	2.39244	1.97499	2.31882	2.31868	2.12855	2.18526	0.1664	3.72739	2.58244	3.35465	4.89875	3.64081	0.9647	2.27978	2.19685	2.25985	2.34945	2.27148	0.06286
954	95.3	8.57252	3.72783	8.04673	7.39101	6.93452	2.19175	1.93811	2.37196	2.34692	2.1318	2.1972	0.2036	3.48167	2.53256	3.3814	5.36036	3.689	1.19281	2.3161	2.26443	2.249	2.38309	2.30316	0.06053
955	95.4	8.61478	3.88062	8.04358	7.00796	6.88674	2.11154	2.01391	2.33271	2.3737	2.12374	2.21101	0.17102	3.6476	2.53522	3.72993	5.55773	3.86762	1.25155	2.24559	2.24905	2.20245	2.35713	2.26355	0.06589
956	95.5	7.83301	4.38903	7.65477	7.48607	6.84072	1.64059	1.93593	2.36223	2.36387	2.1498	2.20296	0.20444	3.83353	2.66959	3.4684	5.54629	3.87945	1.21287	2.30354	2.25151	2.23287	2.49244	2.32009	0.11873
957	95.6	7.84196	4.41962	8.22734	7.00112	6.87251	1.71353	1.95076	2.41155	2.36409	2.11227	2.20967	0.21689	3.68168	2.56106	3.15598	4.7616	3.54008	0.9342	2.30859	2.15201	2.18891	2.49165	2.28529	0.15295
958	95.7	8.00952	3.85544	7.9905	6.27066	6.53153	1.96151	1.96658	2.38146	2.30675	2.08582	2.18515	0.19232	3.69538	2.58791	3.25397	4.95875	3.62401	0.99951	2.24008	2.23531	2.25527	2.41227	2.28574	0.08479
959	95.8	7.92087	4.0569	8.03114	6.12833	6.53431	1.86775	2.04994	2.37659	2.29302	2.15498	2.21863	0.1449	3.70716	2.75361	3.15456	5.09009	3.67636	1.02035	2.41258	2.29077	2.33607	2.40744	2.36172	0.05879
960	95.9	8.18022	4.04391	7.46675	6.51232	6.5508	1.80554	1.98282	2.40748	2.25251	2.1385	2.19533	0.17951	3.97161	2.78145	3.16558	5.3102	3.80721	1.11802	2.23836	2.27345	2.23759	2.34393	2.27333	0.04995
961	96	8.11822	4.15662	8.14342	6.69027	6.77713	1.87438	2.00106	2.41214	2.22075	2.13813	2.19302	0.1719	3.71893	2.60914	3.01881	5.1021	3.61224	1.09384	2.26959	2.25552	2.2286	2.42561	2.29483	0.08883
962	96.1	7.74852	3.72255	8.39192	6.48135	6.58608	2.06746	1.97013	2.32528	2.31523	2.17568	2.19658	0.16569	3.75274	2.69525	3.14241	5.18093	3.69283	1.08261	2.22795	2.24527	2.25386	2.39144	2.27963	0.07531
963	96.2	7.74973	3.65229	8.1568	5.61953	6.29459	2.08349	2.03935	2.3084	2.33617	2.08698	2.19273	0.15128	3.51397	2.60629	3.38605	5.94934	3.86391	1.447	2.20475	2.17633	2.22979	2.33035	2.23531	0.06702
964	96.3	7.55545	3.65357	7.70584	5.56209	6.11924	1.91224	1.99503	2.3113	2.28356	2.07896	2.16721	0.15463	3.98749	2.66588	3.13481	5.71226	3.87511	1.34139	2.27127	2.21662	2.24996	2.37911	2.27924	0.07028
965	96.4	7.95472	3.39157	6.91684	5.48617	5.93732	1.976	2.00188	2.34039	2.27219	2.05712	2.16789	0.16377	4.24855	2.64862	3.04015	5.4349	3.84305	1.26092	2.30901	2.17862	2.23219	2.33388	2.26342	0.0712
966	96.5	8.73247	3.34426	7.08468	6.05326	6.30367	2.26052	1.93716	2.32513	2.36093	2.08422	2.17686	0.20158	3.78915	2.53928	3.27518	5.43906	3.76067	1.23089	2.22377	2.23587	2.25412	2.30223	2.254	0.03449
967	96.6	8.72678	3.29517	7.62891	6.1591	6.45249	2.35309	1.90325	2.32295	2.35896	2.08714	2.16808	0.21378	3.93718	2.62281	3.40945	4.95965	3.73227	0.9804	2.24832	2.1795	2.17826	2.3471	2.23829	0.07958
968	96.7	8.97461	3.6016	7.47881	6.18927	6.56107	2.27773	2.00879	2.33611	2.34287	2.09205	2.19496	0.17034	4.36561	2.59958	3.20799	5.18054	3.83843	1.15634	2.21401	2.20705	2.25522	2.32233	2.24965	0.05291
969	96.8	8.89168	3.49102	7.69227	6.53554	6.65263	2.31687	1.93687	2.321	2.33793	2.1255	2.18032	0.18877	4.11493	2.60975	3.27551	5.49656	3.87419	1.24462	2.2663	2.25266	2.19122	2.30151	2.25292	0.046
970	96.9	9.10242	3.59645	7.4665	6.69671	6.71552	2.30869	2.0205	2.36508	2.30134	2.08811	2.19376	0.16544	4.28906	2.62799	3.24329	5.70617	3.96663	1.34724	2.22364	2.28294	2.21554	2.33259	2.26368	0.0549
971	97	9.24322	3.61702	7.8157	6.64547	6.83035	2.39113	1.92806	2.38886	2.38101	2.09901	2.19924	0.22552	4.08774	2.6082	3.27505	5.63571	3.90168	1.30477	2.21517	2.24749	2.14464	2.30559	2.22822	0.06712
972	97.1	9.12812	3.64296	7.85725	6.2351	6.71586	2.36613	1.95704	2.42624	2.39077	2.11579	2.22246	0.22486	4.1004	2.60409	3.3197	5.63869	3.91572	1.30107	2.28555	2.22018	2.25664	2.39771	2.29002	0.07661
973	97.2	8.39338	3.86382	8.35937	5.93491	6.63787	2.17829	1.92119	2.35592	2.32688	2.0731	2.16927	0.20854	4.70239	2.5459	3.267	5.58297	4.02456	1.37215	2.26107	2.20757	2.19391	2.36242	2.25624	0.07649
974	97.3	8.58931	3.44055	7.75461	6.57592	6.5901	2.25631	1.92086	2.35572	2.37959	2.09096	2.18678	0.22031	4.64044	2.76556	3.22845	5.78064	4.10377	1.37318	2.31246	2.24653	2.2509	2.37382	2.29593	0.06002
975	97.4	9.04977	3.33678	7.83502	6.33214	6.63843	2.46584	1.91382	2.41798	2.34207	2.04952	2.18085	0.23859	3.85042	2.65588	2.83871	5.37783	3.68071	1.24743	2.3034	2.20344	2.22924	2.23039	2.24162	0.04303
976	97.5	8.8249	3.21644	7.73352	6.0043	6.44479	2.44554	1.89893	2.30534	2.26924	2.0466	2.13003	0.1919	4.01049	2.60129	2.83026	5.11423	3.63907	1.16121	2.37215	2.19528	2.13406	2.29582	2.24933	0.1056
977	97.6	8.895	3.11164	8.22831	6.9639	6.79971	2.58585	1.82413	2.37935	2.30748	1.98624	2.1243	0.26317	4.03739	2.54057	2.79335	5.00805	3.59484	1.14701	2.32348	2.16214	2.17206	2.2527	2.22759	0.0757
978	97.7	8.56237	3.10283	8.42366	6.17694	6.56645	2.55482	1.95087	2.3916	2.32286	2.08681	2.18804	0.20503	3.63288	2.57934	2.89494	5.51192	3.65477	1.31445	2.29326	2.17048	2.19468	2.34057	2.24975	0.08054
979	97.8	8.62559	3.11906	7.77713	5.93749	6.36482	2.43744	1.98514	2.4104	2.3457	2.08124	2.20562	0.20465	3.88029	2.65177	2.92096	5.17474	3.65694	1.141	2.374	2.19142	2.24125	2.32976	2.28411	0.08285
980	97.9	8.93513	3.01877	7.5865	5.55838	6.27469	2.57636	1.99465	2.42888	2.31807	2.11438	2.214	0.19583	4.26897	2.54708	2.82171	5.65434	3.82303	1.43565	2.36561	2.12774	2.23755	2.32034	2.26281	0.1045
981	98	8.84423	2.84251	7.35312	5.47259	6.12811	2.58862	1.92511	2.41425	2.29598	2.05728	2.17315	0.22223	4.35148	2.49961	2.7787	6.22737	3.96429	1.71488	2.31037	2.16744	2.19504	2.31753	2.24759	0.0775
982	98.1	8.83995	2.70605	7.18618	5.11841	5.96265	2.65167	1.99716	2.37816	2.3015	2.11398	2.1977	0.17375	4.03625	2.46605	2.5917	5.65486	3.68722	1.49274	2.32358	2.16041	2.27595	2.307	2.26674	0.07358
983	98.2	8.7261	2.7358	7.47094	4.80606	5.93473	2.68693	2.00816	2.351	2.35339	2.089	2.20039	0.17838	4.06479	2.46295	2.60536	5.7911	3.73105	1.55246	2.3052	2.11134	2.27144	2.36294	2.26273	0.10777
984	98.3	8.79393	2.65351	7.32568	5.27706	6.01254	2.66361	2.00394	2.29641	2.29068	2.10436	2.17385	0.14418	4.27505	2.47127	2.85024	5.92557	3.88053	1.56901	2.32449	2.08002	2.28979	2.32023	2.25363	0.11677
985	98.4	9.13341	2.65633	6.55018	5.59368	5.9834	2.67489	1.95812	2.30404	2.34743	2.16275	2.19308	0.17537	3.62041	2.43634	2.64592	6.60545	3.82703	1.92279	2.26711	2.16154	2.22328	2.37271	2.25616	0.08895
986	98.5	9.57945	2.81037	6.35856	5.1992	5.9869	2.81398	2.02017	2.2621	2.32429	2.08345	2.1725	0.14399	3.76066	2.5157	2.77375	6.61166	3.91544	1.87584	2.25885	2.13958	2.30318	2.33635	2.25949	0.08601
987	98.6	9.38728	3.05151	6.63487	6.12787	6.30038	2.59652	2.05624	2.3786	2.34459	2.1249	2.22608	0.15957	3.94883	2.57275	3.24701	6.85527	4.15597	1.8852	2.30411	2.12636	2.23666	2.3236	2.24768	0.08905
988	98.7	9.28325	3.1823	6.59168	5.61787	6.16877	2.52331	2.07653	2.44522	2.32034	2.08975	2.23296	0.18044	3.63129	2.61133	3.08948	6.03415	3.84156	1.51995	2.33755	2.1954	2.36591	2.28443	2.29582	0.07498
989	98.8	9.84223	3.2636	6.58501	5.98952	6.42009	2.70105	2.0819	2.41869	2.32917	2.09095	2.23018	0.17001	4.18502	2.84572	3.34729	6.70337	4.27035	1.71352	2.26386	2.10914	2.27839	2.27783	2.23231	0.08238
990	98.9	9.5206	3.63523	6.26799	5.3748	6.19965	2.46914	2.01493	2.39764	2.31295	2.05544	2.19524	0.18875	4.35983	2.67787	3.28932	6.60675	4.23345	1.72817	2.36539	2.163	2.32339	2.27921	2.28275	0.08724
991	99	9.43615	3.90938	6.75656	6.22307	6.58129	2.26924	2.01959	2.49409	2.30042	2.08141	2.22388	0.21672	4.3465	2.7807	3.0502	5.98604	4.04086	1.46589	2.31113	2.20484	2.3058	2.27157	2.27334	0.04891
992	99.1	9.70382	3.71556	5.78272	6.31284	6.37873	2.48383	2.09209	2.47871	2.25556	2.0954	2.23044	0.18225	4.63821	2.73206	3.16575	6.14628	4.17057	1.54931	2.3181	2.13147	2.25774	2.35869	2.2665	0.09911
993	99.2	8.99449	3.74592	5.61626	5.48955	5.96156	2.19467	2.05847	2.33576	2.29838	2.1004	2.19825	0.1391	4.13523	2.74178	3.15622	6.10057	4.03345	1.49681	2.37008	2.23839	2.17442	2.44636	2.30731	0.1234
994	99.3	9.34812	3.83989	5.68705	5.11738	5.99811	2.36311	2.00593	2.37335	2.27791	2.00272	2.16498	0.18956	4.20725	2.6251	3.01909	6.26184	4.02832	1.63383	2.40003	2.19984	2.25963	2.43022	2.32243	0.11048
995	99.4	9.13022	3.61525	6.67812	4.719	6.03565	2.42081	2.00805	2.28979	2.36506	2.08468	2.1869	0.16809	4.48071	2.69646	2.8031	6.8944	4.21867	1.96207	2.29063	2.14877	2.27819	2.46207	2.29492	0.12858
996	99.5	9.07017	3.61983	6.03516	4.49978	5.80624	2.39394	2.074	2.30392	2.38114	2.07431	2.20834	0.15812	4.28751	2.62016	2.66548	6.77109	4.08606	1.9508	2.31979	2.15588	2.25845	2.41186	2.2865	0.10751
997	99.6	9.23609	3.87069	6.05598	3.70575	5.71713	2.57894	2.06279	2.37297	2.37165	2.09196	2.22484	0.1707	4.35251	2.60968	2.65835	6.32927	3.98745	1.75899	2.30458	2.17072	2.23769	2.46614	2.29478	0.12663
998	99.7	8.88961	4.01686	5.86629	4.00257	5.69383	2.30328	2.00193	2.3124	2.37815	2.0333	2.18144	0.1915	4.16422	2.65289	2.78134	7.05262	4.16277	2.04445	2.3453	2.19617	2.28175	2.37082	2.29851	0.07783
999	99.8	9.17387	3.89691	5.20802	4.72048	5.74982	2.34595	2.14253	2.26089	2.38397	2.03519	2.20565	0.15043	3.56506	2.60632	2.75968	7.57783	4.12722	2.33852	2.32752	2.15527	2.24734	2.39095	2.28027	0.10197
1000	99.9	9.04976	4.00955	5.57379	4.66318	5.82407	2.24409	2.04695	2.3711	2.37545	2.03122	2.20618	0.19306	3.76834	2.52021	2.59638	7.51665	4.1004	2.34806	2.34158	2.16333	2.13577	2.34893	2.2474	0.11359
1001	100	8.38076	3.96259	5.55241	4.84	5.68394	1.91184	2.04802	2.37652	2.34372	2.05446	2.20568	0.17886	3.86908	2.47811	2.55228	7.20337	4.02571	2.2127	2.33628	2.15732	2.20415	2.33439	2.25804	0.09128

## Sheet: EDF9b
Residue Index	RMSF (Å) Cov. Int. state	RMSF (Å) N-palmitoyl FB1-bound state
2	3.88135	3.53188
3	2.64946	2.46953
4	2.94963	2.4946
5	2.38041	2.2031
6	2.08909	1.88894
7	2.68063	2.11513
8	2.24114	2.00334
9	1.67934	1.39899
10	1.98467	1.50555
11	1.83926	1.49287
12	2.93423	2.46406
13	2.13848	1.50729
14	1.7159	1.27877
15	1.78257	1.32226
16	2.09352	1.46264
17	4.03939	3.74792
18	2.66331	2.05335
19	2.05965	1.55815
20	2.01184	1.56437
21	1.49446	1.19609
22	1.99179	1.5677
23	2.20676	1.68762
24	1.79836	1.37466
25	2.82415	2.37765
26	2.35663	1.50876
27	3.07434	2.0876
28	4.07588	2.91209
29	4.05671	3.29497
30	2.69257	1.74327
31	2.25868	1.45744
32	1.99328	1.27813
33	1.3354	0.916668
34	1.65927	1.10116
35	1.66096	1.15631
36	2.29016	1.72936
37	1.72053	1.02882
38	1.66488	1.09593
39	2.49847	1.65737
40	2.35811	1.68425
41	1.94767	1.17381
42	2.93967	1.9639
43	2.70469	1.31452
44	2.42329	1.41252
45	2.30365	1.15002
46	3.6544	1.78443
47	2.87388	1.36674
48	2.27826	1.15479
49	3.35563	1.59795
50	3.62585	1.93694
51	2.83308	1.32138
52	2.85093	1.73077
53	3.4007	1.60862
54	3.32093	1.55392
55	2.50861	1.23304
56	3.06157	1.63873
57	4.24382	2.4498
58	4.00848	3.16137
59	2.79461	1.83966
60	2.67175	1.37815
61	3.53471	2.28152
62	3.11566	1.72678
63	2.64544	1.81441
64	2.93956	1.82593
65	3.4011	2.14237
66	3.01865	2.25071
67	2.85729	2.23213
68	3.50281	2.60175
69	3.25357	2.10318
70	4.39853	3.21129
71	4.23769	2.73729
72	5.50607	3.27597
73	4.10533	3.53383
74	4.66283	3.75333
75	4.27154	3.75499
76	3.75035	4.10008
77	3.16625	2.80483
78	4.44584	3.49027
79	5.50734	4.32946
80	5.51175	3.94098
81	6.08398	4.5812
82	6.90303	4.83261
83	5.39821	3.69115
84	4.72092	4.04291
85	6.45295	5.19553
86	5.88038	4.42287
87	4.05492	3.35767
88	5.00323	4.66678
89	6.24974	5.36412
90	6.97781	5.59768
91	6.27409	4.89857
92	4.86857	3.95193
93	6.62021	5.46823
94	6.82768	4.88504
95	8.96277	6.65733
96	9.17921	6.70835
97	11.0715	7.85164
98	8.88597	6.48651
99	8.00513	5.35123
100	10.6292	7.13415
101	9.86075	6.59582
102	8.15892	5.45006
103	9.31578	6.11105
104	11.3859	7.64495
105	9.73005	6.56918
106	8.45854	5.62838
107	10.3762	6.90481
108	7.61322	5.04769
109	8.52709	5.72453
110	8.47263	5.60161
111	8.61379	5.95556
112	6.464	4.37435
113	6.31536	4.07941
114	6.43321	4.43704
115	5.27993	3.97147
116	3.8491	2.55905
117	4.50705	2.95497
118	4.91026	3.66227
119	2.9379	2.3472
120	2.81179	2.40507
121	4.17577	3.28812
122	3.08254	2.3739
123	2.44001	2.5121
124	3.63843	2.57848
125	4.961	2.78235
126	4.98978	2.70162
127	3.96315	2.33284
128	3.57366	2.10521
129	3.42975	1.91912
130	3.4864	1.93358
131	3.7672	2.07888
132	2.55893	1.44203
133	2.72658	1.3533
134	2.97485	1.56489
135	2.19238	1.30843
136	2.05458	1.21202
137	2.07783	1.04975
138	2.41499	1.68605
139	1.44834	1.161
140	1.4589	0.911505
141	1.79514	1.44613
142	1.35659	1.55912
143	1.32297	1.4906
144	1.39078	1.37975
145	1.33833	1.38411
146	1.71098	2.17585
147	1.35778	1.75569
148	1.53684	1.32997
149	1.2771	1.42797
150	1.78516	2.06459
151	1.99265	2.15639
152	1.62609	1.34966
153	1.80967	1.63229
154	2.67811	2.30698
155	2.82116	2.33119
156	2.17338	1.45063
157	2.69166	1.59972
158	2.09937	1.47042
159	2.40943	1.78936
160	3.39807	3.65022
161	3.80848	2.29482
162	2.867	1.60272
163	3.18295	1.80105
164	3.31207	1.87338
165	2.57494	1.24577
166	2.17006	1.25612
167	3.56052	1.97857
168	2.58982	1.7133
169	1.77337	1.13121
170	1.70768	1.17778
171	2.29371	1.74758
172	2.03002	1.36128
173	2.21852	1.35927
174	1.84595	1.20134
175	1.93159	1.29375
176	2.04234	1.48738
177	1.83299	1.52184
178	1.38907	0.992103
179	1.52471	0.9989
180	1.58826	1.09007
181	1.18145	1.17471
182	0.839016	0.650343
183	1.35633	0.916396
184	1.35033	0.967803
185	1.15519	0.87866
186	1.34528	1.01317
187	1.59584	0.864144
188	1.76692	1.43648
189	1.76798	1.53653
190	2.32567	1.87573
191	2.33453	1.33959
192	2.38991	1.78179
193	2.92111	1.97083
194	3.43302	1.81674
195	3.03686	1.7714
196	3.73234	2.19742
197	4.94683	2.92404
198	4.30529	3.11656
199	4.0183	2.54521
200	4.92034	2.68698
201	5.06998	2.79209
202	7.20934	3.32293
203	5.02589	2.41493
204	4.56965	2.43805
205	3.96486	2.34736
206	3.50326	1.98434
207	3.49907	2.08315
208	3.28526	2.16261
209	3.13054	2.10744
210	2.99686	1.87588
211	2.1701	1.43599
212	2.33391	1.70994
213	2.56033	1.71081
214	2.08537	1.41919
215	1.57	1.2311
216	1.72611	1.3229
217	2.50106	1.77046
218	1.45167	1.15771
219	1.11926	0.980852
220	1.26823	0.892947
221	1.63896	1.58211
222	0.893829	0.738315
223	1.03936	0.692955
224	1.33472	1.15443
225	1.33486	1.06713
226	1.32705	0.889317
227	1.25504	1.00928
228	1.14733	0.826196
229	1.94163	1.19055
230	1.71741	1.20362
231	1.12747	0.787909
232	1.30742	1.08062
233	1.62952	1.18462
234	1.43025	1.06127
235	1.27942	0.88158
236	1.68557	1.55068
237	1.82913	1.51989
238	1.73594	1.33624
239	1.54264	1.17876
240	1.61469	1.40335
241	1.89275	1.4936
242	1.81359	1.4012
243	1.46016	1.2576
244	1.88409	1.60056
245	2.30304	1.51702
246	2.03166	1.38195
247	1.90432	1.31781
248	2.36363	1.52377
249	2.60335	1.58867
250	2.24757	1.4633
251	2.55202	1.58815
252	3.19936	1.92896
253	3.02957	1.81865
254	2.92413	1.79247
255	3.77781	2.6334
256	2.96665	2.02586
257	3.68763	2.67922
258	3.71974	2.72467
259	2.79429	2.08926
260	2.86822	1.89269
261	3.28355	2.14448
262	2.85249	2.29756
263	2.31968	1.76851
264	3.07139	1.85469
265	2.98119	2.0252
266	2.59995	2.12396
267	2.41811	1.6478
268	2.78628	1.8218
269	2.90021	1.91606
270	2.27244	1.62169
271	2.61886	1.62285
272	2.98116	2.02256
273	2.64678	1.72977
274	2.26923	1.51162
275	2.32212	1.48273
276	3.07307	1.92248
277	2.86061	1.75786
278	2.52697	1.64105
279	2.39622	1.59536
280	2.85178	1.69922
281	3.30777	2.00211
282	2.51043	1.57182
283	2.17142	1.37451
284	2.58086	1.55706
285	2.96617	1.83364
286	2.54303	1.4324
287	2.49404	1.30521
288	3.08655	1.66857
289	3.48185	1.91196
290	2.99645	1.7306
291	2.50547	1.37741
292	3.68063	1.73409
293	3.48552	1.97594
294	2.8819	1.62558
295	2.44091	1.42949
296	2.61733	1.53857
297	2.86398	1.723
298	2.31487	1.3031
299	2.38901	1.43855
300	2.08165	1.23233
301	2.71016	1.444
302	3.12588	1.65025
303	2.47067	1.50006
304	1.96224	1.36483
305	2.50305	1.362
306	3.12086	1.86651
307	2.48408	1.38403
308	2.24654	1.30454
309	3.26614	2.01246
310	3.19631	1.84104
311	2.41556	1.46277
312	2.82166	1.63945
313	3.25464	1.79859
314	3.11361	1.71246
315	2.70349	1.56456
316	3.40467	1.92686
317	3.87025	2.13726
318	3.40915	1.79551
319	3.44536	2.02369
320	4.40477	2.61061
321	3.90566	2.22391
322	3.27311	1.94009
323	3.92283	2.28267
324	4.56324	2.71886
325	3.82214	2.31986
326	3.64431	2.19648
327	4.33318	2.45925
328	4.66166	2.91444
329	3.74486	2.31099
330	4.09465	2.51203
331		2.81069
332		2.97629
333		3.18764

## Sheet: EDF9d
			Salt bridge										H-bond
Frame	Time (ns)	Salt Bridges (Ligand-Receptor) total	Lys 92	Arg118	Arg 121	Lys 125	Arg131	Lys249	Lys255	Lys328	Arg332	Lys324	Asp242	Arg138	Arg275	Tyr 253
1	0	3	0	0	0	2	0	0	0	1	0	0	2	1	1	1
2	0.1	3	0	0	0	2	0	0	0	1	0	0	2	0	1	1
3	0.2	3	0	0	0	2	0	0	0	1	0	0	2	0	1	1
4	0.3	5	0	0	1	2	0	1	0	1	0	0	1	0	1	0
5	0.4	4	0	0	1	2	0	1	0	0	0	0	2	0	1	1
6	0.5	3	0	0	1	2	0	0	0	0	0	0	2	2	1	1
7	0.6	4	0	0	0	2	0	1	0	1	0	0	1	0	1	0
8	0.7	3	0	0	0	2	0	0	0	1	0	0	1	0	1	0
9	0.8	5	0	0	1	2	0	1	0	1	0	0	2	0	1	0
10	0.9	5	0	0	1	2	0	1	0	1	0	0	2	0	1	0
11	1	5	0	0	1	2	0	1	0	1	0	0	2	0	1	0
12	1.1	5	0	0	1	2	0	0	0	1	0	1	2	0	1	0
13	1.2	4	0	0	1	1	0	1	0	1	0	0	2	0	1	0
14	1.3	4	0	1	1	0	0	1	0	1	0	0	2	0	1	0
15	1.4	4	0	0	1	1	0	1	0	1	0	0	1	0	1	0
16	1.5	3	0	0	1	1	0	0	0	1	0	0	2	0	1	0
17	1.6	3	0	0	1	1	0	0	0	1	0	0	2	0	1	0
18	1.7	3	0	0	1	1	0	1	0	0	0	0	2	0	1	0
19	1.8	3	0	0	1	1	0	1	0	0	0	0	1	0	1	0
20	1.9	3	0	0	1	1	0	0	0	1	0	0	1	0	1	1
21	2	3	0	0	0	1	0	1	0	1	0	0	1	0	1	1
22	2.1	2	0	0	0	1	0	0	0	1	0	0	1	0	1	0
23	2.2	3	0	0	1	1	0	0	0	1	0	0	1	0	1	1
24	2.3	4	0	0	1	1	0	1	0	1	0	0	1	0	1	1
25	2.4	3	0	0	0	1	0	1	0	1	0	0	1	0	1	1
26	2.5	3	0	0	0	1	0	1	0	1	0	0	1	0	1	1
27	2.6	4	0	0	1	1	0	1	0	1	0	0	1	1	2	1
28	2.7	3	0	0	1	0	0	1	0	1	0	0	1	0	1	1
29	2.8	1	0	0	0	1	0	0	0	0	0	0	1	1	1	1
30	2.9	0	0	0	0	0	0	0	0	0	0	0	0	2	1	1
31	3	1	0	1	0	0	0	0	0	0	0	0	1	1	1	1
32	3.1	3	0	0	0	1	1	1	0	0	0	0	0	1	1	1
33	3.2	3	0	0	1	1	0	1	0	0	0	0	1	0	1	1
34	3.3	3	0	1	1	0	0	1	0	0	0	0	0	0	1	1
35	3.4	2	0	0	0	0	1	1	0	0	0	0	1	1	1	1
36	3.5	3	0	0	1	1	0	1	0	0	0	0	1	0	1	1
37	3.6	2	0	0	0	1	0	1	0	0	0	0	1	0	1	1
38	3.7	2	0	0	0	1	0	1	0	0	0	0	1	0	1	1
39	3.8	3	0	1	0	1	0	1	0	0	0	0	1	0	1	1
40	3.9	3	0	0	0	1	0	1	0	1	0	0	0	0	1	1
41	4	4	0	1	1	1	0	1	0	0	0	0	1	0	1	1
42	4.1	3	0	1	1	1	0	0	0	0	0	0	1	0	1	1
43	4.2	4	0	0	1	2	0	1	0	0	0	0	1	1	1	1
44	4.3	4	0	0	0	2	0	1	0	1	0	0	1	1	1	1
45	4.4	4	0	0	1	1	0	1	0	1	0	0	1	2	1	1
46	4.5	3	0	0	0	1	0	1	0	1	0	0	1	0	1	1
47	4.6	3	0	0	0	1	0	1	0	1	0	0	1	0	1	1
48	4.7	4	0	0	1	2	0	0	0	1	0	0	1	0	1	0
49	4.8	4	0	0	1	2	0	0	0	1	0	0	1	0	1	1
50	4.9	2	0	0	1	1	0	0	0	0	0	0	0	0	1	1
51	5	4	0	0	1	2	0	0	0	1	0	0	2	0	1	1
52	5.1	4	0	0	1	3	0	0	0	0	0	0	1	1	1	1
53	5.2	4	0	1	1	2	0	0	0	0	0	0	2	0	1	1
54	5.3	4	0	0	1	3	0	0	0	0	0	0	0	0	1	1
55	5.4	2	0	0	1	1	0	0	0	0	0	0	1	1	1	1
56	5.5	4	0	0	1	2	0	0	0	1	0	0	1	0	1	1
57	5.6	4	0	0	1	2	0	0	0	1	0	0	2	0	1	1
58	5.7	4	0	0	1	2	0	0	0	1	0	0	1	1	1	1
59	5.8	2	0	0	0	2	0	0	0	0	0	0	1	0	1	1
60	5.9	4	0	0	1	3	0	0	0	0	0	0	1	0	1	1
61	6	3	0	0	0	3	0	0	0	0	0	0	1	0	1	1
62	6.1	4	0	1	1	2	0	0	0	0	0	0	1	0	1	1
63	6.2	4	0	1	1	2	0	0	0	0	0	0	2	1	1	0
64	6.3	1	0	1	0	0	0	0	0	0	0	0	2	1	1	1
65	6.4	4	0	1	1	2	0	0	0	0	0	0	2	1	1	1
66	6.5	4	0	1	1	1	0	1	0	0	0	0	1	0	1	1
67	6.6	4	0	1	1	1	0	1	0	0	0	0	0	0	1	1
68	6.7	3	0	1	0	1	0	1	0	0	0	0	0	0	2	1
69	6.8	3	0	1	0	1	0	1	0	0	0	0	1	0	1	1
70	6.9	3	0	1	0	0	0	1	0	1	0	0	1	0	1	1
71	7	3	0	1	0	0	1	1	0	0	0	0	2	1	1	1
72	7.1	3	0	1	0	1	0	1	0	0	0	0	2	1	1	1
73	7.2	3	0	0	0	1	0	1	0	1	0	0	2	1	1	1
74	7.3	1	0	0	0	0	0	1	0	0	0	0	2	2	1	1
75	7.4	2	0	0	0	1	0	1	0	0	0	0	1	0	1	1
76	7.5	4	0	1	0	1	0	1	0	1	0	0	2	1	1	1
77	7.6	2	0	1	0	1	0	0	0	0	0	0	2	1	1	1
78	7.7	4	0	1	0	1	0	1	0	1	0	0	2	1	1	1
79	7.8	1	0	0	0	1	0	0	0	0	0	0	2	0	1	1
80	7.9	4	0	2	0	1	0	1	0	0	0	0	2	1	1	1
81	8	3	0	1	0	1	0	1	0	0	0	0	2	2	1	1
82	8.1	2	0	1	0	1	0	0	0	0	0	0	1	1	1	1
83	8.2	4	0	1	0	1	0	1	0	1	0	0	2	0	1	1
84	8.3	2	0	1	0	1	0	0	0	0	0	0	1	0	1	1
85	8.4	2	0	1	0	1	0	0	0	0	0	0	1	0	1	1
86	8.5	3	0	1	0	1	0	1	0	0	0	0	2	1	1	1
87	8.6	4	0	1	0	1	1	1	0	0	0	0	2	2	1	1
88	8.7	3	0	0	0	1	0	1	0	1	0	0	2	0	1	1
89	8.8	3	0	1	0	1	0	1	0	0	0	0	1	0	1	1
90	8.9	4	0	1	0	2	0	1	0	0	0	0	1	0	2	1
91	9	3	0	1	0	1	0	1	0	0	0	0	1	0	2	1
92	9.1	2	0	1	0	0	0	1	0	0	0	0	1	0	1	1
93	9.2	3	0	1	0	0	1	1	0	0	0	0	1	0	1	1
94	9.3	2	0	1	0	0	0	1	0	0	0	0	1	1	1	1
95	9.4	2	0	2	0	0	0	0	0	0	0	0	1	0	1	1
96	9.5	3	0	1	0	1	0	1	0	0	0	0	1	1	1	1
97	9.6	4	0	2	0	1	0	1	0	0	0	0	2	2	1	1
98	9.7	4	0	1	0	1	1	1	0	0	0	0	2	1	1	1
99	9.8	4	0	1	0	2	0	1	0	0	0	0	1	1	1	1
100	9.9	4	0	2	0	1	0	1	0	0	0	0	2	1	1	1
101	10	3	0	1	0	1	0	1	0	0	0	0	1	1	1	1
102	10.1	4	0	1	0	2	0	1	0	0	0	0	1	1	1	1
103	10.2	2	0	1	0	0	0	1	0	0	0	0	2	0	1	1
104	10.3	3	0	1	0	1	0	1	0	0	0	0	1	1	1	1
105	10.4	3	0	1	0	1	0	1	0	0	0	0	2	0	1	1
106	10.5	2	0	0	0	1	0	1	0	0	0	0	2	0	1	0
107	10.6	2	0	1	0	1	0	0	0	0	0	0	2	0	1	1
108	10.7	3	0	0	0	2	0	1	0	0	0	0	2	0	1	1
109	10.8	2	0	0	0	1	0	1	0	0	0	0	1	0	1	1
110	10.9	4	0	2	0	1	0	1	0	0	0	0	1	1	1	1
111	11	3	0	1	0	1	1	0	0	0	0	0	2	1	1	1
112	11.1	3	0	1	0	1	0	1	0	0	0	0	1	1	1	1
113	11.2	3	0	2	0	0	0	1	0	0	0	0	1	0	1	1
114	11.3	3	0	1	0	1	0	1	0	0	0	0	1	1	0	1
115	11.4	2	0	1	0	1	0	0	0	0	0	0	1	0	1	1
116	11.5	2	0	0	0	1	0	1	0	0	0	0	1	0	1	1
117	11.6	3	0	0	0	1	1	1	0	0	0	0	1	0	1	1
118	11.7	3	0	1	0	1	0	1	0	0	0	0	1	0	1	1
119	11.8	3	0	1	0	1	0	1	0	0	0	0	1	1	1	1
120	11.9	2	0	0	0	1	0	1	0	0	0	0	1	0	1	1
121	12	3	0	1	0	1	0	1	0	0	0	0	2	1	1	1
122	12.1	3	0	1	0	1	0	1	0	0	0	0	1	0	1	1
123	12.2	3	0	1	0	1	0	1	0	0	0	0	1	1	1	1
124	12.3	4	0	1	0	1	1	1	0	0	0	0	1	1	1	0
125	12.4	3	0	1	0	1	0	1	0	0	0	0	1	1	1	0
126	12.5	3	0	0	0	1	0	1	0	1	0	0	1	1	1	0
127	12.6	2	0	0	0	1	0	1	0	0	0	0	1	1	1	0
128	12.7	3	0	0	0	1	1	1	0	0	0	0	1	1	1	0
129	12.8	2	0	0	0	1	0	1	0	0	0	0	1	1	1	0
130	12.9	2	0	0	0	1	0	1	0	0	0	0	1	1	1	0
131	13	2	0	0	0	1	0	1	0	0	0	0	1	2	1	0
132	13.1	2	0	0	0	1	0	1	0	0	0	0	2	0	1	0
133	13.2	2	0	0	0	1	0	1	0	0	0	0	1	0	1	0
134	13.3	2	0	0	0	1	1	0	0	0	0	0	2	0	1	0
135	13.4	2	0	0	0	1	0	1	0	0	0	0	2	0	1	1
136	13.5	2	0	1	0	0	0	1	0	0	0	0	2	0	1	1
137	13.6	2	0	1	0	0	0	1	0	0	0	0	2	0	1	1
138	13.7	2	0	1	0	0	0	1	0	0	0	0	2	0	1	1
139	13.8	2	0	1	0	0	0	1	0	0	0	0	2	0	1	1
140	13.9	1	0	1	0	0	0	0	0	0	0	0	2	0	1	1
141	14	3	0	2	0	0	0	1	0	0	0	0	2	0	1	1
142	14.1	2	0	1	0	0	0	1	0	0	0	0	1	0	1	1
143	14.2	2	0	1	0	0	0	1	0	0	0	0	2	0	1	1
144	14.3	2	0	1	0	0	0	1	0	0	0	0	2	0	1	1
145	14.4	2	0	1	0	0	0	1	0	0	0	0	2	0	1	1
146	14.5	2	0	0	0	1	0	1	0	0	0	0	2	0	1	0
147	14.6	2	0	1	0	0	0	1	0	0	0	0	2	0	1	1
148	14.7	1	0	0	0	1	0	0	0	0	0	0	1	0	1	1
149	14.8	4	0	1	0	2	0	1	0	0	0	0	1	0	1	0
150	14.9	3	0	1	0	1	0	1	0	0	0	0	2	0	1	1
151	15	3	0	1	0	1	0	1	0	0	0	0	2	0	1	0
152	15.1	3	0	1	0	1	0	1	0	0	0	0	1	0	1	1
153	15.2	3	0	0	0	2	0	1	0	0	0	0	2	0	1	1
154	15.3	3	0	1	0	1	0	1	0	0	0	0	2	0	1	1
155	15.4	3	0	1	0	0	0	1	0	1	0	0	2	0	1	1
156	15.5	2	0	1	0	0	0	1	0	0	0	0	2	0	1	1
157	15.6	4	0	2	0	0	0	1	0	1	0	0	2	0	1	1
158	15.7	4	0	1	0	1	0	1	0	1	0	0	2	0	1	1
159	15.8	4	0	1	0	1	0	1	0	1	0	0	2	0	1	1
160	15.9	3	0	0	0	1	0	1	0	1	0	0	1	0	1	1
161	16	3	0	0	0	1	0	1	0	1	0	0	2	0	1	1
162	16.1	1	0	0	0	0	0	0	0	1	0	0	1	1	1	1
163	16.2	2	0	0	0	0	0	1	0	1	0	0	1	0	1	1
164	16.3	2	0	0	0	0	0	1	0	1	0	0	1	0	1	1
165	16.4	2	0	0	0	1	0	1	0	0	0	0	2	0	1	0
166	16.5	4	0	0	0	1	1	1	0	1	0	0	3	0	1	1
167	16.6	2	0	0	0	0	0	1	0	1	0	0	2	0	1	1
168	16.7	5	0	2	0	1	0	1	0	1	0	0	2	0	1	1
169	16.8	1	0	0	0	0	0	1	0	0	0	0	2	0	1	1
170	16.9	2	0	0	0	1	0	1	0	0	0	0	2	0	1	1
171	17	2	0	0	0	0	0	1	0	1	0	0	2	0	1	1
172	17.1	2	0	1	0	0	0	1	0	0	0	0	2	0	1	1
173	17.2	3	0	1	0	1	0	1	0	0	0	0	2	0	1	1
174	17.3	3	0	1	0	1	0	1	0	0	0	0	2	0	1	1
175	17.4	4	0	2	0	1	0	1	0	0	0	0	2	0	1	1
176	17.5	3	0	1	0	1	0	1	0	0	0	0	2	0	1	1
177	17.6	3	0	2	0	1	0	0	0	0	0	0	2	0	1	1
178	17.7	2	0	0	0	1	0	1	0	0	0	0	2	0	1	1
179	17.8	4	0	1	0	1	1	1	0	0	0	0	3	0	1	1
180	17.9	2	0	1	0	0	0	1	0	0	0	0	2	0	1	1
181	18	2	0	1	0	1	0	0	0	0	0	0	2	0	1	1
182	18.1	3	0	1	0	1	0	1	0	0	0	0	3	0	1	1
183	18.2	2	0	1	0	1	0	0	0	0	0	0	2	0	1	1
184	18.3	4	0	2	0	1	0	1	0	0	0	0	2	0	1	1
185	18.4	1	0	0	0	1	0	0	0	0	0	0	2	0	1	1
186	18.5	3	0	1	0	1	0	1	0	0	0	0	2	0	1	1
187	18.6	4	0	2	0	2	0	0	0	0	0	0	2	0	1	1
188	18.7	2	0	0	0	1	0	1	0	0	0	0	2	0	1	0
189	18.8	5	0	1	0	2	1	1	0	0	0	0	2	2	1	1
190	18.9	2	0	1	0	0	0	1	0	0	0	0	2	1	1	1
191	19	3	0	1	0	1	0	1	0	0	0	0	2	0	1	1
192	19.1	4	0	1	0	2	0	1	0	0	0	0	1	0	1	0
193	19.2	4	0	1	0	1	0	1	0	1	0	0	2	1	1	1
194	19.3	3	0	1	0	1	0	1	0	0	0	0	2	1	1	1
195	19.4	4	0	1	0	1	0	1	0	1	0	0	2	0	1	1
196	19.5	3	0	1	0	1	0	1	0	0	0	0	2	0	1	1
197	19.6	3	0	1	0	1	0	1	0	0	0	0	2	0	1	1
198	19.7	3	0	1	0	1	0	1	0	0	0	0	2	0	1	1
199	19.8	3	0	1	0	1	0	1	0	0	0	0	2	0	1	1
200	19.9	3	0	1	0	1	0	1	0	0	0	0	2	0	1	1
201	20	1	0	0	0	0	0	1	0	0	0	0	2	0	1	1
202	20.1	2	0	1	0	0	0	1	0	0	0	0	2	0	1	1
203	20.2	3	0	1	0	1	0	1	0	0	0	0	2	0	1	1
204	20.3	2	0	1	0	0	0	1	0	0	0	0	1	0	1	1
205	20.4	2	0	1	0	1	0	0	0	0	0	0	2	1	1	1
206	20.5	3	0	1	0	1	0	0	0	1	0	0	2	0	1	1
207	20.6	2	0	1	0	1	0	0	0	0	0	0	2	0	1	1
208	20.7	2	0	0	0	1	0	1	0	0	0	0	2	0	1	1
209	20.8	2	0	1	0	1	0	0	0	0	0	0	2	0	1	1
210	20.9	1	0	0	0	0	0	1	0	0	0	0	2	0	1	1
211	21	3	0	0	0	1	1	1	0	0	0	0	2	0	1	1
212	21.1	1	0	0	0	1	0	0	0	0	0	0	2	0	1	1
213	21.2	3	0	0	0	1	1	1	0	0	0	0	2	0	1	1
214	21.3	2	0	0	0	1	0	1	0	0	0	0	2	0	1	1
215	21.4	2	0	0	0	1	0	1	0	0	0	0	2	0	1	1
216	21.5	3	0	0	0	1	1	1	0	0	0	0	3	0	1	1
217	21.6	2	0	0	0	1	0	1	0	0	0	0	1	0	1	1
218	21.7	2	0	0	0	1	0	1	0	0	0	0	1	0	1	1
219	21.8	2	0	0	0	1	0	1	0	0	0	0	2	0	1	1
220	21.9	2	0	0	0	1	0	1	0	0	0	0	2	0	1	1
221	22	3	0	0	0	1	0	1	0	1	0	0	3	0	1	1
222	22.1	3	0	0	0	1	0	1	0	1	0	0	2	0	1	1
223	22.2	2	0	0	0	1	0	1	0	0	0	0	1	0	1	1
224	22.3	2	0	0	0	1	0	1	0	0	0	0	2	0	1	1
225	22.4	3	0	0	0	2	0	1	0	0	0	0	1	0	1	1
226	22.5	3	0	1	0	1	1	0	0	0	0	0	2	0	1	1
227	22.6	3	0	1	0	1	0	1	0	0	0	0	2	1	1	1
228	22.7	3	0	1	0	1	0	1	0	0	0	0	2	0	1	1
229	22.8	4	0	1	0	1	0	1	0	1	0	0	2	0	1	1
230	22.9	3	0	0	0	2	0	0	0	1	0	0	2	0	1	1
231	23	2	0	0	0	1	0	1	0	0	0	0	2	0	1	1
232	23.1	2	0	0	0	1	0	1	0	0	0	0	2	0	1	1
233	23.2	2	0	0	0	1	0	1	0	0	0	0	2	0	1	1
234	23.3	3	0	0	0	2	0	1	0	0	0	0	2	0	1	1
235	23.4	2	0	0	0	1	0	1	0	0	0	0	2	0	1	0
236	23.5	3	0	0	0	2	0	1	0	0	0	0	2	1	1	1
237	23.6	2	0	0	0	1	0	1	0	0	0	0	2	0	1	0
238	23.7	2	0	0	0	1	0	1	0	0	0	0	1	0	1	1
239	23.8	2	0	0	0	1	0	1	0	0	0	0	1	0	1	1
240	23.9	1	0	0	0	1	0	0	0	0	0	0	1	0	0	1
241	24	2	0	0	0	1	0	1	0	0	0	0	2	0	1	1
242	24.1	1	0	0	0	0	0	1	0	0	0	0	1	0	1	1
243	24.2	2	0	0	0	1	0	1	0	0	0	0	0	0	1	1
244	24.3	2	0	0	0	1	0	1	0	0	0	0	1	0	1	1
245	24.4	2	0	0	0	1	0	1	0	0	0	0	1	0	1	1
246	24.5	1	0	0	0	0	0	1	0	0	0	0	3	0	1	1
247	24.6	2	0	0	0	1	0	1	0	0	0	0	2	1	1	1
248	24.7	2	0	0	0	0	0	1	0	0	1	0	2	0	1	1
249	24.8	2	0	0	0	0	1	1	0	0	0	0	2	0	1	1
250	24.9	2	0	0	0	1	0	1	0	0	0	0	2	0	1	1
251	25	1	0	0	0	0	0	1	0	0	0	0	2	0	1	1
252	25.1	4	0	2	0	1	0	1	0	0	0	0	2	0	1	1
253	25.2	1	0	0	0	0	0	1	0	0	0	0	2	0	1	1
254	25.3	2	0	0	0	1	0	1	0	0	0	0	2	0	1	1
255	25.4	3	0	1	0	1	0	1	0	0	0	0	2	0	1	1
256	25.5	3	0	1	0	1	0	1	0	0	0	0	2	0	1	1
257	25.6	2	0	0	0	1	0	1	0	0	0	0	2	0	1	1
258	25.7	2	0	0	0	1	0	1	0	0	0	0	2	0	1	1
259	25.8	2	0	0	0	1	0	1	0	0	0	0	2	0	1	1
260	25.9	2	0	0	0	1	0	1	0	0	0	0	2	0	1	1
261	26	3	0	1	0	1	0	1	0	0	0	0	2	0	1	1
262	26.1	3	0	1	0	1	0	1	0	0	0	0	2	0	1	1
263	26.2	3	0	2	0	0	0	1	0	0	0	0	2	0	1	1
264	26.3	4	0	1	0	1	1	1	0	0	0	0	2	0	1	1
265	26.4	2	0	1	0	0	0	1	0	0	0	0	1	0	1	1
266	26.5	3	0	1	0	1	0	1	0	0	0	0	2	0	1	0
267	26.6	2	0	1	0	0	0	1	0	0	0	0	2	0	1	1
268	26.7	2	0	1	0	0	0	1	0	0	0	0	2	0	1	1
269	26.8	1	0	0	0	0	0	1	0	0	0	0	2	0	1	1
270	26.9	3	0	1	0	1	0	1	0	0	0	0	2	0	1	1
271	27	3	0	1	0	1	0	1	0	0	0	0	2	0	1	1
272	27.1	2	0	1	0	0	0	1	0	0	0	0	2	0	1	1
273	27.2	2	0	0	0	1	0	1	0	0	0	0	2	0	1	1
274	27.3	4	0	1	0	1	0	1	0	1	0	0	2	0	1	1
275	27.4	4	0	1	0	1	1	1	0	0	0	0	2	0	1	1
276	27.5	3	0	1	0	1	0	1	0	0	0	0	2	0	1	1
277	27.6	3	0	1	0	1	0	1	0	0	0	0	2	0	1	0
278	27.7	2	0	0	0	1	0	1	0	0	0	0	2	0	1	1
279	27.8	4	0	2	0	1	0	1	0	0	0	0	2	0	1	1
280	27.9	3	0	1	0	1	0	1	0	0	0	0	1	0	1	1
281	28	2	0	0	0	1	0	1	0	0	0	0	2	0	1	1
282	28.1	3	0	1	0	1	0	1	0	0	0	0	2	0	1	1
283	28.2	4	0	1	0	1	0	1	0	1	0	0	2	1	1	1
284	28.3	3	0	1	0	1	0	1	0	0	0	0	1	0	1	1
285	28.4	3	0	1	0	1	0	1	0	0	0	0	2	0	1	1
286	28.5	3	0	1	0	1	0	1	0	0	0	0	2	0	1	1
287	28.6	3	0	1	0	1	0	1	0	0	0	0	2	0	1	1
288	28.7	3	0	1	0	1	0	1	0	0	0	0	2	0	1	1
289	28.8	3	0	1	0	1	0	1	0	0	0	0	2	0	1	1
290	28.9	2	0	0	0	1	0	1	0	0	0	0	2	0	1	1
291	29	3	0	1	0	1	0	1	0	0	0	0	2	0	1	1
292	29.1	4	0	2	0	1	0	1	0	0	0	0	1	0	1	1
293	29.2	3	0	1	0	1	0	1	0	0	0	0	2	0	1	1
294	29.3	3	0	1	0	1	0	1	0	0	0	0	2	0	1	1
295	29.4	3	0	1	0	1	0	1	0	0	0	0	2	0	1	1
296	29.5	3	0	1	0	1	0	1	0	0	0	0	2	0	1	0
297	29.6	4	0	1	0	2	0	1	0	0	0	0	2	0	1	1
298	29.7	4	0	1	0	1	0	1	0	1	0	0	2	0	1	1
299	29.8	4	0	2	0	1	0	1	0	0	0	0	2	0	1	1
300	29.9	3	0	1	0	1	0	1	0	0	0	0	2	0	1	1
301	30	4	0	1	0	2	0	1	0	0	0	0	2	0	1	1
302	30.1	3	0	1	0	1	0	1	0	0	0	0	2	0	1	1
303	30.2	2	0	1	0	1	0	0	0	0	0	0	2	0	1	1
304	30.3	2	0	1	0	1	0	0	0	0	0	0	2	0	1	1
305	30.4	4	0	1	0	2	0	1	0	0	0	0	2	0	1	0
306	30.5	4	0	1	0	1	0	1	0	1	0	0	2	0	1	1
307	30.6	5	0	2	0	1	1	1	0	0	0	0	2	0	1	1
308	30.7	2	0	1	0	0	0	1	0	0	0	0	2	1	1	1
309	30.8	4	0	2	0	1	0	1	0	0	0	0	2	0	1	1
310	30.9	1	0	0	0	0	0	0	0	1	0	0	2	0	1	1
311	31	3	0	1	0	1	0	1	0	0	0	0	1	1	1	1
312	31.1	3	0	1	0	1	0	0	0	1	0	0	1	0	1	1
313	31.2	3	0	1	0	0	0	1	0	1	0	0	2	1	1	1
314	31.3	4	0	1	0	1	0	1	0	1	0	0	2	2	1	1
315	31.4	3	0	0	0	1	0	1	0	1	0	0	2	0	1	1
316	31.5	3	0	0	0	1	0	1	0	1	0	0	2	0	1	1
317	31.6	3	0	0	0	1	0	1	0	1	0	0	2	0	1	1
318	31.7	3	0	1	0	0	0	1	0	1	0	0	1	1	1	1
319	31.8	2	0	0	0	1	0	1	0	0	0	0	2	0	1	1
320	31.9	3	0	0	0	1	0	1	0	1	0	0	2	0	1	1
321	32	3	0	0	0	1	0	1	0	1	0	0	2	0	1	1
322	32.1	3	0	0	0	1	0	1	0	1	0	0	1	1	1	1
323	32.2	2	0	0	0	1	0	1	0	0	0	0	2	1	1	1
324	32.3	4	0	1	0	1	0	1	0	1	0	0	2	0	1	1
325	32.4	4	0	1	0	1	1	1	0	0	0	0	3	0	1	1
326	32.5	5	0	1	0	1	1	1	0	1	0	0	2	0	1	1
327	32.6	3	0	0	0	1	0	1	0	1	0	0	2	0	1	1
328	32.7	5	0	1	0	1	1	1	0	1	0	0	1	0	1	1
329	32.8	2	0	0	0	0	0	1	0	1	0	0	2	0	1	1
330	32.9	4	0	1	0	1	0	1	0	1	0	0	2	0	1	1
331	33	4	0	1	0	1	0	1	0	1	0	0	2	0	1	1
332	33.1	4	0	1	0	1	0	1	0	1	0	0	2	0	1	1
333	33.2	4	0	1	0	1	0	1	0	1	0	0	2	0	1	1
334	33.3	3	0	0	0	1	0	1	0	1	0	0	2	0	1	1
335	33.4	2	0	1	0	0	0	1	0	0	0	0	1	0	1	1
336	33.5	4	0	1	0	2	0	1	0	0	0	0	2	0	1	1
337	33.6	2	0	0	0	1	0	1	0	0	0	0	2	1	1	1
338	33.7	1	0	0	0	0	0	1	0	0	0	0	2	0	1	1
339	33.8	2	0	0	0	1	0	1	0	0	0	0	2	0	1	1
340	33.9	3	0	0	0	2	0	1	0	0	0	0	2	0	1	0
341	34	3	0	0	0	2	0	1	0	0	0	0	2	0	1	1
342	34.1	2	0	0	0	1	0	1	0	0	0	0	3	0	1	1
343	34.2	2	0	0	0	1	0	1	0	0	0	0	2	1	1	1
344	34.3	1	0	0	0	0	0	1	0	0	0	0	2	2	1	1
345	34.4	2	0	0	0	1	0	1	0	0	0	0	2	0	1	1
346	34.5	2	0	0	0	1	0	1	0	0	0	0	2	0	1	1
347	34.6	2	0	1	0	1	0	0	0	0	0	0	2	0	1	1
348	34.7	2	0	0	0	1	0	1	0	0	0	0	1	0	0	1
349	34.8	2	0	0	0	1	0	1	0	0	0	0	3	0	1	1
350	34.9	2	0	0	0	1	0	1	0	0	0	0	2	0	1	0
351	35	2	0	0	0	1	0	1	0	0	0	0	2	0	1	0
352	35.1	2	0	0	0	1	0	1	0	0	0	0	2	0	1	0
353	35.2	3	0	0	0	1	1	1	0	0	0	0	2	0	1	0
354	35.3	3	0	0	0	1	1	1	0	0	0	0	2	0	1	0
355	35.4	2	0	0	0	1	0	1	0	0	0	0	2	0	1	1
356	35.5	1	0	0	0	1	0	0	0	0	0	0	2	0	1	1
357	35.6	1	0	0	0	1	0	0	0	0	0	0	2	0	1	1
358	35.7	2	0	0	0	1	0	1	0	0	0	0	2	0	1	1
359	35.8	2	0	0	0	1	0	1	0	0	0	0	2	0	1	1
360	35.9	1	0	0	0	1	0	0	0	0	0	0	2	0	1	1
361	36	2	0	0	0	1	0	1	0	0	0	0	2	0	1	1
362	36.1	2	0	0	0	1	0	1	0	0	0	0	1	0	1	1
363	36.2	3	0	0	0	2	0	1	0	0	0	0	1	0	1	1
364	36.3	2	0	0	0	1	0	1	0	0	0	0	2	0	1	1
365	36.4	2	0	0	0	2	0	0	0	0	0	0	2	0	1	1
366	36.5	3	0	0	0	2	0	1	0	0	0	0	2	0	1	0
367	36.6	3	0	0	0	2	0	1	0	0	0	0	0	0	2	1
368	36.7	2	0	0	0	1	0	1	0	0	0	0	2	0	1	1
369	36.8	2	0	0	0	1	0	1	0	0	0	0	2	0	1	1
370	36.9	3	0	0	0	1	0	1	0	1	0	0	2	0	1	1
371	37	3	0	0	0	2	0	1	0	0	0	0	2	0	1	1
372	37.1	2	0	0	0	1	0	1	0	0	0	0	2	0	1	1
373	37.2	2	0	0	0	1	0	1	0	0	0	0	2	0	1	1
374	37.3	2	0	0	0	1	0	1	0	0	0	0	0	0	1	1
375	37.4	2	0	0	0	1	0	1	0	0	0	0	1	0	1	1
376	37.5	3	0	0	0	2	0	1	0	0	0	0	1	0	1	1
377	37.6	2	0	0	0	1	0	1	0	0	0	0	2	0	1	1
378	37.7	2	0	0	0	2	0	0	0	0	0	0	1	0	1	1
379	37.8	3	0	0	0	2	0	1	0	0	0	0	2	0	1	1
380	37.9	3	0	0	0	1	0	1	0	1	0	0	1	0	1	1
381	38	3	0	0	0	1	1	1	0	0	0	0	2	1	1	1
382	38.1	3	0	0	0	1	0	1	0	1	0	0	2	0	1	1
383	38.2	1	0	0	0	1	0	0	0	0	0	0	2	0	1	1
384	38.3	2	0	0	0	1	0	1	0	0	0	0	2	0	1	1
385	38.4	1	0	0	0	1	0	0	0	0	0	0	2	0	1	1
386	38.5	2	0	0	0	1	0	0	0	1	0	0	2	0	1	1
387	38.6	3	0	0	0	1	1	1	0	0	0	0	1	0	1	1
388	38.7	3	0	0	0	1	1	1	0	0	0	0	2	0	1	1
389	38.8	0	0	0	0	0	0	0	0	0	0	0	2	0	1	1
390	38.9	1	0	0	0	1	0	0	0	0	0	0	1	0	1	1
391	39	2	0	0	0	1	0	0	0	1	0	0	2	1	1	1
392	39.1	1	0	0	0	1	0	0	0	0	0	0	2	0	1	1
393	39.2	1	0	0	0	1	0	0	0	0	0	0	2	0	1	1
394	39.3	2	0	0	0	1	0	0	0	1	0	0	2	0	1	1
395	39.4	2	0	0	0	1	0	0	0	1	0	0	2	0	1	1
396	39.5	1	0	0	0	1	0	0	0	0	0	0	2	0	1	0
397	39.6	2	0	0	0	1	0	0	0	1	0	0	0	0	1	1
398	39.7	3	0	0	1	1	0	0	0	1	0	0	2	0	1	1
399	39.8	2	0	0	0	0	0	1	0	1	0	0	2	0	1	1
400	39.9	3	0	0	0	2	0	0	0	1	0	0	2	0	1	1
401	40	2	0	0	0	1	1	0	0	0	0	0	2	0	1	1
402	40.1	1	0	0	0	1	0	0	0	0	0	0	2	0	1	1
403	40.2	2	0	0	0	1	0	0	0	1	0	0	2	0	1	1
404	40.3	2	0	0	0	1	0	0	0	1	0	0	2	0	1	1
405	40.4	0	0	0	0	0	0	0	0	0	0	0	2	0	1	1
406	40.5	0	0	0	0	0	0	0	0	0	0	0	2	0	1	1
407	40.6	2	0	0	0	1	0	1	0	0	0	0	2	1	1	0
408	40.7	2	0	0	0	1	0	1	0	0	0	0	2	0	1	0
409	40.8	2	0	0	0	1	0	1	0	0	0	0	2	0	1	0
410	40.9	2	0	0	0	1	0	1	0	0	0	0	2	0	1	0
411	41	3	0	0	0	2	0	1	0	0	0	0	2	0	1	0
412	41.1	2	0	0	0	1	0	1	0	0	0	0	1	0	1	0
413	41.2	3	0	0	0	1	0	1	0	1	0	0	1	0	1	0
414	41.3	3	0	0	1	1	0	1	0	0	0	0	2	1	1	0
415	41.4	4	0	0	1	1	0	0	0	1	1	0	2	0	1	0
416	41.5	3	0	0	1	1	0	0	0	0	1	0	1	0	1	0
417	41.6	3	0	0	1	1	0	0	0	0	1	0	1	0	1	0
418	41.7	4	0	0	1	1	1	0	0	0	1	0	1	0	1	0
419	41.8	3	0	0	0	1	0	0	0	1	1	0	1	0	1	0
420	41.9	4	0	0	1	1	0	0	0	1	1	0	1	0	1	0
421	42	4	0	0	1	1	0	0	0	1	1	0	2	0	1	0
422	42.1	3	0	0	1	1	0	0	0	0	1	0	2	0	1	0
423	42.2	2	0	0	0	1	0	0	0	0	1	0	1	1	1	0
424	42.3	2	0	0	0	1	0	0	0	0	1	0	2	1	1	0
425	42.4	2	0	0	0	1	0	0	0	0	1	0	2	0	1	0
426	42.5	2	0	0	0	1	0	0	0	0	1	0	2	0	1	0
427	42.6	2	0	0	0	1	0	0	0	0	1	0	2	0	1	0
428	42.7	3	0	0	0	1	0	0	0	1	1	0	1	0	1	0
429	42.8	3	0	0	1	1	0	0	0	0	1	0	2	0	1	0
430	42.9	3	0	0	1	1	0	0	0	0	1	0	1	0	1	0
431	43	1	0	0	0	0	0	0	0	0	1	0	1	0	1	0
432	43.1	2	0	0	0	1	0	0	0	0	1	0	2	1	1	0
433	43.2	3	0	0	0	1	0	0	0	1	1	0	2	0	1	0
434	43.3	3	0	0	1	1	0	0	0	0	1	0	2	0	1	0
435	43.4	2	0	0	0	1	0	0	0	0	1	0	2	0	1	0
436	43.5	1	0	0	0	1	0	0	0	0	0	0	2	0	1	1
437	43.6	2	0	0	0	1	0	1	0	0	0	0	2	0	1	1
438	43.7	1	0	0	0	0	0	0	0	0	1	0	2	0	1	1
439	43.8	0	0	0	0	0	0	0	0	0	0	0	2	0	1	1
440	43.9	2	0	0	0	1	0	0	0	0	1	0	2	0	1	1
441	44	2	0	0	0	0	0	1	0	1	0	0	2	0	1	1
442	44.1	2	0	0	0	1	0	1	0	0	0	0	2	0	1	0
443	44.2	3	0	0	0	1	0	1	0	1	0	0	1	0	1	1
444	44.3	3	0	0	0	1	0	1	0	1	0	0	2	0	1	1
445	44.4	3	0	0	0	1	0	1	0	1	0	0	2	0	1	1
446	44.5	1	0	0	0	0	0	0	0	1	0	0	2	0	1	1
447	44.6	3	0	0	0	1	0	1	0	1	0	0	2	0	1	0
448	44.7	3	0	0	0	1	0	1	0	1	0	0	1	0	1	1
449	44.8	3	0	0	0	1	0	1	0	1	0	0	0	0	1	1
450	44.9	2	0	0	0	1	0	0	0	1	0	0	1	0	1	1
451	45	3	0	0	0	1	0	1	0	1	0	0	2	0	1	1
452	45.1	2	0	0	0	0	0	1	0	1	0	0	1	0	2	1
453	45.2	3	0	0	0	1	0	1	0	1	0	0	2	0	1	1
454	45.3	3	0	0	0	1	0	1	0	1	0	0	2	0	1	1
455	45.4	2	0	0	0	0	0	1	0	1	0	0	2	0	1	0
456	45.5	2	0	0	0	0	0	1	0	1	0	0	2	0	1	1
457	45.6	3	0	0	0	1	0	1	0	1	0	0	2	0	1	1
458	45.7	2	0	0	0	1	0	0	0	1	0	0	2	0	1	0
459	45.8	3	0	0	0	1	0	0	0	1	1	0	2	0	1	0
460	45.9	2	0	0	0	1	0	0	0	1	0	0	2	0	1	0
461	46	3	0	0	1	1	0	0	0	1	0	0	2	0	1	0
462	46.1	2	0	0	0	1	0	1	0	0	0	0	2	0	1	1
463	46.2	4	0	0	0	1	0	1	0	1	1	0	2	0	1	1
464	46.3	4	0	0	0	1	0	1	0	1	1	0	1	0	1	0
465	46.4	4	0	0	0	1	0	1	0	1	1	0	1	0	1	1
466	46.5	3	0	0	0	1	0	0	0	1	1	0	1	0	1	1
467	46.6	2	0	0	0	0	0	0	0	1	1	0	1	0	1	1
468	46.7	1	0	0	0	0	0	0	0	0	1	0	2	0	1	1
469	46.8	4	0	0	0	1	0	1	0	1	1	0	2	0	1	1
470	46.9	4	0	0	0	1	1	1	0	0	1	0	2	0	1	1
471	47	5	0	0	0	1	1	1	0	1	1	0	0	0	1	1
472	47.1	6	0	0	0	1	1	1	0	2	1	0	1	0	1	1
473	47.2	4	0	0	0	1	1	0	0	1	1	0	1	0	1	1
474	47.3	2	0	0	0	1	0	0	0	0	1	0	2	0	1	1
475	47.4	4	0	0	0	1	1	0	0	1	1	0	2	0	1	0
476	47.5	3	0	0	0	1	1	0	0	0	1	0	2	0	1	0
477	47.6	2	0	0	0	0	1	0	0	0	1	0	2	0	1	0
478	47.7	2	0	0	0	1	0	0	0	0	1	0	1	0	1	1
479	47.8	3	0	0	0	1	0	1	0	0	1	0	2	0	1	1
480	47.9	2	0	0	0	1	0	0	0	0	1	0	1	0	1	1
481	48	4	0	0	0	1	0	1	0	1	1	0	2	0	1	1
482	48.1	4	0	0	0	1	0	1	0	1	1	0	2	0	1	1
483	48.2	3	0	0	0	1	0	0	0	1	1	0	2	0	1	1
484	48.3	3	0	0	0	1	0	1	0	0	1	0	1	0	1	1
485	48.4	3	0	0	0	1	0	0	0	1	1	0	2	0	1	1
486	48.5	4	0	0	0	1	0	1	0	1	1	0	2	0	1	1
487	48.6	2	0	0	0	1	0	0	0	0	1	0	1	0	1	1
488	48.7	3	0	0	0	1	0	1	0	0	1	0	2	0	1	1
489	48.8	3	0	0	0	1	0	1	0	0	1	0	2	0	1	1
490	48.9	2	0	0	0	0	0	0	0	1	1	0	0	0	1	0
491	49	1	0	0	0	0	0	0	0	0	1	0	0	0	1	0
492	49.1	1	0	0	0	0	0	0	0	0	1	0	2	0	1	1
493	49.2	4	0	0	0	1	0	1	0	1	1	0	2	0	1	1
494	49.3	3	0	0	0	1	0	1	0	0	1	0	2	0	1	1
495	49.4	3	0	0	0	1	0	1	0	0	1	0	2	0	1	1
496	49.5	3	0	0	0	1	0	1	0	0	1	0	2	0	1	1
497	49.6	4	0	0	0	1	0	1	0	1	1	0	1	0	1	1
498	49.7	2	0	0	0	0	0	0	0	1	1	0	2	0	1	1
499	49.8	2	0	0	0	0	0	0	0	1	1	0	1	0	1	1
500	49.9	2	0	0	0	0	0	0	0	1	1	0	1	0	1	0
501	50	2	0	0	0	0	0	0	0	1	1	0	1	0	1	1
502	50.1	3	0	0	0	0	0	1	0	1	1	0	1	0	1	1
503	50.2	1	0	0	0	0	0	0	0	0	1	0	2	0	1	1
504	50.3	3	0	0	0	0	0	1	0	1	1	0	2	0	1	1
505	50.4	2	0	0	0	0	0	0	1	1	1	0	2	0	1	1
506	50.5	2	0	0	0	0	0	0	0	1	1	0	2	0	1	1
507	50.6	3	0	0	0	0	0	1	0	1	1	0	2	0	1	1
508	50.7	2	0	0	0	0	0	0	0	1	1	0	2	0	1	0
509	50.8	2	0	0	0	0	0	0	0	1	1	0	2	0	1	1
510	50.9	4	0	0	0	0	0	1	0	1	2	0	2	0	1	1
511	51	2	0	0	0	0	0	0	0	1	1	0	2	0	1	0
512	51.1	2	0	0	0	0	0	0	0	1	1	0	2	0	1	1
513	51.2	3	0	0	0	1	0	0	0	1	1	0	2	0	1	1
514	51.3	4	0	0	0	1	1	0	0	1	1	0	1	0	1	1
515	51.4	3	0	0	0	0	1	0	0	1	1	0	2	0	1	1
516	51.5	4	0	0	0	1	1	0	0	1	1	0	2	0	1	1
517	51.6	5	0	0	0	1	1	1	0	1	1	0	2	0	1	1
518	51.7	2	0	0	0	0	0	0	0	1	1	0	2	0	1	1
519	51.8	2	0	0	0	0	0	0	0	1	1	0	1	0	1	1
520	51.9	2	0	0	0	0	0	0	0	1	1	0	1	0	1	1
521	52	2	0	0	0	0	0	0	0	1	1	0	1	0	1	1
522	52.1	2	0	0	0	0	0	0	0	1	1	0	1	0	1	1
523	52.2	3	0	0	0	0	0	1	0	1	1	0	1	0	1	1
524	52.3	2	0	0	0	0	0	0	0	1	1	0	1	0	1	1
525	52.4	1	0	0	0	0	0	0	0	1	0	0	1	0	1	1
526	52.5	1	0	0	0	0	0	0	0	1	0	0	2	0	1	1
527	52.6	2	0	0	0	0	0	1	0	1	0	0	2	0	1	1
528	52.7	1	0	0	0	0	0	0	0	1	0	0	2	0	1	1
529	52.8	3	0	0	0	0	1	0	0	1	1	0	2	0	1	1
530	52.9	2	0	0	0	0	0	1	0	1	0	0	2	0	1	1
531	53	2	0	0	0	0	0	0	0	1	1	0	2	0	1	1
532	53.1	1	0	0	0	0	0	0	0	1	0	0	2	0	1	1
533	53.2	2	0	0	0	0	0	1	0	1	0	0	2	0	1	1
534	53.3	1	0	0	0	0	0	0	0	1	0	0	2	0	1	1
535	53.4	1	0	0	0	0	0	0	0	1	0	0	2	0	1	1
536	53.5	1	0	0	0	0	0	0	0	1	0	0	2	0	1	1
537	53.6	1	0	0	0	0	0	0	0	1	0	0	2	0	1	1
538	53.7	2	0	0	0	1	0	0	0	1	0	0	2	0	1	1
539	53.8	1	0	0	0	0	0	0	0	1	0	0	2	0	1	1
540	53.9	1	0	0	0	0	0	0	0	1	0	0	2	0	1	0
541	54	2	0	0	0	1	0	0	0	1	0	0	0	0	1	0
542	54.1	2	0	0	0	0	1	0	0	1	0	0	1	0	1	0
543	54.2	3	0	0	0	1	1	0	0	1	0	0	1	0	1	0
544	54.3	2	0	0	0	1	0	0	0	1	0	0	1	0	1	0
545	54.4	1	0	0	0	1	0	0	0	0	0	0	2	0	1	0
546	54.5	2	0	0	1	0	0	0	0	1	0	0	2	0	1	0
547	54.6	3	0	0	0	1	1	0	0	1	0	0	2	0	1	0
548	54.7	3	0	0	0	1	0	0	0	1	1	0	3	0	1	0
549	54.8	2	0	0	0	1	0	0	0	1	0	0	2	0	1	0
550	54.9	3	0	0	1	1	0	0	0	1	0	0	1	0	1	0
551	55	4	0	0	0	1	0	1	0	1	1	0	1	0	1	1
552	55.1	3	0	0	0	1	0	1	0	1	0	0	1	0	1	1
553	55.2	3	0	0	0	1	0	1	0	1	0	0	2	0	1	1
554	55.3	3	0	0	0	1	0	1	0	1	0	0	2	0	1	1
555	55.4	3	0	0	0	1	0	1	0	1	0	0	1	0	1	1
556	55.5	3	0	0	0	1	0	1	0	1	0	0	2	0	1	1
557	55.6	2	0	0	0	1	0	1	0	0	0	0	2	0	1	1
558	55.7	3	0	0	0	1	1	1	0	0	0	0	2	0	1	1
559	55.8	2	0	0	0	1	0	0	0	1	0	0	2	0	1	1
560	55.9	4	0	0	0	1	1	1	0	1	0	0	1	0	1	1
561	56	2	0	0	0	1	0	0	0	1	0	0	1	0	2	1
562	56.1	2	0	0	0	1	0	0	0	1	0	0	2	0	1	1
563	56.2	2	0	0	0	1	0	0	0	1	0	0	2	0	1	1
564	56.3	2	0	0	0	1	0	0	0	1	0	0	3	0	1	1
565	56.4	3	0	0	0	2	0	0	0	1	0	0	2	0	1	1
566	56.5	1	0	0	0	1	0	0	0	0	0	0	1	0	1	1
567	56.6	2	0	0	0	1	0	1	0	0	0	0	2	0	1	1
568	56.7	1	0	0	0	0	0	1	0	0	0	0	1	0	1	1
569	56.8	1	0	0	0	0	0	1	0	0	0	0	2	0	1	1
570	56.9	3	0	0	0	1	1	1	0	0	0	0	2	0	1	1
571	57	2	0	0	0	0	0	1	0	1	0	0	2	0	1	1
572	57.1	1	0	0	0	0	0	1	0	0	0	0	2	0	1	1
573	57.2	1	0	0	0	0	0	1	0	0	0	0	1	0	2	1
574	57.3	2	0	0	0	0	1	1	0	0	0	0	1	0	1	1
575	57.4	1	0	0	0	0	0	1	0	0	0	0	2	0	1	1
576	57.5	1	0	0	0	0	0	0	0	1	0	0	2	0	1	1
577	57.6	2	0	0	0	0	0	1	0	1	0	0	2	1	1	1
578	57.7	2	0	0	0	1	0	1	0	0	0	0	1	0	1	0
579	57.8	2	0	0	0	1	0	1	0	0	0	0	2	0	1	1
580	57.9	0	0	0	0	0	0	0	0	0	0	0	2	0	1	1
581	58	2	0	0	0	1	0	0	0	1	0	0	2	0	1	0
582	58.1	1	0	0	0	1	0	0	0	0	0	0	2	0	1	0
583	58.2	1	0	0	0	1	0	0	0	0	0	0	2	0	1	0
584	58.3	1	0	0	0	1	0	0	0	0	0	0	2	0	1	0
585	58.4	2	0	0	0	1	1	0	0	0	0	0	2	0	1	0
586	58.5	1	0	0	0	1	0	0	0	0	0	0	2	0	1	0
587	58.6	3	0	0	2	0	0	1	0	0	0	0	2	0	1	1
588	58.7	2	0	0	2	0	0	0	0	0	0	0	2	0	1	1
589	58.8	2	0	0	1	1	0	0	1	0	0	0	2	0	1	1
590	58.9	2	0	0	1	1	0	0	1	0	0	0	2	0	1	1
591	59	1	0	0	1	0	0	0	0	0	0	0	0	0	1	1
592	59.1	3	0	0	1	1	0	1	0	0	0	0	2	0	1	1
593	59.2	4	0	0	2	1	0	1	0	0	0	0	2	0	1	0
594	59.3	2	0	0	1	1	0	0	0	0	0	0	1	0	1	1
595	59.4	2	0	0	0	1	0	1	0	0	0	0	2	0	1	1
596	59.5	2	0	0	0	1	0	1	0	0	0	0	2	0	1	1
597	59.6	3	0	0	1	1	0	1	0	0	0	0	1	0	1	1
598	59.7	3	0	0	1	1	0	1	0	0	0	0	2	0	1	1
599	59.8	3	0	0	0	2	0	1	0	0	0	0	3	0	1	1
600	59.9	3	0	0	0	1	0	1	0	1	0	0	2	1	1	1
601	60	4	0	0	1	1	0	1	0	1	0	0	2	0	1	1
602	60.1	3	0	0	1	1	0	1	0	0	0	0	1	0	1	1
603	60.2	4	0	0	1	2	0	1	0	0	0	0	2	0	1	1
604	60.3	3	0	0	1	1	0	1	0	0	0	0	1	0	1	1
605	60.4	6	0	0	1	2	1	1	0	1	0	0	1	0	1	1
606	60.5	5	0	0	1	2	1	1	0	0	0	0	1	0	1	1
607	60.6	3	0	0	1	1	0	0	0	1	0	0	1	0	1	1
608	60.7	2	0	0	0	2	0	0	0	0	0	0	1	0	1	1
609	60.8	4	0	0	1	2	0	1	0	0	0	0	1	0	1	1
610	60.9	4	0	0	1	2	0	1	0	0	0	0	1	0	1	1
611	61	3	0	0	1	0	0	0	0	1	0	1	1	0	1	1
612	61.1	3	2	0	1	1	0	0	0	1	0	0	1	0	1	1
613	61.2	4	2	0	1	1	0	1	0	1	0	0	1	0	1	1
614	61.3	2	1	0	1	1	0	0	0	0	0	0	1	0	1	1
615	61.4	2	2	0	1	0	0	1	0	0	0	0	1	0	1	1
616	61.5	3	2	0	1	1	0	1	0	0	0	0	1	0	1	1
617	61.6	3	2	0	1	1	0	1	0	0	0	0	1	0	1	1
618	61.7	3	2	0	1	1	0	1	0	0	0	0	1	0	1	1
619	61.8	1	0	0	0	1	0	0	0	0	0	0	1	0	1	1
620	61.9	3	0	0	2	0	0	1	0	0	0	0	1	0	1	1
621	62	3	0	0	1	1	0	1	0	0	0	0	1	0	1	1
622	62.1	2	0	0	1	0	0	1	0	0	0	0	1	0	1	1
623	62.2	4	2	0	2	1	0	1	0	0	0	0	1	0	1	1
624	62.3	2	0	0	1	1	0	0	0	0	0	0	1	0	1	1
625	62.4	3	0	0	1	1	0	1	0	0	0	0	2	0	1	1
626	62.5	1	1	0	0	0	0	1	0	0	0	0	2	0	1	1
627	62.6	3	0	0	0	1	0	1	0	1	0	0	2	0	1	1
628	62.7	3	0	0	1	1	0	1	0	0	0	0	1	0	1	1
629	62.8	3	0	0	2	1	0	0	0	0	0	0	2	0	1	0
630	62.9	2	1	0	1	0	0	0	0	1	0	0	2	0	1	0
631	63	0	0	0	0	0	0	0	0	0	0	0	2	0	1	0
632	63.1	4	1	0	2	1	0	0	0	1	0	0	2	0	1	0
633	63.2	3	0	0	1	0	1	0	0	1	0	0	2	0	1	0
634	63.3	5	0	0	2	1	1	0	0	1	0	0	2	0	1	0
635	63.4	2	0	0	2	0	0	0	0	0	0	0	2	0	1	0
636	63.5	3	0	0	2	0	0	0	0	1	0	0	2	0	1	0
637	63.6	3	0	0	2	0	0	1	0	0	0	0	2	0	1	1
638	63.7	3	0	0	2	0	0	1	0	0	0	0	2	0	1	1
639	63.8	2	0	0	1	0	0	1	0	0	0	0	1	1	1	1
640	63.9	4	0	0	2	1	0	0	0	0	1	0	2	0	1	1
641	64	3	1	0	0	2	0	0	0	0	1	0	1	0	1	1
642	64.1	4	0	0	2	1	0	0	0	0	1	0	2	0	1	1
643	64.2	4	1	0	2	1	0	0	0	0	1	0	2	0	1	1
644	64.3	4	1	0	2	1	0	0	0	0	1	0	1	0	1	1
645	64.4	3	0	0	2	0	0	0	0	0	1	0	2	0	1	1
646	64.5	4	0	0	2	0	0	0	0	1	1	0	1	0	1	1
647	64.6	1	0	0	0	0	0	0	0	1	0	0	1	0	1	1
648	64.7	1	0	0	0	1	0	0	0	0	0	0	1	0	1	1
649	64.8	1	0	0	0	1	0	0	0	0	0	0	2	0	1	1
650	64.9	2	0	0	0	1	0	0	0	1	0	0	2	0	2	1
651	65	0	0	0	0	0	0	0	0	0	0	0	1	0	1	1
652	65.1	2	0	0	1	0	0	1	0	0	0	0	2	0	1	1
653	65.2	1	0	0	0	0	0	1	0	0	0	0	2	0	1	1
654	65.3	2	0	0	1	1	0	0	0	0	0	0	2	0	1	1
655	65.4	1	0	0	0	1	0	0	0	0	0	0	2	0	1	1
656	65.5	1	0	0	0	1	0	0	0	0	0	0	2	0	1	1
657	65.6	3	0	0	0	2	0	0	0	1	0	0	2	0	1	0
658	65.7	3	0	0	0	2	0	0	0	1	0	0	1	0	1	1
659	65.8	3	0	0	0	2	0	0	0	1	0	0	1	0	1	1
660	65.9	1	0	0	0	1	0	0	0	0	0	0	2	0	1	1
661	66	2	0	0	0	1	0	0	0	1	0	0	1	0	0	1
662	66.1	3	0	0	0	1	0	1	0	1	0	0	1	0	1	1
663	66.2	1	0	0	0	0	0	0	0	1	0	0	2	0	1	1
664	66.3	2	0	0	0	1	0	0	0	1	0	0	1	0	1	1
665	66.4	2	0	0	0	1	0	0	0	1	0	0	2	0	1	1
666	66.5	2	0	0	0	1	0	1	0	0	0	0	1	0	1	1
667	66.6	1	0	0	0	0	0	0	0	1	0	0	2	0	1	1
668	66.7	3	0	0	0	1	0	1	0	1	0	0	2	0	1	1
669	66.8	3	0	0	0	1	0	1	0	1	0	0	2	0	1	1
670	66.9	2	0	0	0	1	0	0	0	1	0	0	1	0	1	1
671	67	2	0	0	0	1	0	0	0	1	0	0	0	0	1	1
672	67.1	2	0	0	0	1	0	0	0	1	0	0	1	0	1	1
673	67.2	2	0	0	0	1	0	0	0	1	0	0	1	0	1	1
674	67.3	2	0	0	0	1	0	0	0	1	0	0	2	0	1	1
675	67.4	2	0	0	0	0	0	1	0	1	0	0	2	0	1	1
676	67.5	2	0	0	0	0	0	1	0	1	0	0	3	0	1	1
677	67.6	1	0	0	0	0	0	0	0	1	0	0	2	0	1	1
678	67.7	2	0	0	0	0	0	1	0	1	0	0	2	0	1	1
679	67.8	2	0	0	0	1	0	0	0	1	0	0	1	0	1	1
680	67.9	1	0	0	0	0	0	0	0	1	0	0	2	0	1	1
681	68	1	0	0	0	0	0	0	0	1	0	0	2	0	1	1
682	68.1	3	0	0	0	0	1	0	0	1	1	0	2	0	1	1
683	68.2	1	0	0	0	0	1	0	0	0	0	0	1	0	1	1
684	68.3	1	0	0	0	0	1	0	0	0	0	0	1	0	1	1
685	68.4	2	0	0	0	0	1	1	1	0	0	0	1	0	1	1
686	68.5	1	0	0	0	0	1	0	1	0	0	0	1	0	1	1
687	68.6	2	0	0	0	0	0	1	0	0	1	0	0	0	1	1
688	68.7	0	0	0	0	0	0	0	1	0	0	0	1	0	1	0
689	68.8	0	0	0	0	0	0	0	0	0	0	0	1	0	1	0
690	68.9	1	0	0	0	1	0	0	0	0	0	0	1	0	1	0
691	69	2	0	0	0	1	1	0	0	0	0	0	0	0	2	0
692	69.1	1	0	0	0	1	0	0	0	0	0	0	2	0	1	0
693	69.2	2	0	0	0	1	1	0	0	0	0	0	2	0	1	0
694	69.3	1	0	0	0	1	0	0	0	0	0	0	2	0	1	0
695	69.4	0	0	0	0	0	0	0	0	0	0	0	2	0	1	0
696	69.5	1	0	0	0	1	0	0	0	0	0	0	2	0	1	0
697	69.6	1	0	0	0	1	0	0	0	0	0	0	2	0	1	0
698	69.7	1	0	0	0	1	0	0	0	0	0	0	2	0	1	0
699	69.8	0	0	0	0	0	0	0	0	0	0	0	1	0	1	0
700	69.9	0	0	0	0	0	0	0	0	0	0	0	3	0	1	0
701	70	0	0	0	0	0	0	0	0	0	0	0	2	0	1	0
702	70.1	1	0	0	0	1	0	0	0	0	0	0	2	0	1	0
703	70.2	0	0	0	0	0	0	0	0	0	0	0	2	0	1	0
704	70.3	1	0	0	0	0	0	0	0	1	0	0	2	0	1	0
705	70.4	0	0	0	0	0	0	0	0	0	0	0	0	0	1	0
706	70.5	1	0	0	0	0	1	0	0	0	0	0	1	0	1	0
707	70.6	2	0	0	0	1	1	0	0	0	0	0	2	0	1	0
708	70.7	0	0	0	0	0	0	0	0	0	0	0	2	0	1	0
709	70.8	1	0	0	0	0	1	0	0	0	0	0	2	0	1	0
710	70.9	2	0	0	0	0	1	0	0	0	1	0	1	0	1	0
711	71	1	0	0	0	0	1	0	0	0	0	0	1	0	1	1
712	71.1	1	0	0	0	0	1	0	0	0	0	0	1	0	1	0
713	71.2	0	0	0	0	0	0	0	0	0	0	0	2	0	1	0
714	71.3	1	0	0	0	0	1	0	0	0	0	0	1	0	1	0
715	71.4	1	0	0	0	0	1	0	1	0	0	0	1	0	1	0
716	71.5	1	0	0	0	0	1	0	1	0	0	0	1	0	1	0
717	71.6	0	0	0	0	0	0	0	1	0	0	0	1	0	1	0
718	71.7	0	0	0	0	0	0	0	0	0	0	0	1	0	1	0
719	71.8	1	0	0	0	0	1	0	0	0	0	0	1	0	1	0
720	71.9	1	0	0	0	0	1	0	0	0	0	0	1	0	1	0
721	72	2	0	0	0	1	1	0	0	0	0	0	1	0	1	0
722	72.1	1	0	0	0	0	0	0	0	1	0	0	2	0	1	0
723	72.2	1	0	0	0	0	0	0	0	1	0	0	2	0	1	0
724	72.3	0	0	0	0	0	0	0	0	0	0	0	2	0	1	0
725	72.4	0	0	0	0	0	0	0	0	0	0	0	1	0	1	0
726	72.5	1	0	0	0	1	0	0	0	0	0	0	2	0	1	0
727	72.6	2	0	0	0	1	1	0	0	0	0	0	2	0	1	0
728	72.7	2	0	0	0	1	1	0	0	0	0	0	2	0	1	0
729	72.8	0	0	0	0	0	0	0	0	0	0	0	1	0	1	0
730	72.9	1	0	0	0	1	0	0	0	0	0	0	1	0	2	0
731	73	1	0	0	0	1	0	0	0	0	0	0	1	0	1	0
732	73.1	1	0	0	0	1	0	0	0	0	0	0	1	0	1	0
733	73.2	0	0	0	0	0	0	0	0	0	0	0	1	0	1	0
734	73.3	1	0	0	0	0	0	0	0	1	0	0	1	0	1	0
735	73.4	1	0	0	0	0	0	0	0	1	0	0	1	0	1	0
736	73.5	1	0	0	0	0	0	0	0	1	0	0	1	0	1	0
737	73.6	2	0	0	0	0	1	0	0	1	0	0	1	0	1	0
738	73.7	0	0	0	0	0	0	0	0	0	0	0	2	0	1	0
739	73.8	1	0	0	0	0	0	0	0	1	0	0	2	0	1	0
740	73.9	1	0	0	0	0	0	0	0	1	0	0	1	0	1	0
741	74	1	0	0	0	0	0	0	0	1	0	0	1	0	1	0
742	74.1	1	0	0	0	0	0	0	0	1	0	0	1	0	1	0
743	74.2	2	0	0	0	0	1	0	0	1	0	0	1	0	1	0
744	74.3	2	0	0	0	0	1	0	0	1	0	0	1	0	1	0
745	74.4	1	0	0	0	0	0	0	0	1	0	0	1	0	1	0
746	74.5	2	0	0	0	0	1	0	0	0	1	0	1	0	1	0
747	74.6	1	0	0	0	0	0	0	0	1	0	0	1	0	1	0
748	74.7	1	0	0	0	0	0	0	0	1	0	0	1	0	1	0
749	74.8	0	0	0	0	0	0	0	0	0	0	0	1	0	1	0
750	74.9	0	0	0	0	0	0	0	0	0	0	0	2	0	1	0
751	75	2	0	0	0	0	0	0	0	1	1	0	2	0	1	0
752	75.1	1	0	0	0	0	0	0	0	1	0	0	1	0	2	0
753	75.2	1	0	0	0	0	0	0	0	0	1	0	2	0	1	0
754	75.3	0	0	0	0	0	0	0	0	0	0	0	1	0	1	0
755	75.4	0	0	0	0	0	0	0	0	0	0	0	0	0	1	0
756	75.5	0	0	0	0	0	0	0	0	0	0	0	2	0	1	0
757	75.6	0	0	0	0	0	0	0	0	0	0	0	1	0	1	0
758	75.7	0	0	0	0	0	0	0	0	0	0	0	2	0	1	0
759	75.8	1	0	0	0	0	0	0	0	1	0	0	2	0	1	0
760	75.9	1	0	0	0	0	0	0	0	1	0	0	2	0	1	0
761	76	1	0	0	0	0	0	0	0	1	0	0	2	0	1	0
762	76.1	1	0	0	0	0	0	0	0	1	0	0	2	0	1	0
763	76.2	1	0	0	0	0	0	0	0	1	0	0	1	0	1	0
764	76.3	1	0	0	0	0	0	0	0	1	0	0	2	0	1	0
765	76.4	1	0	0	0	0	0	0	0	1	0	0	2	0	1	0
766	76.5	0	0	0	0	0	0	0	0	0	0	0	1	0	1	0
767	76.6	1	0	0	0	0	0	0	0	1	0	0	1	0	1	0
768	76.7	1	0	0	0	0	0	0	0	1	0	0	1	0	2	0
769	76.8	2	0	0	0	1	0	0	0	1	0	0	1	0	2	0
770	76.9	2	0	0	0	1	0	0	0	1	0	0	1	0	1	0
771	77	1	0	0	0	0	0	0	0	1	0	0	1	0	1	0
772	77.1	1	0	0	0	0	0	0	0	1	0	0	1	0	2	0
773	77.2	1	0	0	0	0	0	0	0	1	0	0	2	0	1	0
774	77.3	2	0	0	0	0	0	0	0	1	1	0	2	0	1	0
775	77.4	2	0	0	0	0	0	0	0	1	1	0	2	0	1	0
776	77.5	2	0	0	0	0	0	0	0	1	1	0	1	0	1	0
777	77.6	2	0	0	0	0	0	0	0	1	1	0	1	0	1	0
778	77.7	2	0	0	0	0	0	0	0	1	1	0	1	0	1	0
779	77.8	2	0	0	0	0	0	0	0	1	1	0	2	0	1	0
780	77.9	2	0	0	0	0	0	0	0	1	1	0	1	0	1	0
781	78	2	0	0	0	0	0	0	0	1	1	0	2	0	1	0
782	78.1	2	0	0	0	0	0	0	0	1	1	0	1	0	1	0
783	78.2	2	0	0	0	0	0	0	0	1	1	0	2	0	1	0
784	78.3	2	0	0	0	0	0	0	0	1	1	0	2	0	1	0
785	78.4	2	0	0	0	0	0	0	0	1	1	0	1	0	2	0
786	78.5	2	0	0	0	0	0	0	0	1	1	0	2	0	1	0
787	78.6	2	0	0	0	0	0	0	0	1	1	0	1	0	1	0
788	78.7	0	0	0	0	0	0	0	0	0	0	0	1	0	1	0
789	78.8	2	0	0	0	0	0	0	0	1	1	0	2	0	1	0
790	78.9	1	0	0	0	0	0	0	0	0	1	0	1	0	1	0
791	79	1	0	0	0	0	0	0	0	0	1	0	1	0	1	0
792	79.1	1	0	0	0	0	0	0	0	0	1	0	2	0	2	0
793	79.2	1	0	0	0	0	0	0	0	0	1	0	1	0	2	0
794	79.3	1	0	0	0	0	0	0	0	1	0	0	1	0	2	0
795	79.4	2	0	0	0	0	0	0	0	1	1	0	1	0	1	0
796	79.5	2	0	0	0	0	0	0	0	1	1	0	1	0	1	0
797	79.6	3	0	0	0	0	1	0	0	1	1	0	2	0	1	0
798	79.7	3	0	0	0	0	1	0	0	1	1	0	2	0	1	0
799	79.8	2	0	0	0	0	0	0	0	1	1	0	1	0	1	0
800	79.9	2	0	0	0	0	1	0	0	0	1	0	1	0	1	0
801	80	3	0	0	0	0	1	0	0	1	1	0	2	0	1	0
802	80.1	5	0	0	0	1	2	0	0	1	1	0	1	0	1	0
803	80.2	2	0	0	0	0	1	0	0	0	1	0	2	0	1	0
804	80.3	2	0	0	0	0	1	0	0	0	1	0	2	0	1	0
805	80.4	3	0	0	0	1	1	0	0	0	1	0	2	0	1	0
806	80.5	3	0	0	0	0	2	0	0	0	1	0	1	0	1	0
807	80.6	4	0	0	0	1	2	0	0	0	1	0	2	0	1	0
808	80.7	5	0	0	0	1	2	1	0	0	1	0	1	0	1	0
809	80.8	6	0	0	0	1	2	1	0	1	1	0	1	0	1	0
810	80.9	5	0	0	0	1	2	0	0	1	1	0	1	0	1	0
811	81	5	0	0	0	1	2	0	0	1	1	0	1	0	1	0
812	81.1	5	0	0	0	1	2	0	0	1	1	0	1	0	1	0
813	81.2	3	0	0	0	0	1	0	0	1	1	0	1	0	1	0
814	81.3	4	0	0	0	1	1	0	0	1	1	0	1	0	1	0
815	81.4	3	0	0	0	1	0	0	0	1	1	0	1	0	1	0
816	81.5	3	0	0	0	1	0	0	0	1	1	0	0	0	1	0
817	81.6	5	0	0	0	1	1	1	0	1	1	0	1	0	1	0
818	81.7	4	0	0	0	1	1	0	0	1	1	0	1	0	1	0
819	81.8	5	0	0	0	1	2	0	0	1	1	0	1	0	1	0
820	81.9	2	0	0	0	0	1	0	0	0	1	0	1	0	1	0
821	82	2	0	0	0	0	0	0	0	1	1	0	1	0	1	0
822	82.1	1	0	0	0	0	0	0	0	0	1	0	2	0	1	0
823	82.2	2	0	0	0	0	1	0	0	0	1	0	1	0	1	0
824	82.3	2	0	0	0	0	1	0	0	0	1	0	2	0	1	0
825	82.4	2	0	0	0	0	1	0	0	0	1	0	2	0	1	0
826	82.5	2	0	0	0	0	1	0	0	0	1	0	2	0	1	0
827	82.6	1	0	0	0	0	0	0	0	0	1	0	2	0	1	0
828	82.7	2	0	0	0	0	1	0	0	0	1	0	1	0	1	0
829	82.8	2	0	0	0	0	1	0	0	0	1	0	1	0	1	0
830	82.9	1	0	0	0	0	0	0	0	0	1	0	2	0	1	0
831	83	3	0	0	0	0	1	0	0	1	1	0	2	0	1	0
832	83.1	1	0	0	0	0	0	0	0	0	1	0	2	0	1	0
833	83.2	2	0	0	0	1	0	0	0	0	1	0	2	0	1	0
834	83.3	3	0	0	0	1	0	0	0	1	1	0	1	0	1	0
835	83.4	2	0	0	0	0	0	0	0	1	1	0	2	0	1	0
836	83.5	3	0	0	0	0	1	0	0	1	1	0	2	0	1	0
837	83.6	3	0	0	0	0	1	0	0	1	1	0	2	0	1	0
838	83.7	3	0	0	0	0	1	0	0	1	1	0	1	0	1	0
839	83.8	2	0	0	0	0	1	0	0	0	1	0	2	0	1	0
840	83.9	3	0	0	0	0	1	0	0	1	1	0	1	0	1	0
841	84	2	0	0	0	0	1	0	0	0	1	0	2	0	1	0
842	84.1	1	0	0	0	0	0	0	0	0	1	0	2	0	1	0
843	84.2	1	0	0	0	0	0	0	0	0	1	0	2	0	1	0
844	84.3	1	0	0	0	0	0	0	0	0	1	0	2	0	1	0
845	84.4	3	0	0	0	0	1	0	0	1	1	0	2	0	1	0
846	84.5	3	0	0	0	0	1	0	0	1	1	0	1	0	1	0
847	84.6	3	0	0	0	0	1	0	0	1	1	0	1	0	2	0
848	84.7	1	0	0	0	0	0	0	0	0	1	0	1	0	1	0
849	84.8	3	0	0	0	0	1	0	0	1	1	0	2	0	1	0
850	84.9	4	0	1	0	0	1	0	0	1	1	0	2	0	1	0
851	85	3	0	0	0	0	1	0	0	1	1	0	1	0	1	0
852	85.1	2	0	0	0	0	1	0	0	0	1	0	1	0	2	0
853	85.2	2	0	0	0	0	1	0	0	0	1	0	0	0	1	0
854	85.3	2	0	0	0	0	1	0	0	0	1	0	0	0	1	0
855	85.4	3	0	0	0	1	1	0	0	0	1	0	2	0	1	0
856	85.5	3	0	0	0	1	1	0	0	0	1	0	1	0	1	0
857	85.6	2	0	0	0	0	1	0	0	0	1	0	1	0	1	1
858	85.7	2	0	0	0	0	1	0	0	0	1	0	2	0	1	0
859	85.8	2	0	0	0	0	0	0	0	1	1	0	1	0	1	0
860	85.9	1	0	0	0	0	0	0	0	0	1	0	2	0	1	0
861	86	3	0	1	0	0	0	0	0	1	1	0	2	0	1	0
862	86.1	3	0	0	0	0	1	0	0	1	1	0	1	0	1	0
863	86.2	3	0	0	0	0	1	0	0	1	1	0	1	0	1	0
864	86.3	3	0	0	0	0	1	0	0	1	1	0	0	0	1	0
865	86.4	3	0	0	0	0	1	0	0	1	1	0	2	0	1	0
866	86.5	3	0	0	0	0	1	0	0	1	1	0	2	0	1	0
867	86.6	3	0	0	0	0	1	0	0	1	1	0	1	0	1	0
868	86.7	2	0	0	0	0	0	0	0	1	1	0	1	0	1	0
869	86.8	2	0	0	0	0	0	0	0	1	1	0	1	0	1	0
870	86.9	2	0	0	0	0	0	0	0	1	1	0	1	0	1	0
871	87	2	0	0	0	0	0	0	0	1	1	0	1	0	2	0
872	87.1	4	0	0	0	0	2	0	0	1	1	0	2	0	1	0
873	87.2	2	0	1	0	0	0	0	0	0	1	0	2	0	1	0
874	87.3	3	0	0	0	0	1	0	0	1	1	0	2	0	1	0
875	87.4	4	0	2	0	0	0	0	0	1	1	0	1	0	1	0
876	87.5	4	0	2	0	0	0	0	0	1	1	0	1	0	1	0
877	87.6	4	0	2	0	0	0	0	0	1	1	0	2	0	1	0
878	87.7	4	0	2	0	0	0	0	0	1	1	0	1	0	1	0
879	87.8	4	0	2	0	0	0	0	0	1	1	0	2	0	1	0
880	87.9	2	0	0	0	1	0	0	0	0	1	0	2	0	1	0
881	88	2	0	1	0	0	0	0	0	0	1	0	2	0	1	0
882	88.1	3	0	1	0	0	1	0	0	0	1	0	2	0	1	0
883	88.2	4	0	1	0	0	1	0	0	1	1	0	1	0	1	0
884	88.3	3	0	1	0	0	1	0	0	0	1	0	1	0	1	0
885	88.4	4	0	1	0	1	0	0	0	1	1	0	1	0	1	0
886	88.5	5	0	1	0	1	1	0	0	1	1	0	1	0	1	0
887	88.6	2	0	1	0	0	0	0	0	0	1	0	2	0	1	0
888	88.7	4	0	1	0	1	1	0	0	0	1	0	2	0	1	0
889	88.8	4	0	1	0	0	1	0	0	1	1	0	2	0	1	0
890	88.9	3	0	1	0	0	1	0	0	0	1	0	2	0	1	0
891	89	4	0	1	0	0	1	0	0	1	1	0	2	0	1	0
892	89.1	4	0	1	0	0	1	0	0	1	1	0	2	0	1	0
893	89.2	3	0	1	0	0	1	0	0	0	1	0	2	0	1	0
894	89.3	3	0	1	0	0	1	0	0	1	0	0	0	0	1	0
895	89.4	2	0	0	0	0	1	0	0	1	0	0	2	0	1	0
896	89.5	1	0	0	0	0	1	0	0	0	0	0	2	0	1	0
897	89.6	1	0	0	0	0	1	0	0	0	0	0	2	0	1	0
898	89.7	1	0	0	0	0	1	0	0	0	0	0	2	0	1	0
899	89.8	1	0	0	0	0	1	0	0	0	0	0	2	0	1	0
900	89.9	1	0	0	0	0	1	0	1	0	0	0	1	0	1	0
901	90	1	0	0	0	0	1	0	0	0	0	0	2	0	1	0
902	90.1	1	0	0	0	0	1	0	0	0	0	0	2	0	1	0
903	90.2	3	0	1	0	0	1	0	0	0	1	0	2	0	1	0
904	90.3	1	0	0	0	0	1	0	1	0	0	0	2	0	1	0
905	90.4	1	0	0	0	0	1	0	1	0	0	0	1	0	1	0
906	90.5	1	0	0	0	0	1	0	1	0	0	0	2	0	1	0
907	90.6	1	0	0	0	0	1	0	1	0	0	0	2	0	1	0
908	90.7	1	0	0	0	0	1	0	1	0	0	0	1	0	1	0
909	90.8	3	0	2	0	0	1	0	1	0	0	0	2	0	1	0
910	90.9	3	0	2	0	0	1	0	0	0	0	0	2	0	1	0
911	91	3	0	1	0	0	1	0	1	0	1	0	2	0	1	0
912	91.1	3	0	2	0	0	1	0	1	0	0	0	2	0	1	0
913	91.2	1	0	0	0	0	1	0	0	0	0	0	2	0	1	0
914	91.3	2	0	0	0	0	1	0	1	0	1	0	2	0	1	0
915	91.4	1	0	0	0	0	1	0	1	0	0	0	1	0	1	0
916	91.5	1	0	0	0	0	1	0	0	0	0	0	2	0	1	0
917	91.6	2	0	0	0	0	1	0	1	0	1	0	2	0	1	0
918	91.7	3	0	2	0	0	1	0	1	0	0	0	2	0	1	0
919	91.8	2	0	1	0	0	1	0	0	0	0	0	1	0	1	0
920	91.9	3	0	2	0	0	1	0	0	0	0	0	1	0	1	0
921	92	3	0	2	0	0	1	0	0	0	0	0	1	0	1	0
922	92.1	1	0	1	0	0	0	0	1	0	0	0	2	0	1	0
923	92.2	0	0	0	0	0	0	0	1	0	0	0	2	0	1	0
924	92.3	2	0	1	0	0	1	0	0	0	0	0	1	0	1	0
925	92.4	2	0	2	0	0	0	0	0	0	0	0	2	0	1	0
926	92.5	2	0	1	0	0	1	0	0	0	0	0	1	0	1	0
927	92.6	1	0	0	0	0	1	0	0	0	0	0	2	0	1	0
928	92.7	1	0	1	0	0	0	0	1	0	0	0	1	0	1	0
929	92.8	1	0	0	0	0	1	0	0	0	0	0	2	0	1	0
930	92.9	3	0	2	0	0	1	0	0	0	0	0	2	0	1	0
931	93	4	0	2	0	0	1	0	0	1	0	0	2	0	1	0
932	93.1	3	0	1	0	0	1	0	0	1	0	0	1	0	1	0
933	93.2	3	0	0	0	0	1	0	0	1	1	0	2	0	1	0
934	93.3	3	0	0	0	1	0	0	0	1	1	0	2	0	1	0
935	93.4	2	0	0	0	0	1	0	0	1	0	0	2	0	1	0
936	93.5	2	0	0	0	0	1	0	0	1	0	0	1	0	1	0
937	93.6	1	0	0	0	0	1	0	1	0	0	0	1	0	1	0
938	93.7	2	0	0	0	0	1	0	0	0	1	0	1	0	1	0
939	93.8	2	0	0	0	0	1	0	0	0	1	0	1	0	1	0
940	93.9	2	0	0	0	0	1	0	0	0	1	0	1	0	1	0
941	94	2	0	1	0	0	0	0	0	0	1	0	2	0	1	0
942	94.1	1	0	0	0	0	1	0	0	0	0	0	2	0	1	0
943	94.2	3	0	0	0	0	1	0	0	1	1	0	2	0	1	0
944	94.3	3	0	0	0	0	1	0	0	1	1	0	2	0	1	0
945	94.4	3	0	0	0	0	1	0	0	1	1	0	2	0	1	0
946	94.5	2	0	0	0	0	1	0	0	0	1	0	2	0	1	0
947	94.6	2	0	0	0	0	1	0	0	0	1	0	2	0	1	0
948	94.7	2	0	0	0	0	1	0	0	0	1	0	2	0	1	0
949	94.8	2	0	0	0	0	1	0	0	0	1	0	2	0	1	0
950	94.9	2	0	0	0	0	1	0	0	0	1	0	0	0	1	0
951	95	2	0	0	0	0	1	0	0	0	1	0	2	0	1	0
952	95.1	3	0	1	0	0	1	0	0	0	1	0	2	0	1	0
953	95.2	3	0	1	0	0	1	0	0	0	1	0	1	0	1	0
954	95.3	3	0	1	0	0	1	0	0	0	1	0	2	0	1	0
955	95.4	4	0	1	0	0	1	1	0	0	1	0	2	0	1	0
956	95.5	4	0	1	0	0	1	1	0	0	1	0	1	0	1	0
957	95.6	4	0	1	0	0	1	1	0	0	1	0	1	0	1	0
958	95.7	4	0	1	0	0	1	1	0	0	1	0	1	0	1	0
959	95.8	4	0	1	0	0	1	1	0	0	1	0	1	1	1	0
960	95.9	2	0	0	0	0	0	1	0	0	1	0	1	0	1	0
961	96	2	0	0	0	0	1	0	0	0	1	0	3	0	1	0
962	96.1	2	0	0	0	0	1	0	0	0	1	0	1	0	1	0
963	96.2	2	0	0	0	0	1	0	0	0	1	0	1	0	1	0
964	96.3	3	0	0	0	0	1	0	0	1	1	0	2	0	1	0
965	96.4	2	0	0	0	0	1	0	0	0	1	0	2	0	1	0
966	96.5	3	0	0	0	0	1	0	0	1	1	0	1	0	1	0
967	96.6	3	0	0	0	0	1	0	0	1	1	0	1	0	1	0
968	96.7	2	0	0	0	0	1	0	0	0	1	0	1	0	1	0
969	96.8	1	0	0	0	0	0	0	0	0	1	0	2	0	1	0
970	96.9	2	0	0	0	0	1	0	0	0	1	0	2	0	1	0
971	97	2	0	0	0	0	1	0	0	0	1	0	2	0	1	0
972	97.1	2	0	0	0	0	1	0	0	0	1	0	2	0	0	0
973	97.2	3	0	0	0	0	2	0	0	0	1	0	1	0	2	0
974	97.3	1	0	0	0	0	0	0	0	0	1	0	0	0	1	0
975	97.4	2	0	0	0	0	1	0	0	0	1	0	2	0	1	0
976	97.5	2	0	0	0	0	1	0	0	0	1	0	2	0	1	0
977	97.6	2	0	0	0	0	1	0	0	0	1	0	2	0	1	0
978	97.7	2	0	0	0	0	1	0	0	0	1	0	2	0	1	0
979	97.8	2	0	0	0	0	1	0	0	0	1	0	2	0	1	0
980	97.9	2	0	0	0	0	1	0	0	0	1	0	2	0	1	0
981	98	2	0	0	0	0	1	0	0	0	1	0	2	0	1	0
982	98.1	2	0	0	0	0	1	0	0	0	1	0	2	0	1	0
983	98.2	2	0	0	0	0	1	0	0	0	1	0	2	0	1	0
984	98.3	2	0	0	0	0	1	0	0	0	1	0	2	0	1	0
985	98.4	4	0	0	0	0	2	0	0	1	1	0	1	0	1	0
986	98.5	2	0	0	0	0	1	0	0	0	1	0	1	0	1	0
987	98.6	2	0	0	0	0	1	0	0	0	1	0	1	0	1	0
988	98.7	0	0	0	0	0	0	0	0	0	0	0	2	0	1	0
989	98.8	2	0	0	0	0	1	0	0	0	1	0	2	0	1	0
990	98.9	2	0	0	0	0	1	0	0	0	1	0	1	0	1	0
991	99	2	0	0	0	0	1	0	0	0	1	0	1	0	1	0
992	99.1	1	0	0	0	0	0	0	0	0	1	0	3	0	1	0
993	99.2	1	0	0	0	0	0	0	0	0	1	0	0	0	1	0
994	99.3	0	0	0	0	0	0	0	0	0	0	0	2	0	1	0
995	99.4	1	0	0	0	0	0	0	0	0	1	0	1	0	1	0
996	99.5	2	0	0	0	0	1	0	0	0	1	0	1	0	1	0
997	99.6	2	0	0	0	0	1	0	0	0	1	0	1	0	1	0
998	99.7	1	0	0	0	0	1	0	0	0	0	0	2	0	1	0
999	99.8	1	0	0	0	0	1	0	0	0	0	0	2	0	1	0
1000	99.9	1	0	0	0	0	1	0	0	0	0	0	1	0	1	0
1001	100	2	0	0	0	0	2	0	0	0	0	0	2	0	1	0
1002	100.1	3	0	0	0	1	1	0	0	1	0	0	1	0	1	1
1003	100.2	3	0	0	1	1	1	0	0	0	0	0	1	0	1	1
1004	100.3	3	0	0	1	0	1	1	0	0	0	0	2	0	1	1
1005	100.4	4	0	0	1	1	1	1	0	0	0	0	2	0	1	0
1006	100.5	3	0	0	0	1	1	1	0	0	0	0	2	0	1	0
1007	100.6	2	0	0	0	0	1	1	0	0	0	0	2	0	1	0
1008	100.7	1	0	0	0	0	1	0	0	0	0	0	2	0	1	0
1009	100.8	3	0	0	0	1	1	1	0	0	0	0	1	1	1	0
1010	100.9	2	0	0	0	0	1	1	0	0	0	0	2	1	1	0
1011	101	3	0	0	0	0	1	1	0	1	0	0	1	0	1	0
1012	101.1	3	0	0	0	0	1	1	0	1	0	0	1	0	0	0
1013	101.2	3	0	0	0	0	1	1	0	1	0	0	2	1	1	0
1014	101.3	4	0	0	1	0	1	1	0	1	0	0	2	0	0	0
1015	101.4	6	0	0	0	1	1	1	0	2	1	0	2	1	1	0
1016	101.5	3	0	0	1	1	0	0	0	0	1	0	2	2	1	0
1017	101.6	5	0	0	0	1	1	1	0	1	1	0	2	0	1	0
1018	101.7	4	0	0	0	0	1	1	0	1	1	0	2	1	1	0
1019	101.8	4	0	0	1	1	0	0	0	1	1	0	2	2	1	0
1020	101.9	4	0	0	1	1	0	0	0	1	1	0	1	1	1	1
1021	102	6	0	0	1	1	0	1	0	1	2	0	2	0	1	0
1022	102.1	4	0	0	1	1	0	1	0	0	1	0	2	0	1	0
1023	102.2	3	0	0	1	0	0	0	0	1	1	0	1	1	1	0
1024	102.3	3	0	0	1	1	0	0	0	0	1	0	2	1	1	0
1025	102.4	4	0	0	1	0	0	1	0	1	1	0	2	0	1	0
1026	102.5	3	0	0	1	0	0	0	0	1	1	0	2	1	1	0
1027	102.6	5	0	0	1	1	0	1	0	1	1	0	1	0	1	0
1028	102.7	4	0	0	1	0	0	1	0	1	1	0	2	0	1	0
1029	102.8	4	0	0	1	1	0	1	0	0	1	0	2	1	1	0
1030	102.9	4	0	0	1	1	0	1	0	0	1	0	2	1	1	0
1031	103	4	0	0	0	1	0	1	0	1	1	0	2	0	1	0
1032	103.1	4	0	0	0	1	0	1	0	1	1	0	2	1	1	0
1033	103.2	3	0	0	1	1	0	1	0	0	0	0	2	1	1	0
1034	103.3	3	0	0	1	1	0	1	0	0	0	0	2	1	1	0
1035	103.4	2	0	0	0	1	0	1	0	0	0	0	2	0	0	0
1036	103.5	3	0	0	0	1	0	1	0	0	0	0	2	0	1	0
1037	103.6	3	0	0	1	1	0	1	0	0	0	0	2	0	1	0
1038	103.7	4	0	0	1	1	0	1	0	0	0	0	2	0	1	0
1039	103.8	4	0	0	1	1	0	1	0	0	0	0	2	1	1	0
1040	103.9	4	0	0	2	1	0	1	0	0	0	0	2	0	1	0
1041	104	5	0	0	1	1	0	1	0	2	0	0	2	1	0	0
1042	104.1	5	0	0	2	1	0	1	0	1	0	0	1	1	1	0
1043	104.2	5	0	0	1	1	0	1	0	1	0	0	1	0	1	0
1044	104.3	4	0	0	1	0	0	1	0	1	0	0	2	0	1	0
1045	104.4	4	0	0	1	0	0	1	0	1	0	0	2	0	1	0
1046	104.5	4	0	0	2	0	0	1	0	1	0	0	1	0	1	0
1047	104.6	4	0	0	1	1	0	1	0	1	0	0	2	1	1	0
1048	104.7	4	0	0	1	2	0	0	0	1	0	0	2	1	1	0
1049	104.8	5	0	0	2	1	0	1	0	1	0	0	1	1	0	0
1050	104.9	4	0	0	1	1	0	1	0	1	0	0	2	0	1	0
1051	105	5	0	0	1	1	0	1	0	1	0	0	1	1	1	0
1052	105.1	5	0	0	2	1	0	1	0	1	0	0	2	1	1	0
1053	105.2	4	0	0	2	1	0	1	0	0	0	0	2	1	0	0
1054	105.3	5	0	0	1	1	0	1	0	1	0	0	1	1	1	0
1055	105.4	4	0	0	0	1	0	1	0	1	0	0	2	1	1	0
1056	105.5	3	0	0	0	1	0	1	0	0	0	0	2	0	1	0
1057	105.6	3	0	0	0	1	0	1	0	0	0	0	1	0	1	0
1058	105.7	5	0	0	2	1	0	1	0	0	0	0	1	0	1	0
1059	105.8	4	0	0	2	1	0	0	0	1	0	0	2	0	1	0
1060	105.9	4	0	0	2	1	0	0	0	1	0	0	2	0	0	0
1061	106	4	0	0	2	1	0	0	0	1	0	0	2	0	1	0
1062	106.1	4	0	0	2	1	0	0	0	1	0	0	2	0	1	0
1063	106.2	4	0	0	2	1	0	0	0	1	0	0	2	0	0	0
1064	106.3	4	0	0	1	1	0	1	0	1	0	0	2	0	1	0
1065	106.4	3	0	0	1	1	0	0	0	1	0	0	1	0	1	0
1066	106.5	2	0	0	0	1	0	1	0	0	0	0	2	0	1	0
1067	106.6	3	0	0	0	1	1	0	0	0	1	0	2	0	1	0
1068	106.7	3	0	0	0	1	1	0	0	1	0	0	2	0	1	0
1069	106.8	4	0	0	0	1	1	1	0	1	0	0	2	0	1	0
1070	106.9	2	0	0	0	1	0	1	0	0	0	0	2	0	1	0
1071	107	2	0	0	0	1	0	1	0	0	0	0	2	0	1	0
1072	107.1	3	0	0	0	1	0	1	0	0	0	0	2	0	1	0
1073	107.2	2	0	0	0	1	0	1	0	0	0	0	2	0	0	1
1074	107.3	2	0	0	0	1	0	1	0	0	0	0	2	0	1	0
1075	107.4	2	0	0	0	1	0	1	0	0	0	0	2	0	1	0
1076	107.5	2	0	0	0	1	0	1	0	0	0	0	2	0	1	0
1077	107.6	2	0	0	0	1	0	1	0	0	0	0	1	0	1	0
1078	107.7	2	0	0	0	1	0	1	0	0	0	0	2	0	1	0
1079	107.8	3	0	0	0	1	0	1	0	0	1	0	1	0	1	0
1080	107.9	3	0	0	0	2	0	1	0	0	0	0	2	0	1	0
1081	108	2	0	0	0	1	0	1	0	0	0	0	2	0	1	0
1082	108.1	6	0	0	0	1	2	1	0	1	0	0	2	0	1	0
1083	108.2	2	0	0	0	1	0	1	0	0	0	0	2	1	1	0
1084	108.3	2	0	0	0	1	0	1	0	0	0	0	2	0	1	0
1085	108.4	2	0	0	0	1	0	1	0	0	0	0	2	0	1	0
1086	108.5	2	0	0	0	1	0	1	0	0	0	0	2	0	1	0
1087	108.6	4	0	0	0	1	0	1	0	1	0	0	2	0	1	0
1088	108.7	3	0	0	0	1	0	1	0	1	0	0	0	0	2	0
1089	108.8	4	0	0	0	1	0	1	0	1	0	0	2	0	1	0
1090	108.9	4	0	0	0	1	0	1	0	1	0	0	2	0	1	0
1091	109	3	0	0	0	1	0	1	0	1	0	0	2	0	1	0
1092	109.1	3	0	0	0	1	0	1	0	1	0	0	2	0	1	0
1093	109.2	3	0	0	0	1	0	1	0	1	0	0	1	0	1	0
1094	109.3	3	0	0	0	1	0	1	0	1	0	0	2	0	1	0
1095	109.4	2	0	0	0	0	0	1	0	1	0	0	2	0	1	0
1096	109.5	3	0	0	0	1	0	1	0	1	0	0	2	0	1	0
1097	109.6	3	0	0	0	1	0	1	0	1	0	0	1	0	1	0
1098	109.7	1	0	0	0	0	0	1	0	0	0	0	1	0	1	0
1099	109.8	1	0	0	0	0	0	0	0	1	0	0	1	0	2	0
1100	109.9	0	0	0	0	0	0	0	0	0	0	0	2	0	1	0
1101	110	3	0	0	0	0	0	1	0	0	0	0	2	0	1	0
1102	110.1	3	0	0	0	0	0	1	0	0	0	0	2	0	1	0
1103	110.2	5	0	0	0	1	0	1	0	1	0	0	2	0	1	0
1104	110.3	4	0	0	0	1	0	1	0	0	0	0	2	0	1	0
1105	110.4	2	0	0	0	0	0	0	0	0	0	0	2	0	1	0
1106	110.5	5	0	0	0	2	0	1	0	0	0	0	2	0	1	0
1107	110.6	4	0	0	0	1	0	1	0	0	0	0	1	0	1	0
1108	110.7	5	0	0	0	1	1	1	0	0	0	0	1	0	1	0
1109	110.8	3	0	0	0	0	0	1	0	0	0	0	2	0	1	0
1110	110.9	4	0	0	0	1	0	1	0	0	0	0	2	0	1	0
1111	111	4	0	0	0	1	0	1	0	0	0	0	1	0	1	0
1112	111.1	5	0	0	0	1	0	1	0	1	0	0	1	0	2	0
1113	111.2	3	0	0	0	1	0	1	0	0	0	0	1	0	1	1
1114	111.3	0	0	0	0	0	0	0	0	0	0	0	2	0	1	1
1115	111.4	4	0	0	0	2	0	1	0	0	0	0	1	0	1	1
1116	111.5	4	0	0	1	1	0	1	0	0	0	0	2	0	1	1
1117	111.6	5	0	0	1	2	0	1	0	0	0	0	2	0	1	1
1118	111.7	3	0	0	1	1	0	0	0	0	0	0	1	0	1	1
1119	111.8	4	0	0	1	1	0	1	0	0	0	0	0	0	1	1
1120	111.9	4	0	0	0	1	0	1	0	1	0	0	0	0	1	1
1121	112	5	0	0	1	1	0	1	0	1	0	0	0	0	1	1
1122	112.1	4	0	0	0	1	0	1	0	1	0	0	0	0	1	1
1123	112.2	4	0	0	0	2	0	1	0	0	0	0	0	0	1	1
1124	112.3	4	0	0	0	2	0	1	0	0	0	0	0	0	2	1
1125	112.4	6	0	1	1	1	1	1	0	0	0	0	0	0	1	1
1126	112.5	5	0	0	1	2	0	1	0	0	0	0	0	0	2	1
1127	112.6	4	0	0	1	1	0	1	0	0	0	0	0	0	1	1
1128	112.7	5	0	0	1	1	0	1	0	1	0	0	0	0	1	1
1129	112.8	5	0	1	1	1	0	1	0	0	0	0	0	0	2	1
1130	112.9	5	0	1	1	1	0	1	0	0	0	0	0	0	1	1
1131	113	3	0	0	0	1	0	1	0	0	0	0	0	0	1	1
1132	113.1	4	0	0	1	1	0	1	0	0	0	0	0	0	1	1
1133	113.2	4	0	0	1	1	0	1	0	0	0	0	1	0	1	1
1134	113.3	2	0	0	0	1	0	0	0	0	0	0	0	0	1	0
1135	113.4	2	0	0	1	1	0	0	0	0	0	0	0	0	1	0
1136	113.5	3	0	0	1	1	0	0	0	1	0	0	1	0	1	0
1137	113.6	5	0	0	2	1	0	0	0	1	0	0	0	0	3	0
1138	113.7	5	0	0	2	1	0	0	0	1	0	0	1	0	1	0
1139	113.8	4	0	0	2	0	0	0	0	1	0	0	1	0	0	0
1140	113.9	4	0	0	2	1	0	0	0	0	0	0	0	0	1	0
1141	114	5	0	0	2	1	0	0	0	1	0	0	0	0	3	0
1142	114.1	5	1	0	2	1	0	0	0	1	0	0	0	0	2	0
1143	114.2	4	1	0	2	0	0	0	0	1	0	0	0	0	2	0
1144	114.3	5	1	0	2	1	0	0	0	1	0	0	0	0	3	0
1145	114.4	4	1	1	2	0	0	0	0	0	0	0	1	0	2	0
1146	114.5	4	1	0	2	1	0	0	0	0	0	0	1	0	1	0
1147	114.6	4	1	0	2	1	0	0	0	0	0	0	1	0	1	0
1148	114.7	5	1	0	3	1	0	0	0	0	0	0	2	0	1	0
1149	114.8	3	1	0	2	0	0	0	0	0	0	0	1	0	1	0
1150	114.9	5	1	0	2	1	0	0	0	1	0	0	2	0	2	0
1151	115	5	1	0	2	1	0	0	0	1	0	0	1	0	2	0
1152	115.1	4	1	0	2	1	0	0	0	0	0	0	0	0	1	0
1153	115.2	4	1	0	2	0	0	0	0	1	0	0	2	0	1	0
1154	115.3	5	1	0	2	1	0	0	0	1	0	0	1	0	1	0
1155	115.4	4	1	0	1	1	0	0	0	1	0	0	0	0	1	0
1156	115.5	4	0	0	1	1	0	0	0	1	0	0	0	0	1	0
1157	115.6	5	1	1	1	1	0	0	0	1	0	0	2	0	1	0
1158	115.7	5	0	0	2	1	0	0	0	1	0	0	2	0	1	0
1159	115.8	5	0	0	2	1	0	0	0	1	0	0	1	0	1	0
1160	115.9	5	0	0	2	1	0	0	0	1	0	0	0	0	1	0
1161	116	5	0	0	2	1	0	0	0	1	0	0	1	0	1	0
1162	116.1	5	0	0	2	1	0	0	0	1	0	0	1	0	1	0
1163	116.2	3	0	0	0	1	0	0	0	1	0	0	2	0	1	0
1164	116.3	5	0	0	2	2	0	0	0	0	0	0	2	0	1	0
1165	116.4	2	0	1	0	1	0	0	0	0	0	0	1	0	1	0
1166	116.5	5	0	2	1	1	0	0	0	0	0	0	1	0	2	0
1167	116.6	3	0	2	0	1	0	0	0	0	0	0	2	0	1	0
1168	116.7	2	0	0	1	0	0	0	0	0	0	0	1	0	1	0
1169	116.8	5	0	0	2	1	0	0	0	1	0	0	1	0	2	0
1170	116.9	5	0	1	2	1	0	0	0	0	1	0	2	0	1	0
1171	117	6	0	1	2	1	0	0	0	1	0	0	1	0	1	0
1172	117.1	6	0	1	2	1	0	0	0	1	0	0	1	0	1	0
1173	117.2	4	0	0	2	1	0	0	0	1	0	0	2	0	1	0
1174	117.3	5	0	0	2	1	0	0	0	1	0	0	2	0	1	0
1175	117.4	7	0	2	2	1	0	0	0	1	0	0	2	0	1	0
1176	117.5	5	0	2	2	1	0	0	0	0	0	0	1	0	1	0
1177	117.6	3	0	0	2	1	0	0	0	0	0	0	2	0	1	0
1178	117.7	5	0	2	2	1	0	0	0	0	0	0	1	0	1	0
1179	117.8	2	0	1	1	0	0	0	0	0	0	0	2	0	1	0
1180	117.9	4	0	1	2	1	0	0	0	0	0	0	2	0	1	0
1181	118	4	0	1	2	1	0	0	0	0	0	0	1	0	1	0
1182	118.1	5	0	1	2	1	0	0	0	0	1	0	0	0	2	0
1183	118.2	4	0	1	2	1	0	0	0	0	0	0	1	0	1	0
1184	118.3	6	0	2	2	1	0	0	0	0	1	0	1	0	2	0
1185	118.4	4	0	0	2	1	0	0	0	1	0	0	1	0	1	0
1186	118.5	5	0	1	2	1	0	0	0	1	0	0	1	0	1	0
1187	118.6	5	0	1	2	1	0	0	0	1	0	0	1	0	1	0
1188	118.7	5	0	1	2	1	0	0	0	1	0	0	1	0	1	0
1189	118.8	4	0	1	1	1	0	0	0	1	0	0	0	0	1	0
1190	118.9	4	0	1	2	1	0	0	0	0	0	0	2	0	1	0
1191	119	5	0	1	2	1	0	0	0	1	0	0	2	0	1	0
1192	119.1	3	0	0	2	1	0	0	0	0	0	0	2	0	1	0
1193	119.2	4	0	0	2	1	0	0	0	1	0	0	1	0	1	0
1194	119.3	5	0	1	2	1	0	0	0	0	1	0	1	0	1	0
1195	119.4	5	0	1	2	1	0	0	0	0	1	0	2	0	1	0
1196	119.5	5	0	1	2	1	0	0	0	0	1	0	1	0	1	0
1197	119.6	5	0	1	2	1	0	0	0	0	1	0	1	0	1	0
1198	119.7	5	0	1	2	1	0	0	0	0	1	0	2	0	1	0
1199	119.8	5	0	1	2	1	0	0	0	0	1	0	1	0	1	0
1200	119.9	4	0	0	2	1	0	0	0	0	1	0	2	0	1	0
1201	120	5	0	1	2	1	0	0	0	0	1	0	0	0	2	0
1202	120.1	5	0	2	2	0	0	0	0	0	1	0	1	0	2	0
1203	120.2	6	0	2	2	1	0	0	0	0	1	0	1	0	1	0
1204	120.3	6	0	2	2	1	0	0	0	0	1	0	1	0	1	0
1205	120.4	6	0	2	2	1	0	0	0	0	1	0	1	0	1	0
1206	120.5	6	0	2	2	1	0	0	0	0	1	0	1	0	1	0
1207	120.6	6	0	2	2	1	0	0	0	0	1	0	1	0	1	0
1208	120.7	4	0	0	2	1	0	0	0	0	1	0	1	0	1	0
1209	120.8	4	0	1	2	0	0	0	0	0	1	0	1	0	2	0
1210	120.9	4	0	0	2	1	0	0	0	0	1	0	1	0	2	0
1211	121	5	0	1	2	1	0	0	0	0	1	0	1	0	2	0
1212	121.1	5	0	1	2	1	0	0	0	0	1	0	1	0	1	0
1213	121.2	4	0	0	2	1	0	0	0	0	1	0	1	0	1	0
1214	121.3	4	0	0	2	1	0	0	0	0	1	0	1	0	1	0
1215	121.4	4	0	0	2	1	0	0	0	0	1	0	2	0	1	0
1216	121.5	5	0	1	2	1	0	0	0	0	1	0	1	0	1	0
1217	121.6	4	0	0	2	1	0	0	0	0	1	0	1	0	1	0
1218	121.7	4	0	0	2	1	0	0	0	0	1	0	2	0	1	0
1219	121.8	4	0	0	2	1	0	0	0	0	1	0	1	0	2	0
1220	121.9	5	0	1	2	1	0	0	0	0	1	0	0	0	1	0
1221	122	6	0	2	2	1	0	0	0	0	1	0	1	0	1	0
1222	122.1	6	0	2	2	1	0	0	0	0	1	0	2	0	1	0
1223	122.2	5	0	1	2	1	0	0	0	0	1	0	2	0	1	0
1224	122.3	5	0	0	2	1	0	0	0	1	1	0	2	0	2	0
1225	122.4	4	0	0	2	1	0	0	0	0	1	0	2	0	1	0
1226	122.5	4	0	0	2	1	0	0	0	0	1	0	2	0	1	0
1227	122.6	5	0	0	2	1	0	0	0	1	1	0	1	0	1	0
1228	122.7	5	0	1	2	1	0	0	0	0	1	0	0	0	1	0
1229	122.8	6	0	1	3	1	0	0	0	0	1	0	0	0	1	0
1230	122.9	4	0	0	2	1	0	0	0	0	1	0	1	0	2	0
1231	123	6	0	2	2	1	0	0	0	0	1	0	0	0	1	0
1232	123.1	4	0	0	2	1	0	0	0	0	1	0	0	0	1	0
1233	123.2	5	0	0	2	1	0	0	0	0	1	0	1	0	2	0
1234	123.3	5	0	1	2	1	0	0	0	0	1	0	2	0	1	0
1235	123.4	4	0	0	2	1	0	0	0	0	1	0	1	0	1	0
1236	123.5	4	0	0	2	1	0	0	0	0	1	0	0	0	1	0
1237	123.6	4	0	0	2	1	0	0	0	0	1	0	2	0	1	0
1238	123.7	5	0	1	2	1	0	0	0	0	1	0	2	0	1	0
1239	123.8	3	0	0	2	1	0	0	0	0	0	0	2	0	1	0
1240	123.9	3	0	0	1	1	0	0	0	0	1	0	1	0	1	0
1241	124	4	0	0	2	1	0	0	0	1	0	0	0	0	1	0
1242	124.1	3	1	0	2	1	0	0	0	0	0	0	1	0	1	0
1243	124.2	5	1	0	2	1	0	0	0	1	1	0	1	0	1	0
1244	124.3	6	0	2	1	1	0	0	0	0	1	0	1	0	1	0
1245	124.4	5	0	0	2	1	0	0	0	1	1	0	0	0	1	0
1246	124.5	5	0	0	2	1	0	1	0	0	1	0	1	0	1	0
1247	124.6	4	0	0	2	1	0	0	0	0	1	0	0	0	1	0
1248	124.7	3	0	0	2	1	0	0	0	0	0	0	0	0	1	0
1249	124.8	4	0	0	2	1	0	1	0	0	0	0	0	0	1	0
1250	124.9	5	0	1	2	1	0	0	0	0	0	0	0	0	1	0
1251	125	5	0	1	1	1	0	1	0	0	0	0	1	0	1	0
1252	125.1	5	0	1	1	1	0	1	0	0	0	0	1	0	2	0
1253	125.2	4	0	1	1	1	0	1	0	0	0	0	1	0	1	0
1254	125.3	3	0	1	1	1	0	0	0	0	0	0	2	0	1	0
1255	125.4	5	0	1	1	1	0	1	0	0	0	0	1	0	1	0
1256	125.5	3	0	1	1	1	0	0	0	0	0	0	1	0	1	0
1257	125.6	3	0	1	1	1	0	0	0	0	0	0	2	0	1	0
1258	125.7	5	0	1	2	1	0	0	0	0	0	0	0	0	1	0
1259	125.8	3	0	1	1	1	0	0	0	0	0	0	0	0	1	0
1260	125.9	3	0	0	2	1	0	0	0	0	0	0	1	0	1	0
1261	126	3	0	0	2	1	0	0	0	0	0	0	0	0	1	0
1262	126.1	3	0	0	1	1	0	0	0	0	1	0	0	0	2	0
1263	126.2	4	0	0	2	1	0	0	0	0	1	0	1	0	1	0
1264	126.3	3	0	0	2	0	0	0	0	0	1	0	2	0	1	0
1265	126.4	5	0	1	2	1	0	0	0	0	0	0	2	0	1	0
1266	126.5	6	0	2	1	1	0	0	0	0	1	0	1	0	1	0
1267	126.6	6	0	2	1	1	0	0	0	0	1	0	1	0	1	0
1268	126.7	7	0	1	2	1	0	0	0	1	1	0	0	0	1	0
1269	126.8	5	0	1	2	1	0	0	0	0	0	0	2	0	1	0
1270	126.9	7	0	2	2	1	0	0	0	1	0	0	0	0	1	0
1271	127	7	0	2	2	1	0	0	0	0	1	0	1	0	1	0
1272	127.1	7	0	2	2	1	0	0	0	0	1	0	1	0	1	0
1273	127.2	6	0	1	2	1	0	0	0	0	1	0	0	0	1	0
1274	127.3	5	0	1	2	0	0	0	0	0	1	0	0	0	2	0
1275	127.4	6	0	1	2	1	0	0	0	0	1	0	0	0	1	0
1276	127.5	8	0	2	2	1	0	0	0	1	1	0	0	0	1	0
1277	127.6	7	0	2	2	1	0	0	0	0	1	0	0	0	1	0
1278	127.7	5	0	1	2	0	0	0	0	0	1	0	0	0	1	0
1279	127.8	7	1	1	2	2	0	0	0	0	1	0	0	0	1	0
1280	127.9	8	0	2	2	1	0	0	0	1	1	0	0	0	1	0
1281	128	7	0	2	2	1	0	0	0	0	1	0	1	0	1	0
1282	128.1	8	0	2	2	2	0	0	0	0	1	0	0	0	1	0
1283	128.2	8	0	2	2	1	0	0	0	1	1	0	2	0	1	0
1284	128.3	7	0	2	2	1	0	0	0	0	1	0	2	0	1	0
1285	128.4	7	0	2	2	1	0	0	0	0	1	0	0	0	1	0
1286	128.5	7	0	1	2	1	0	0	0	1	1	0	1	0	1	0
1287	128.6	7	0	2	2	1	0	0	0	0	1	0	0	0	1	0
1288	128.7	9	0	2	2	1	0	0	0	2	1	0	0	0	1	0
1289	128.8	7	0	1	2	2	0	0	0	1	1	0	0	0	1	0
1290	128.9	8	0	1	3	1	0	0	0	2	1	0	1	0	0	0
1291	129	7	0	2	3	1	0	0	0	0	1	0	0	0	1	0
1292	129.1	6	0	1	2	1	0	0	0	1	1	0	2	0	1	0
1293	129.2	6	0	2	2	1	0	0	0	0	1	0	2	0	1	0
1294	129.3	6	0	2	2	1	0	0	0	0	1	0	2	0	1	0
1295	129.4	5	0	1	2	1	0	0	0	0	1	0	2	0	1	0
1296	129.5	8	0	2	3	1	0	0	0	1	1	0	1	0	1	0
1297	129.6	4	0	0	2	1	0	0	0	0	1	0	2	0	1	0
1298	129.7	5	0	2	1	1	0	0	0	0	1	0	2	0	1	0
1299	129.8	6	0	2	2	1	0	0	0	0	1	0	2	0	1	0
1300	129.9	5	0	2	1	1	0	0	0	0	1	0	1	0	1	0
1301	130	5	0	2	1	1	0	0	0	0	1	0	1	0	1	0
1302	130.1	5	0	1	1	1	0	0	0	1	1	0	1	0	2	0
1303	130.2	8	0	2	2	1	0	0	0	2	1	0	1	0	1	0
1304	130.3	5	0	2	1	1	0	0	0	0	1	0	1	0	1	0
1305	130.4	5	0	2	1	1	0	0	0	0	1	0	2	0	1	0
1306	130.5	6	0	2	2	1	0	0	0	0	1	0	1	0	1	0
1307	130.6	6	0	2	2	1	0	0	0	0	1	0	2	0	1	0
1308	130.7	6	0	2	2	1	0	0	0	0	1	0	2	0	1	0
1309	130.8	6	0	2	2	1	0	0	0	0	1	0	2	0	1	0
1310	130.9	6	0	2	2	1	0	0	0	0	1	0	2	0	1	0
1311	131	6	0	2	2	1	0	0	0	0	1	0	1	0	1	0
1312	131.1	6	0	2	2	1	0	0	0	0	1	0	2	0	1	0
1313	131.2	6	0	2	2	1	0	0	0	0	1	0	1	0	1	0
1314	131.3	6	0	2	2	1	0	0	0	0	1	0	2	0	1	0
1315	131.4	6	0	2	2	1	0	0	0	0	1	0	2	0	1	0
1316	131.5	6	0	2	2	1	0	0	0	0	1	0	2	0	1	0
1317	131.6	6	0	2	2	1	0	0	0	0	1	0	2	0	1	0
1318	131.7	6	0	2	2	1	0	0	0	0	1	0	1	0	1	0
1319	131.8	7	0	2	2	1	0	0	0	1	1	0	1	0	1	0
1320	131.9	7	0	2	2	1	0	0	0	1	1	0	2	0	1	0
1321	132	7	0	2	2	1	0	0	0	1	1	0	1	0	1	0
1322	132.1	6	0	2	2	1	0	0	0	0	1	0	0	0	1	0
1323	132.2	7	0	2	2	1	0	0	0	1	1	0	0	0	1	0
1324	132.3	7	0	2	2	1	0	0	0	1	1	0	2	0	1	0
1325	132.4	8	0	2	2	1	0	0	0	2	1	0	1	0	2	0
1326	132.5	7	0	2	2	1	0	0	0	1	1	0	1	0	1	0
1327	132.6	7	0	2	2	1	0	0	0	1	1	0	3	0	1	0
1328	132.7	7	0	2	2	1	0	0	0	1	1	0	2	0	1	0
1329	132.8	6	0	1	2	1	0	0	0	1	1	0	1	0	1	0
1330	132.9	7	0	2	2	1	0	0	0	1	1	0	3	0	1	0
1331	133	7	0	2	2	1	0	0	0	1	1	0	2	0	1	0
1332	133.1	7	0	2	2	1	0	0	0	1	1	0	2	0	1	0
1333	133.2	7	0	2	2	1	0	0	0	1	1	0	2	0	1	0
1334	133.3	7	0	2	2	1	0	0	0	1	1	0	2	0	1	0
1335	133.4	7	0	2	2	1	0	0	0	1	1	0	2	0	1	0
1336	133.5	6	0	1	2	1	0	0	0	1	1	0	2	0	2	0
1337	133.6	5	0	2	1	0	0	0	0	1	1	0	1	0	1	0
1338	133.7	7	0	2	2	1	0	0	0	1	1	0	1	0	1	0
1339	133.8	8	0	2	3	1	0	0	0	1	1	0	2	0	1	0
1340	133.9	7	0	2	2	1	0	0	0	1	1	0	2	0	1	0
1341	134	6	0	2	1	1	0	0	0	1	1	0	0	0	1	0
1342	134.1	5	0	1	1	1	0	0	0	1	0	0	1	0	1	0
1343	134.2	6	0	2	1	0	0	0	0	1	1	0	2	0	1	0
1344	134.3	7	0	2	2	1	0	0	0	1	1	0	2	0	1	0
1345	134.4	7	0	2	1	1	0	0	0	1	1	0	2	0	1	0
1346	134.5	7	0	2	2	1	0	0	0	1	1	0	2	0	1	0
1347	134.6	6	0	2	1	1	0	0	0	1	1	0	2	0	1	0
1348	134.7	7	0	2	2	1	0	0	0	1	1	0	2	0	1	0
1349	134.8	6	0	1	2	1	0	0	0	1	1	0	1	0	2	0
1350	134.9	8	0	2	3	1	0	0	0	1	1	0	1	0	1	0
1351	135	7	0	2	2	1	0	0	0	1	1	0	1	0	1	0
1352	135.1	7	0	2	2	1	0	0	0	1	1	0	1	0	1	0
1353	135.2	7	0	2	2	1	0	0	0	1	1	0	2	0	1	0
1354	135.3	7	0	2	2	1	0	0	0	1	1	0	2	0	1	0
1355	135.4	7	0	2	2	1	0	0	0	1	1	0	1	0	1	0
1356	135.5	7	0	2	2	1	0	0	0	1	1	0	3	0	1	0
1357	135.6	7	0	2	2	1	0	0	0	1	1	0	2	0	1	0
1358	135.7	7	0	2	2	1	0	0	0	1	1	0	2	0	1	0
1359	135.8	6	0	2	2	1	0	0	0	0	1	0	2	0	1	0
1360	135.9	8	0	2	2	1	0	0	0	2	1	0	2	0	1	0
1361	136	7	0	2	2	1	0	0	0	1	1	0	2	0	1	0
1362	136.1	6	0	2	2	1	0	0	0	0	1	0	2	0	1	0
1363	136.2	6	0	2	2	1	0	0	0	0	1	0	2	0	1	0
1364	136.3	6	0	1	2	1	0	0	0	1	1	0	2	0	1	0
1365	136.4	5	0	1	2	1	0	0	0	0	1	0	2	0	1	0
1366	136.5	6	0	2	2	1	0	0	0	0	1	0	2	0	1	0
1367	136.6	7	0	2	2	1	0	0	0	1	1	0	2	0	1	0
1368	136.7	6	0	2	2	1	0	0	0	0	1	0	1	0	1	0
1369	136.8	5	0	1	2	1	0	0	0	0	1	0	2	0	1	0
1370	136.9	6	0	2	2	1	0	0	0	0	1	0	2	0	1	0
1371	137	6	0	2	2	1	0	0	0	0	1	0	1	0	1	0
1372	137.1	6	0	2	2	1	0	0	0	0	1	0	2	0	1	0
1373	137.2	6	0	2	2	1	0	0	0	0	1	0	1	0	1	0
1374	137.3	7	0	2	3	1	0	0	0	0	1	0	2	0	1	0
1375	137.4	8	0	2	2	1	0	1	0	0	1	0	1	0	2	0
1376	137.5	7	0	2	1	1	0	1	0	0	1	0	2	0	1	0
1377	137.6	7	0	2	2	1	0	0	0	0	1	0	2	0	1	0
1378	137.7	7	0	2	2	1	0	0	0	0	1	0	2	0	1	0
1379	137.8	6	0	2	2	0	0	0	0	0	1	0	3	0	1	0
1380	137.9	8	0	2	2	2	0	1	0	0	1	0	1	0	1	0
1381	138	7	0	2	2	1	0	0	0	0	1	0	2	0	1	0
1382	138.1	7	0	2	2	1	0	0	0	0	1	0	2	0	1	0
1383	138.2	6	0	2	2	1	0	0	0	0	1	0	2	0	1	0
1384	138.3	7	0	2	2	1	0	0	0	0	1	0	1	0	1	0
1385	138.4	5	0	1	2	1	0	0	0	0	1	0	2	0	1	0
1386	138.5	6	0	1	2	1	0	0	0	0	1	0	2	0	1	0
1387	138.6	5	0	1	2	1	0	0	0	0	1	0	2	0	1	0
1388	138.7	7	0	2	2	1	0	0	0	0	1	0	2	0	1	0
1389	138.8	7	0	2	2	2	0	0	0	0	1	0	3	0	1	0
1390	138.9	9	0	2	2	2	0	0	0	1	1	0	2	0	1	0
1391	139	8	0	2	2	1	0	0	0	1	1	0	1	0	1	0
1392	139.1	8	0	2	2	1	0	0	0	1	1	0	1	0	2	0
1393	139.2	8	0	2	2	1	0	0	0	1	1	0	1	0	1	0
1394	139.3	5	0	1	2	0	0	0	0	0	1	0	1	0	1	0
1395	139.4	4	0	0	2	0	0	0	0	0	1	0	1	0	2	0
1396	139.5	5	0	1	2	1	0	0	0	0	1	0	1	0	1	0
1397	139.6	5	0	1	2	1	0	0	0	0	1	0	1	0	1	0
1398	139.7	5	0	1	2	1	0	0	0	0	1	0	1	0	2	0
1399	139.8	4	0	0	2	1	0	0	0	0	1	0	1	0	1	0
1400	139.9	5	0	1	2	1	0	0	0	0	1	0	2	0	1	0
1401	140	7	0	2	2	1	0	0	0	0	1	0	2	0	1	0
1402	140.1	6	0	1	2	1	0	0	0	0	1	0	1	0	1	0
1403	140.2	6	0	2	2	1	0	0	0	0	1	0	1	0	1	0
1404	140.3	7	0	2	2	2	0	0	0	0	1	0	1	0	2	0
1405	140.4	6	0	2	2	1	0	0	0	0	1	0	2	0	1	0
1406	140.5	6	0	1	2	1	0	0	0	0	1	0	2	0	1	0
1407	140.6	6	0	2	2	1	0	0	0	0	1	0	2	0	1	0
1408	140.7	4	0	0	2	1	0	0	0	0	1	0	2	0	1	0
1409	140.8	6	0	2	2	1	0	0	0	0	1	0	2	0	1	0
1410	140.9	7	0	2	2	1	0	0	0	0	1	0	2	0	1	0
1411	141	7	0	2	2	1	0	0	0	0	1	0	2	0	1	0
1412	141.1	5	0	1	2	1	0	0	0	0	0	0	2	0	1	0
1413	141.2	8	0	2	2	2	0	0	0	0	1	0	2	0	1	0
1414	141.3	6	0	0	2	2	0	0	0	0	1	0	3	0	1	0
1415	141.4	6	0	2	2	1	0	0	0	0	1	0	2	0	1	0
1416	141.5	5	0	1	1	1	0	0	0	0	1	0	2	0	1	0
1417	141.6	6	0	1	2	1	0	0	0	0	1	0	2	0	1	0
1418	141.7	5	0	1	2	1	0	0	0	0	1	0	1	0	1	0
1419	141.8	6	0	1	2	1	0	0	0	0	1	0	2	0	1	0
1420	141.9	5	0	1	2	1	0	0	0	0	0	0	1	0	1	0
1421	142	5	0	1	2	1	0	0	0	0	1	0	2	0	1	0
1422	142.1	6	0	1	2	1	0	0	0	0	1	0	2	0	1	0
1423	142.2	6	0	1	2	1	0	1	0	0	1	0	2	0	1	0
1424	142.3	4	0	0	2	1	0	0	0	0	1	0	2	0	1	0
1425	142.4	6	0	1	2	1	0	0	0	0	1	0	1	0	1	0
1426	142.5	5	0	1	2	1	0	0	0	0	0	0	2	0	1	0
1427	142.6	6	0	0	2	1	0	1	0	0	1	0	1	0	1	0
1428	142.7	4	0	0	2	1	0	1	0	0	0	0	2	0	1	0
1429	142.8	5	0	1	2	1	0	1	0	0	0	0	2	0	1	0
1430	142.9	5	0	0	2	1	0	1	0	0	0	0	2	0	1	0
1431	143	5	0	0	2	1	0	1	0	0	0	0	2	0	1	0
1432	143.1	5	0	0	2	1	0	1	0	0	0	0	2	0	1	0
1433	143.2	7	0	1	2	2	0	1	0	0	0	0	2	0	1	0
1434	143.3	7	0	2	2	1	0	1	0	0	0	0	2	0	1	0
1435	143.4	7	0	1	2	2	0	1	0	0	0	0	2	0	1	0
1436	143.5	6	0	0	2	1	0	1	0	1	0	0	1	0	1	0
1437	143.6	4	0	0	2	0	0	0	0	1	0	0	1	0	1	0
1438	143.7	7	0	0	2	2	0	1	0	1	0	0	1	0	1	0
1439	143.8	6	0	0	2	1	0	1	0	1	0	0	1	0	1	0
1440	143.9	6	0	0	2	1	0	1	0	1	0	0	2	0	1	0
1441	144	7	0	0	2	2	0	1	0	1	0	0	1	0	0	0
1442	144.1	6	0	0	2	1	0	1	0	1	0	0	0	0	1	0
1443	144.2	6	0	1	2	1	0	1	0	0	0	0	2	0	1	0
1444	144.3	6	0	0	2	1	0	1	0	0	1	0	2	0	1	0
1445	144.4	7	0	0	2	2	0	1	0	0	1	0	1	0	1	0
1446	144.5	6	0	0	2	2	0	1	0	0	0	0	2	0	1	0
1447	144.6	8	0	2	2	2	0	1	0	0	0	0	1	0	1	0
1448	144.7	6	0	1	2	1	0	1	0	0	0	0	2	0	1	0
1449	144.8	7	0	1	2	2	0	1	0	0	0	0	1	0	1	0
1450	144.9	6	0	1	2	1	0	1	0	0	0	0	2	0	1	0
1451	145	5	0	0	2	1	0	1	0	0	0	0	1	0	1	0
1452	145.1	6	0	0	2	2	0	1	0	0	0	0	2	0	1	0
1453	145.2	5	0	0	2	1	0	1	0	0	0	0	2	0	1	0
1454	145.3	4	0	0	2	0	0	1	0	0	0	0	1	0	1	0
1455	145.4	3	0	0	2	1	0	0	0	0	0	0	0	0	1	0
1456	145.5	4	0	0	2	1	0	0	0	1	0	0	1	0	1	0
1457	145.6	5	0	0	2	1	0	0	0	1	0	0	2	0	1	0
1458	145.7	6	0	0	2	2	0	0	0	1	0	0	2	0	1	0
1459	145.8	6	0	0	2	1	0	1	0	1	0	0	2	0	1	0
1460	145.9	5	0	0	2	1	0	0	0	1	0	0	2	0	1	0
1461	146	4	0	0	2	1	0	0	0	1	0	0	2	0	1	0
1462	146.1	4	0	0	2	1	0	0	0	1	0	0	1	0	1	0
1463	146.2	5	0	0	2	1	0	0	0	1	0	0	2	0	1	0
1464	146.3	6	0	0	2	2	0	0	0	1	0	0	2	0	1	0
1465	146.4	4	0	0	2	1	0	0	0	1	0	0	2	0	1	0
1466	146.5	4	0	0	2	1	0	0	0	1	0	0	2	0	1	0
1467	146.6	4	0	0	2	1	0	0	0	0	0	0	2	0	1	0
1468	146.7	3	0	0	2	1	0	0	0	0	0	0	2	0	1	0
1469	146.8	4	0	0	2	1	0	0	0	1	0	0	2	0	1	0
1470	146.9	5	0	0	2	1	0	0	0	1	0	0	2	0	1	0
1471	147	5	0	0	2	2	0	0	0	0	0	0	3	0	1	0
1472	147.1	3	0	0	2	1	0	0	0	0	0	0	1	0	2	0
1473	147.2	5	0	0	2	2	0	0	0	1	0	0	2	0	1	0
1474	147.3	5	0	0	2	2	0	0	0	1	0	0	2	0	1	0
1475	147.4	5	0	0	2	0	0	1	0	1	0	0	2	0	1	0
1476	147.5	5	0	0	2	2	0	0	0	1	0	0	1	0	1	0
1477	147.6	5	0	0	2	1	0	0	0	1	0	0	2	0	1	0
1478	147.7	5	0	0	2	1	0	0	0	1	0	0	2	0	1	0
1479	147.8	5	0	0	2	1	0	0	0	1	0	0	2	0	1	0
1480	147.9	5	0	0	2	2	0	0	0	1	0	0	1	0	1	0
1481	148	4	0	0	2	1	0	0	0	1	0	0	3	0	1	0
1482	148.1	5	0	0	2	2	0	0	0	1	0	0	1	0	1	0
1483	148.2	3	0	0	2	1	0	0	0	0	0	0	2	0	1	0
1484	148.3	2	0	0	2	0	0	0	0	0	0	0	2	0	1	0
1485	148.4	5	0	0	2	2	0	0	0	0	0	0	2	0	1	0
1486	148.5	4	0	1	2	1	0	0	0	0	0	0	2	0	1	0
1487	148.6	5	0	1	2	1	0	0	0	0	0	0	2	0	1	0
1488	148.7	4	0	0	2	1	0	0	0	0	1	0	2	0	1	0
1489	148.8	3	0	0	2	1	0	0	0	0	0	0	2	0	1	0
1490	148.9	3	0	0	2	1	0	0	0	0	0	0	2	0	1	0
1491	149	2	0	0	1	1	0	0	0	0	0	0	2	0	1	0
1492	149.1	3	0	0	2	1	0	0	0	0	0	0	2	0	1	0
1493	149.2	4	0	0	2	1	0	1	0	0	0	0	2	0	1	0
1494	149.3	3	0	0	2	1	0	0	0	0	0	0	2	0	1	0
1495	149.4	4	0	0	2	1	0	0	0	1	0	0	2	0	1	0
1496	149.5	4	0	0	2	1	0	0	0	1	0	0	2	0	1	0
1497	149.6	3	0	0	2	1	0	0	0	0	0	0	2	0	1	0
1498	149.7	4	0	0	2	1	0	0	0	1	0	0	2	0	1	0
1499	149.8	3	0	0	2	1	0	0	0	0	0	0	1	0	1	0
1500	149.9	4	0	0	2	1	0	0	0	1	0	0	1	0	1	0
1501	150	3	0	0	2	1	0	0	0	0	0	0	1	0	1	0
1502	150.1	3	0	0	2	1	0	0	0	0	0	0	1	0	1	0
1503	150.2	3	0	0	2	1	0	0	0	0	0	0	1	0	1	0
1504	150.3	4	0	0	2	1	0	0	0	0	1	0	0	0	1	0
1505	150.4	4	0	0	2	1	0	0	0	0	0	0	1	0	1	0
1506	150.5	4	0	0	2	1	0	0	0	0	0	0	2	0	1	0
1507	150.6	4	0	0	2	1	0	0	0	0	0	0	2	0	1	0
1508	150.7	5	0	2	2	1	0	0	0	0	0	0	2	0	1	0
1509	150.8	4	0	0	2	1	0	0	0	0	1	0	2	0	1	0
1510	150.9	5	0	1	2	1	0	0	0	0	1	0	2	0	1	0
1511	151	6	0	2	2	1	0	0	0	0	1	0	2	0	1	0
1512	151.1	6	0	2	2	1	0	0	0	0	1	0	2	0	1	0
1513	151.2	5	0	0	2	1	0	0	0	0	1	0	2	0	1	0
1514	151.3	7	0	2	2	1	0	0	0	0	1	0	2	0	1	0
1515	151.4	5	0	1	2	1	0	0	0	0	1	0	2	0	1	0
1516	151.5	5	0	1	2	1	0	0	0	0	1	0	2	0	1	0
1517	151.6	6	0	2	2	1	0	0	0	0	1	0	2	0	1	0
1518	151.7	5	0	1	2	1	0	0	0	0	1	0	2	0	1	0
1519	151.8	7	0	2	2	1	0	0	0	0	1	0	2	0	1	0
1520	151.9	7	0	2	2	1	0	0	0	0	1	0	2	0	1	0
1521	152	7	0	1	2	2	0	0	0	0	1	0	2	0	1	0
1522	152.1	6	0	2	2	1	0	0	0	0	1	0	1	0	2	0
1523	152.2	7	0	2	2	2	0	0	0	0	1	0	2	0	1	0
1524	152.3	7	0	2	2	2	0	0	0	0	1	0	2	0	1	0
1525	152.4	7	0	1	2	1	0	1	0	0	1	0	2	0	1	0
1526	152.5	7	0	2	2	1	0	0	0	1	1	0	1	0	1	0
1527	152.6	5	0	2	2	1	0	0	0	0	0	0	1	0	1	0
1528	152.7	6	0	1	2	1	0	0	0	1	0	0	2	0	1	0
1529	152.8	7	0	1	2	1	0	1	0	1	0	0	2	0	1	0
1530	152.9	3	0	0	1	1	0	0	0	1	0	0	2	0	1	0
1531	153	5	0	1	2	1	0	0	0	1	0	0	2	0	1	0
1532	153.1	6	0	1	2	1	0	1	0	1	0	0	2	0	1	0
1533	153.2	5	0	2	2	0	0	0	0	1	0	0	2	0	1	0
1534	153.3	6	0	2	2	1	0	0	0	1	0	0	2	0	1	0
1535	153.4	5	0	1	2	1	0	1	0	0	0	0	2	0	1	0
1536	153.5	7	0	2	2	1	0	1	0	0	0	0	2	0	1	0
1537	153.6	6	0	1	2	0	0	1	0	1	0	0	2	0	1	0
1538	153.7	5	0	0	2	1	0	1	0	1	0	0	2	0	1	0
1539	153.8	6	0	1	2	2	0	1	0	0	0	0	1	0	1	0
1540	153.9	7	0	2	2	2	0	1	0	0	0	0	1	0	1	0
1541	154	7	0	2	2	1	0	1	0	0	0	0	1	0	1	0
1542	154.1	6	0	1	2	1	0	0	0	0	1	0	2	0	1	0
1543	154.2	5	0	0	2	1	0	0	0	0	1	0	1	0	1	0
1544	154.3	4	0	0	2	1	0	0	0	0	1	0	2	0	1	0
1545	154.4	5	0	1	2	1	0	0	0	0	1	0	2	0	1	0
1546	154.5	5	0	1	2	1	0	0	0	0	1	0	2	0	1	0
1547	154.6	5	0	1	2	1	0	0	0	0	1	0	2	0	1	0
1548	154.7	5	0	1	2	1	0	0	0	0	1	0	1	0	1	0
1549	154.8	8	0	2	2	2	0	0	0	1	1	0	2	0	1	0
1550	154.9	7	0	2	2	1	0	0	0	1	1	0	2	0	1	0
1551	155	6	0	1	2	1	0	0	0	1	1	0	1	0	1	0
1552	155.1	8	0	2	2	1	0	0	0	2	1	0	0	0	0	0
1553	155.2	5	0	1	2	1	0	0	0	0	1	0	3	0	1	0
1554	155.3	7	0	2	2	2	0	0	0	0	1	0	2	0	1	0
1555	155.4	5	0	1	2	1	0	0	0	0	1	0	2	0	1	0
1556	155.5	6	0	2	2	1	0	0	0	0	1	0	1	0	1	0
1557	155.6	6	0	2	2	1	0	0	0	0	1	0	2	0	1	0
1558	155.7	6	0	2	2	1	0	0	0	0	1	0	1	0	1	0
1559	155.8	5	0	1	2	1	0	0	0	0	1	0	1	0	1	0
1560	155.9	6	0	2	2	1	0	0	0	0	1	0	1	0	1	0
1561	156	6	0	2	2	1	0	0	0	0	1	0	2	0	1	0
1562	156.1	6	0	2	2	1	0	0	0	0	1	0	3	0	1	0
1563	156.2	5	0	1	2	1	0	0	0	0	1	0	2	0	1	0
1564	156.3	6	0	2	2	1	0	0	0	0	1	0	2	0	1	0
1565	156.4	7	0	2	2	2	0	0	0	0	1	0	1	0	1	0
1566	156.5	6	0	2	2	1	0	0	0	0	1	0	2	0	1	0
1567	156.6	6	0	2	2	1	0	0	0	0	1	0	2	0	1	0
1568	156.7	6	0	1	2	1	0	0	0	0	1	0	1	0	1	0
1569	156.8	5	0	0	2	1	0	0	0	1	1	0	2	0	1	0
1570	156.9	7	0	1	2	1	0	1	0	1	1	0	2	0	1	0
1571	157	6	0	1	2	1	0	0	0	1	1	0	1	0	2	0
1572	157.1	7	0	1	2	1	0	0	0	2	1	0	2	0	1	0
1573	157.2	8	0	1	2	1	0	0	0	2	1	0	2	0	1	0
1574	157.3	6	0	0	2	1	0	0	0	2	1	0	1	0	1	0
1575	157.4	8	0	1	2	2	0	1	0	1	1	0	2	0	1	0
1576	157.5	7	0	1	2	1	0	1	0	1	1	0	1	0	1	0
1577	157.6	7	0	1	2	2	0	0	0	1	1	0	2	0	1	0
1578	157.7	8	0	2	2	2	0	0	0	1	1	0	2	0	1	0
1579	157.8	6	0	1	2	1	0	0	0	1	1	0	2	0	1	0
1580	157.9	7	0	2	2	1	0	0	0	1	1	0	3	0	1	0
1581	158	8	0	2	2	1	0	0	0	1	1	0	1	0	1	0
1582	158.1	7	0	2	2	1	0	0	0	1	1	0	1	0	2	0
1583	158.2	5	0	0	2	1	0	0	0	1	1	0	2	0	1	0
1584	158.3	8	0	2	2	1	0	0	0	1	1	0	2	0	1	0
1585	158.4	7	0	2	2	1	0	0	0	1	1	0	1	0	1	0
1586	158.5	5	0	0	2	1	0	0	0	1	1	0	2	0	1	0
1587	158.6	5	0	0	2	1	0	0	0	1	1	0	2	0	1	0
1588	158.7	6	0	1	2	1	0	0	0	1	1	0	2	0	1	0
1589	158.8	6	0	1	2	1	0	0	0	1	1	0	1	0	1	0
1590	158.9	6	0	1	2	1	0	0	0	1	1	0	2	0	1	0
1591	159	6	0	1	2	1	0	0	0	1	1	0	2	0	1	0
1592	159.1	7	0	2	2	1	0	0	0	1	1	0	2	0	1	0
1593	159.2	7	0	2	2	1	0	0	0	1	1	0	2	0	1	0
1594	159.3	5	0	0	2	1	0	0	0	1	1	0	2	0	1	0
1595	159.4	7	0	2	2	1	0	0	0	1	1	0	1	0	1	0
1596	159.5	6	0	0	2	1	0	0	0	2	1	0	1	0	1	0
1597	159.6	7	0	2	2	1	0	0	0	1	1	0	2	0	1	0
1598	159.7	5	0	0	2	1	0	0	0	1	1	0	1	0	1	0
1599	159.8	5	0	0	2	1	0	0	0	1	1	0	2	0	1	0
1600	159.9	5	0	1	2	1	0	0	0	0	1	0	2	0	1	0
1601	160	6	0	0	2	1	0	0	0	1	1	0	2	0	1	0
1602	160.1	6	1	2	2	1	0	0	0	0	1	0	2	0	1	0
1603	160.2	6	1	1	2	1	0	0	0	1	1	0	1	0	1	0
1604	160.3	8	1	2	2	1	0	0	0	1	1	0	1	0	1	0
1605	160.4	6	0	1	2	1	0	0	0	1	1	0	2	0	1	0
1606	160.5	7	0	2	2	1	0	0	0	1	1	0	2	0	1	0
1607	160.6	6	0	1	2	1	0	0	0	1	1	0	1	0	1	0
1608	160.7	7	0	2	2	1	0	0	0	1	1	0	2	0	1	0
1609	160.8	7	0	2	2	1	0	0	0	1	1	0	2	0	1	0
1610	160.9	7	0	2	2	1	0	0	0	1	1	0	1	0	1	0
1611	161	7	0	2	2	1	0	0	0	1	1	0	2	0	1	0
1612	161.1	6	0	1	2	1	0	0	0	1	1	0	2	0	1	0
1613	161.2	7	0	2	2	1	0	0	0	1	1	0	2	0	1	0
1614	161.3	7	0	2	2	1	0	0	0	1	1	0	1	0	2	0
1615	161.4	7	0	2	2	1	0	0	0	1	1	0	0	0	1	0
1616	161.5	6	0	1	2	1	0	0	0	1	1	0	2	0	1	0
1617	161.6	6	0	2	2	1	0	0	0	0	1	0	2	0	1	0
1618	161.7	5	0	0	2	1	0	0	0	1	1	0	2	0	1	0
1619	161.8	6	0	1	2	1	0	0	0	1	1	0	0	0	2	0
1620	161.9	6	0	2	2	1	0	0	0	0	1	0	1	0	1	0
1621	162	7	0	2	2	1	0	0	0	1	1	0	0	0	1	0
1622	162.1	5	0	0	2	1	0	0	0	1	1	0	2	0	1	0
1623	162.2	5	0	0	2	1	0	0	0	1	1	0	3	0	1	0
1624	162.3	4	0	0	2	1	0	0	0	0	1	0	1	0	1	0
1625	162.4	5	0	1	2	1	0	0	0	0	1	0	1	0	2	0
1626	162.5	5	0	1	2	1	0	0	0	0	1	0	2	0	1	0
1627	162.6	4	0	0	2	0	0	0	0	1	1	0	2	0	1	0
1628	162.7	7	0	2	2	1	0	0	0	1	1	0	2	0	1	0
1629	162.8	7	0	2	2	1	0	0	0	1	1	0	1	0	1	0
1630	162.9	5	0	0	2	1	0	0	0	1	1	0	0	0	1	0
1631	163	8	0	2	2	1	0	0	0	1	1	0	2	0	1	0
1632	163.1	7	0	2	2	1	0	0	0	1	1	0	1	0	1	0
1633	163.2	7	0	2	2	1	0	0	0	1	1	0	2	0	1	0
1634	163.3	7	0	2	2	1	0	0	0	1	1	0	0	0	1	0
1635	163.4	7	0	2	2	1	0	0	0	1	1	0	1	0	1	0
1636	163.5	7	0	2	2	1	0	0	0	1	1	0	1	0	1	0
1637	163.6	7	0	2	2	1	0	0	0	1	1	0	0	0	1	0
1638	163.7	6	0	1	2	1	0	0	0	1	1	0	1	0	1	0
1639	163.8	6	0	1	2	1	0	0	0	1	1	0	0	0	1	0
1640	163.9	8	0	2	2	1	0	0	0	2	1	0	1	0	1	0
1641	164	7	0	2	2	1	0	0	0	1	1	0	0	0	1	0
1642	164.1	7	0	2	2	1	0	0	0	1	1	0	2	0	1	0
1643	164.2	7	0	2	2	1	0	0	0	1	1	0	0	0	1	0
1644	164.3	7	0	1	2	1	0	0	0	2	1	0	2	0	1	0
1645	164.4	6	0	1	2	1	0	0	0	1	1	0	1	0	2	0
1646	164.5	7	0	2	2	1	0	0	0	1	1	0	2	0	1	0
1647	164.6	5	0	0	2	1	0	0	0	1	1	0	1	0	2	0
1648	164.7	6	0	1	2	1	0	0	0	1	1	0	1	0	1	0
1649	164.8	7	0	2	2	1	0	0	0	1	1	0	2	0	1	0
1650	164.9	7	0	2	2	1	0	0	0	1	1	0	2	0	1	0
1651	165	7	0	1	2	1	0	0	0	1	1	0	1	0	1	0
1652	165.1	6	0	1	2	1	0	0	0	1	1	0	0	0	1	0
1653	165.2	6	0	1	2	1	0	0	0	1	1	0	1	0	1	0
1654	165.3	6	0	1	2	1	0	0	0	1	1	0	1	0	1	0
1655	165.4	6	0	1	2	1	0	0	0	1	1	0	1	0	1	0
1656	165.5	7	0	1	2	1	0	0	0	2	1	0	1	0	1	0
1657	165.6	7	0	2	2	1	0	0	0	1	1	0	1	0	2	0
1658	165.7	6	0	2	2	1	0	0	0	0	1	0	1	0	2	0
1659	165.8	6	0	2	2	1	0	0	0	0	1	0	2	0	1	0
1660	165.9	7	0	2	2	1	0	0	0	1	1	0	1	0	1	0
1661	166	6	0	2	2	1	0	0	0	0	1	0	1	0	1	0
1662	166.1	6	0	2	2	1	0	0	0	0	1	0	1	0	2	0
1663	166.2	6	0	2	2	1	0	0	0	0	1	0	1	0	2	0
1664	166.3	5	0	2	2	1	0	0	0	0	0	0	2	0	1	0
1665	166.4	7	0	2	2	1	0	0	0	1	1	0	0	0	2	0
1666	166.5	6	0	2	2	1	0	0	0	0	1	0	1	0	1	0
1667	166.6	6	0	2	2	1	0	0	0	0	1	0	2	0	1	0
1668	166.7	6	0	2	2	1	0	0	0	0	1	0	2	0	1	0
1669	166.8	6	0	2	2	1	0	0	0	0	1	0	1	0	2	0
1670	166.9	7	0	2	2	1	0	0	0	1	1	0	1	0	2	0
1671	167	7	0	2	2	1	0	0	0	1	1	0	2	0	1	0
1672	167.1	7	0	2	2	1	0	0	0	1	1	0	0	0	1	0
1673	167.2	7	0	2	2	1	0	0	0	1	1	0	1	0	2	0
1674	167.3	7	0	2	2	1	0	0	0	1	1	0	3	0	1	0
1675	167.4	7	0	2	2	1	0	0	0	1	1	0	2	0	1	0
1676	167.5	7	0	2	2	1	0	0	0	1	1	0	2	0	1	0
1677	167.6	6	0	2	2	1	0	0	0	0	1	0	1	0	1	0
1678	167.7	6	0	2	2	1	0	0	0	0	1	0	1	0	1	0
1679	167.8	6	0	1	2	1	0	0	0	1	1	0	2	0	1	0
1680	167.9	7	0	2	2	1	0	0	0	1	1	0	2	0	1	0
1681	168	6	0	2	2	1	0	0	0	0	1	0	1	0	1	0
1682	168.1	6	0	2	2	1	0	0	0	1	0	0	2	0	1	0
1683	168.2	6	0	2	2	1	0	0	0	1	0	0	2	0	1	0
1684	168.3	6	0	2	2	1	0	0	0	1	0	0	1	0	1	0
1685	168.4	7	0	2	2	1	0	0	0	1	1	0	1	0	1	0
1686	168.5	7	0	2	2	1	0	0	0	1	1	0	1	0	1	0
1687	168.6	7	0	2	2	1	0	0	0	1	1	0	1	0	2	0
1688	168.7	6	0	2	2	1	0	0	0	0	1	0	1	0	1	0
1689	168.8	7	0	2	2	1	0	0	0	1	1	0	1	0	2	0
1690	168.9	7	0	2	2	1	0	0	0	1	1	0	1	0	1	0
1691	169	8	0	2	2	1	0	0	0	2	1	0	1	0	1	0
1692	169.1	6	0	2	2	1	0	0	0	0	1	0	0	0	1	0
1693	169.2	6	0	2	2	1	0	0	0	0	1	0	1	0	1	0
1694	169.3	6	0	2	2	1	0	0	0	0	1	0	0	0	1	0
1695	169.4	7	0	2	2	2	0	0	0	0	1	0	1	0	2	0
1696	169.5	6	0	2	2	1	0	0	0	0	1	0	0	0	1	0
1697	169.6	6	0	2	2	1	0	0	0	0	1	0	2	0	1	0
1698	169.7	6	0	2	2	1	0	0	0	0	1	0	0	0	1	0
1699	169.8	7	0	2	2	2	0	0	0	0	1	0	1	0	1	0
1700	169.9	7	0	2	2	2	0	0	0	0	1	0	0	0	1	0
1701	170	6	0	2	2	1	0	0	0	0	1	0	3	0	1	0
1702	170.1	6	1	2	2	1	0	0	0	0	1	0	1	0	1	0
1703	170.2	6	0	2	2	1	0	0	0	0	1	0	1	0	1	0
1704	170.3	7	0	2	2	1	0	0	0	1	1	0	1	0	1	0
1705	170.4	8	0	2	2	1	0	0	0	1	1	0	1	0	1	0
1706	170.5	8	0	2	2	1	0	1	0	0	1	0	1	0	1	0
1707	170.6	6	0	2	2	1	0	0	0	0	1	0	1	0	2	0
1708	170.7	7	0	2	2	1	0	0	0	0	1	0	1	0	2	0
1709	170.8	7	0	2	2	1	0	0	0	1	1	0	1	0	1	0
1710	170.9	7	0	2	2	2	0	0	0	0	1	0	1	0	2	0
1711	171	7	0	2	2	2	0	0	0	0	1	0	1	0	1	0
1712	171.1	7	0	2	2	2	0	0	0	0	1	0	1	0	1	0
1713	171.2	7	0	2	2	1	0	0	0	1	1	0	1	0	1	0
1714	171.3	6	0	2	2	1	0	0	0	0	1	0	1	0	1	0
1715	171.4	6	0	2	2	1	0	0	0	0	1	0	0	0	1	0
1716	171.5	6	0	2	2	1	0	0	0	0	1	0	2	0	1	0
1717	171.6	6	0	2	2	1	0	0	0	0	1	0	2	0	1	0
1718	171.7	6	0	2	2	1	0	0	0	0	1	0	2	0	1	0
1719	171.8	6	0	2	2	1	0	0	0	0	1	0	2	0	1	0
1720	171.9	6	0	2	2	1	0	0	0	0	1	0	2	0	1	0
1721	172	7	0	2	2	1	0	0	0	1	1	0	1	0	1	0
1722	172.1	7	0	2	2	1	0	0	0	0	1	0	1	0	1	0
1723	172.2	6	0	2	2	1	0	0	0	0	1	0	1	0	1	0
1724	172.3	6	0	2	2	1	0	0	0	0	1	0	1	0	1	0
1725	172.4	6	0	2	2	1	0	0	0	0	1	0	1	0	1	0
1726	172.5	6	0	2	2	1	0	0	0	0	1	0	0	0	1	0
1727	172.6	6	0	2	2	1	0	0	0	0	1	0	0	0	2	0
1728	172.7	6	0	2	2	1	0	0	0	0	1	0	1	0	1	0
1729	172.8	6	0	2	2	1	0	0	0	0	1	0	1	0	2	0
1730	172.9	5	0	1	2	1	0	0	0	0	1	0	2	0	1	0
1731	173	6	0	2	2	1	0	0	0	0	1	0	1	0	1	0
1732	173.1	6	0	2	2	1	0	0	0	0	1	0	2	0	1	0
1733	173.2	6	1	2	2	1	0	0	0	0	1	0	2	0	1	0
1734	173.3	6	0	2	2	1	0	0	0	0	1	0	2	0	2	0
1735	173.4	7	0	2	2	1	0	0	0	1	1	0	2	0	1	0
1736	173.5	6	0	2	2	1	0	0	0	0	1	0	2	0	1	0
1737	173.6	6	0	2	2	1	0	0	0	0	1	0	2	0	1	0
1738	173.7	6	0	2	2	1	0	0	0	0	1	0	2	0	1	0
1739	173.8	7	0	2	2	1	0	0	0	1	1	0	2	0	2	0
1740	173.9	8	0	2	2	1	0	0	0	2	1	0	1	0	1	0
1741	174	7	0	2	2	1	0	0	0	1	1	0	2	0	1	0
1742	174.1	7	0	2	2	1	0	0	0	1	1	0	1	0	1	0
1743	174.2	7	0	2	2	1	0	0	0	1	1	0	1	0	1	0
1744	174.3	7	0	2	2	1	0	0	0	1	1	0	2	0	1	0
1745	174.4	6	0	2	2	1	0	0	0	0	1	0	0	0	1	0
1746	174.5	5	0	1	2	1	0	0	0	0	1	0	1	0	2	0
1747	174.6	7	0	2	2	1	0	0	0	1	1	0	1	0	1	0
1748	174.7	7	0	2	2	1	0	0	0	1	1	0	2	0	1	0
1749	174.8	6	0	2	2	1	0	0	0	0	1	0	1	0	2	0
1750	174.9	7	0	2	2	1	0	0	0	1	1	0	2	0	1	0
1751	175	7	0	2	2	1	0	0	0	1	1	0	0	0	2	0
1752	175.1	8	0	2	2	1	0	0	0	2	1	0	1	0	1	0
1753	175.2	8	0	2	2	1	0	1	0	1	1	0	0	0	1	0
1754	175.3	8	0	2	2	1	0	1	0	1	1	0	0	0	1	0
1755	175.4	8	0	2	2	1	0	1	0	1	1	0	1	0	1	0
1756	175.5	7	0	2	2	1	0	0	0	1	1	0	0	0	1	0
1757	175.6	7	0	1	2	1	0	1	0	1	1	0	0	0	1	0
1758	175.7	8	0	2	2	1	0	1	0	1	1	0	0	0	1	0
1759	175.8	8	0	2	2	1	0	1	0	1	1	0	0	0	1	0
1760	175.9	8	0	2	2	1	0	0	0	2	1	0	2	0	1	0
1761	176	7	0	2	2	1	0	0	0	1	1	0	2	0	1	0
1762	176.1	7	0	2	2	1	0	0	0	1	1	0	1	0	1	0
1763	176.2	7	0	2	2	1	0	0	0	1	1	0	2	0	1	0
1764	176.3	7	0	2	2	1	0	0	0	1	1	0	2	0	1	0
1765	176.4	7	0	2	2	1	0	0	0	1	1	0	0	0	1	0
1766	176.5	7	0	2	2	1	0	0	0	1	1	0	1	0	1	0
1767	176.6	7	0	2	2	1	0	0	0	1	1	0	0	0	1	0
1768	176.7	7	0	2	2	1	0	0	0	1	1	0	0	0	1	0
1769	176.8	7	0	2	2	1	0	0	0	1	1	0	2	0	1	0
1770	176.9	6	0	2	2	1	0	0	0	0	1	0	2	0	1	0
1771	177	6	0	2	2	1	0	0	0	0	1	0	2	0	1	0
1772	177.1	7	0	2	2	1	0	0	0	1	1	0	0	0	1	0
1773	177.2	5	0	1	2	1	0	0	0	0	1	0	2	0	1	0
1774	177.3	5	0	1	2	1	0	0	0	0	1	0	1	0	1	0
1775	177.4	7	0	2	2	1	0	0	0	1	1	0	3	0	1	0
1776	177.5	7	0	2	2	1	0	0	0	1	1	0	0	0	1	0
1777	177.6	6	0	2	2	1	0	0	0	0	1	0	0	0	1	0
1778	177.7	7	0	2	2	1	0	0	0	1	1	0	0	0	2	0
1779	177.8	7	0	2	2	1	0	0	0	1	1	0	0	0	1	0
1780	177.9	7	0	2	2	1	0	0	0	1	1	0	1	0	1	0
1781	178	7	0	2	2	1	0	0	0	1	1	0	1	0	1	0
1782	178.1	7	0	2	2	1	0	0	0	1	1	0	1	0	1	0
1783	178.2	7	0	2	2	1	0	0	0	1	1	0	1	0	1	0
1784	178.3	7	0	2	2	1	0	0	0	1	1	0	0	0	1	0
1785	178.4	7	0	2	2	1	0	0	0	1	1	0	0	0	1	0
1786	178.5	8	0	2	2	1	0	0	0	1	1	0	0	0	1	0
1787	178.6	6	0	2	2	1	0	0	0	0	1	0	1	0	1	0
1788	178.7	7	0	2	2	1	0	0	0	0	1	0	0	0	1	0
1789	178.8	8	0	2	2	1	0	0	0	1	1	0	0	0	1	0
1790	178.9	7	0	2	2	1	0	0	0	0	1	0	0	0	1	0
1791	179	7	0	2	2	1	0	0	0	1	1	0	1	0	1	0
1792	179.1	7	0	2	2	1	0	0	0	1	1	0	1	0	1	0
1793	179.2	6	0	2	2	1	0	0	0	1	0	0	0	0	1	0
1794	179.3	8	0	2	2	1	0	0	0	1	1	0	2	0	1	0
1795	179.4	7	0	2	2	0	0	0	0	1	1	0	1	0	2	0
1796	179.5	9	0	2	2	1	0	1	0	1	1	0	2	0	1	0
1797	179.6	7	0	1	2	1	0	0	0	1	1	0	2	0	1	0
1798	179.7	8	0	2	2	1	0	0	0	2	1	0	1	0	1	0
1799	179.8	7	0	2	1	1	0	0	0	2	1	0	2	0	1	0
1800	179.9	8	0	2	2	1	0	0	0	2	1	0	1	0	1	0
1801	180	7	0	2	2	1	0	0	0	1	1	0	1	0	1	0
1802	180.1	7	0	2	2	1	0	0	0	1	1	0	2	0	1	0
1803	180.2	8	0	2	2	1	0	0	0	2	1	0	2	0	1	0
1804	180.3	8	0	2	2	1	0	0	0	2	1	0	2	0	1	0
1805	180.4	8	0	2	2	1	0	1	0	1	1	0	2	0	1	0
1806	180.5	8	0	2	2	1	0	1	0	1	1	0	2	0	1	0
1807	180.6	8	0	2	2	1	0	1	0	1	1	0	1	0	1	0
1808	180.7	8	0	2	2	1	0	1	0	1	1	0	2	0	1	0
1809	180.8	9	0	2	2	1	0	0	0	2	1	0	2	0	1	0
1810	180.9	6	0	1	2	1	0	0	0	1	1	0	1	0	1	0
1811	181	8	0	2	2	1	0	0	0	2	1	0	1	0	2	0
1812	181.1	7	0	2	2	1	0	0	0	1	1	0	1	0	1	0
1813	181.2	7	0	2	2	1	0	0	0	1	1	0	2	0	1	0
1814	181.3	8	0	2	2	1	0	0	0	1	1	0	1	0	2	0
1815	181.4	7	0	2	2	1	0	0	0	1	1	0	2	0	1	0
1816	181.5	8	0	2	2	1	0	0	0	1	1	0	2	0	1	0
1817	181.6	6	0	2	2	1	0	0	0	0	1	0	1	0	1	0
1818	181.7	7	0	2	2	1	0	0	0	1	1	0	1	0	2	0
1819	181.8	7	0	2	2	1	0	0	0	1	1	0	1	0	2	0
1820	181.9	7	0	2	2	1	0	0	0	1	1	0	1	0	1	0
1821	182	6	0	2	2	1	0	0	0	0	1	0	2	0	1	0
1822	182.1	7	0	1	2	1	0	0	0	2	1	0	0	0	1	0
1823	182.2	5	0	1	2	1	0	0	0	0	1	0	1	0	1	0
1824	182.3	6	0	2	2	1	0	0	0	0	1	0	1	0	1	0
1825	182.4	6	0	2	2	1	0	0	0	0	1	0	2	0	1	0
1826	182.5	5	0	1	2	1	0	0	0	0	1	0	2	0	1	0
1827	182.6	6	0	1	2	1	0	0	0	1	1	0	1	0	1	0
1828	182.7	5	0	1	2	1	0	0	0	0	1	0	2	0	1	0
1829	182.8	5	0	1	2	1	0	0	0	0	1	0	3	0	1	0
1830	182.9	6	0	2	2	1	0	0	0	1	0	0	1	0	1	0
1831	183	7	0	2	2	1	0	0	0	1	1	0	3	0	1	0
1832	183.1	7	0	2	2	1	0	0	0	1	1	0	3	0	1	0
1833	183.2	6	0	2	2	1	0	0	0	1	0	0	2	0	1	0
1834	183.3	6	0	2	2	1	0	0	0	1	0	0	1	0	1	0
1835	183.4	7	0	2	2	1	0	0	0	1	1	0	2	0	1	0
1836	183.5	7	0	2	2	1	0	0	0	1	1	0	1	0	1	0
1837	183.6	7	0	2	2	1	0	0	0	1	1	0	1	0	1	0
1838	183.7	7	0	2	2	1	0	0	0	1	1	0	0	0	1	0
1839	183.8	7	0	2	2	1	0	0	0	1	1	0	2	0	1	0
1840	183.9	7	0	2	2	1	0	0	0	1	1	0	1	0	1	0
1841	184	7	0	2	2	1	0	0	0	1	1	0	1	0	1	0
1842	184.1	7	0	2	2	1	0	0	0	1	1	0	1	0	1	0
1843	184.2	7	0	2	2	1	0	0	0	1	1	0	2	0	1	0
1844	184.3	7	0	2	2	1	0	0	0	1	1	0	2	0	1	0
1845	184.4	7	0	2	2	1	0	0	0	1	1	0	1	0	1	0
1846	184.5	7	0	2	2	1	0	0	0	1	1	0	2	0	1	0
1847	184.6	7	0	2	2	1	0	0	0	1	1	0	2	0	1	0
1848	184.7	6	0	2	2	1	0	0	0	0	1	0	2	0	1	0
1849	184.8	5	0	1	2	1	0	0	0	0	1	0	2	0	1	0
1850	184.9	6	0	2	2	1	0	0	0	0	1	0	2	0	1	0
1851	185	5	0	1	2	1	0	0	0	0	1	0	2	0	1	0
1852	185.1	6	0	2	2	1	0	0	0	0	1	0	2	0	1	0
1853	185.2	5	0	1	2	1	0	0	0	0	1	0	3	0	1	0
1854	185.3	6	0	2	2	1	0	0	0	0	1	0	1	0	1	0
1855	185.4	5	0	1	2	1	0	0	0	0	1	0	1	0	1	0
1856	185.5	5	0	1	2	1	0	0	0	0	1	0	1	0	1	0
1857	185.6	7	0	1	2	1	0	0	0	2	1	0	2	0	1	0
1858	185.7	6	0	2	2	1	0	0	0	0	1	0	2	0	1	0
1859	185.8	5	0	1	2	1	0	0	0	0	1	0	2	0	1	0
1860	185.9	7	0	2	2	1	0	0	0	1	1	0	2	0	1	0
1861	186	6	0	2	2	1	0	0	0	0	1	0	2	0	1	0
1862	186.1	7	0	2	2	1	0	0	0	1	1	0	2	0	1	0
1863	186.2	7	0	2	2	1	0	0	0	1	1	0	2	0	1	0
1864	186.3	6	0	1	2	1	0	0	0	1	1	0	1	0	2	0
1865	186.4	6	0	2	2	1	0	0	0	0	1	0	2	0	1	0
1866	186.5	6	0	1	2	1	0	0	0	1	1	0	1	0	1	0
1867	186.6	7	0	2	2	1	0	0	0	1	1	0	2	0	1	0
1868	186.7	6	0	2	2	1	0	0	0	0	1	0	2	0	1	0
1869	186.8	7	0	2	2	1	0	0	0	0	1	0	1	0	1	0
1870	186.9	6	0	2	2	1	0	0	0	0	1	0	0	0	1	0
1871	187	6	0	1	2	1	0	0	0	1	1	0	1	0	1	0
1872	187.1	7	0	2	2	1	0	0	0	1	1	0	1	0	1	0
1873	187.2	6	0	2	2	1	0	0	0	0	1	0	3	0	1	0
1874	187.3	6	0	2	2	1	0	0	0	0	1	0	0	0	1	0
1875	187.4	6	0	2	2	1	0	0	0	0	1	0	1	0	1	0
1876	187.5	6	0	1	2	1	0	0	0	1	1	0	0	0	1	0
1877	187.6	7	0	1	2	1	0	1	0	1	1	0	2	0	1	0
1878	187.7	8	0	2	2	1	0	1	0	1	1	0	2	0	1	0
1879	187.8	6	0	2	2	1	0	0	0	0	1	0	1	0	1	0
1880	187.9	5	0	1	2	0	0	1	0	0	1	0	3	0	1	0
1881	188	7	0	1	2	1	0	1	0	1	1	0	1	0	1	0
1882	188.1	5	0	2	2	0	0	0	0	0	1	0	1	0	1	0
1883	188.2	6	0	2	2	1	0	0	0	0	1	0	2	0	2	0
1884	188.3	5	0	1	2	1	0	0	0	0	1	0	2	0	1	0
1885	188.4	7	0	2	2	1	0	0	0	1	1	0	1	0	1	0
1886	188.5	5	0	1	2	1	0	0	0	0	1	0	1	0	1	0
1887	188.6	5	0	2	2	0	0	0	0	0	1	0	1	0	2	0
1888	188.7	6	0	2	2	1	0	0	0	0	1	0	1	0	2	0
1889	188.8	5	0	2	2	0	0	0	0	0	1	0	1	0	1	0
1890	188.9	7	0	1	2	1	1	1	0	0	1	0	2	0	1	0
1891	189	8	0	2	2	1	0	1	0	0	1	0	1	0	1	0
1892	189.1	8	0	2	2	0	0	1	0	1	1	0	1	0	1	0
1893	189.2	8	0	1	2	1	0	1	0	1	1	0	1	0	1	0
1894	189.3	8	0	2	2	1	0	1	0	0	1	0	1	0	2	0
1895	189.4	8	0	2	2	1	0	1	0	0	1	0	1	0	2	0
1896	189.5	7	0	1	2	1	0	1	0	0	1	0	2	0	1	0
1897	189.6	7	0	1	2	1	0	1	0	0	1	0	1	0	1	0
1898	189.7	7	0	1	2	1	0	1	0	0	1	0	1	0	2	0
1899	189.8	7	0	1	2	1	0	1	0	0	1	0	2	0	1	0
1900	189.9	8	0	2	2	1	0	1	0	1	0	0	1	0	1	0
1901	190	7	0	1	2	1	0	1	0	0	1	0	2	0	1	0
1902	190.1	7	0	2	2	0	0	0	0	1	1	0	1	0	0	0
1903	190.2	6	0	1	2	1	0	0	0	0	1	0	1	0	1	0
1904	190.3	5	0	1	2	1	0	0	0	0	1	0	2	0	1	0
1905	190.4	6	0	2	2	1	0	0	0	0	1	0	1	0	1	0
1906	190.5	7	0	2	2	1	0	0	0	1	1	0	2	0	1	0
1907	190.6	7	0	2	2	1	0	0	0	0	1	0	3	0	1	0
1908	190.7	7	0	2	2	1	0	0	0	0	1	0	2	0	1	0
1909	190.8	6	0	1	2	1	0	0	0	0	1	0	2	0	1	0
1910	190.9	7	0	2	2	1	0	0	0	0	1	0	2	0	1	0
1911	191	7	0	2	2	1	0	0	0	0	1	0	0	0	1	0
1912	191.1	6	0	1	2	1	0	0	0	0	1	0	1	0	1	0
1913	191.2	6	0	2	2	1	0	0	0	0	1	0	0	0	1	0
1914	191.3	7	0	2	2	1	0	0	0	1	1	0	1	0	1	0
1915	191.4	7	0	2	2	1	0	0	0	1	1	0	1	0	2	0
1916	191.5	7	0	1	2	1	0	0	0	1	1	0	1	0	1	0
1917	191.6	5	0	1	2	1	0	0	0	0	1	0	0	0	1	0
1918	191.7	6	0	2	2	1	0	0	0	0	1	0	2	0	1	0
1919	191.8	5	0	1	2	1	0	0	0	0	1	0	1	0	1	0
1920	191.9	7	0	2	2	1	0	0	0	1	1	0	2	0	1	0
1921	192	7	0	2	2	1	0	0	0	1	1	0	2	0	1	0
1922	192.1	5	0	1	2	1	0	0	0	0	1	0	0	0	1	0
1923	192.2	6	0	2	2	1	0	0	0	0	1	0	1	0	1	0
1924	192.3	6	0	2	2	1	0	0	0	0	1	0	1	0	2	0
1925	192.4	5	0	1	2	1	0	0	0	0	1	0	1	0	1	0
1926	192.5	7	0	2	2	1	0	0	0	1	1	0	1	0	1	0
1927	192.6	7	0	2	2	1	0	0	0	1	1	0	2	0	1	0
1928	192.7	6	0	2	2	1	0	0	0	0	1	0	1	0	1	0
1929	192.8	6	0	2	2	1	0	0	0	0	1	0	1	0	1	0
1930	192.9	6	0	1	2	1	0	1	0	0	1	0	0	0	1	0
1931	193	7	0	1	2	2	0	0	0	1	1	0	2	0	1	0
1932	193.1	7	0	2	2	1	0	0	0	1	1	0	2	0	1	0
1933	193.2	7	0	1	2	1	0	0	0	1	1	0	2	0	1	0
1934	193.3	6	0	1	2	1	0	0	0	1	1	0	2	0	1	0
1935	193.4	6	0	1	2	1	0	0	0	1	1	0	2	0	1	0
1936	193.5	6	0	2	2	1	0	0	0	0	1	0	2	0	1	0
1937	193.6	8	0	2	2	1	0	0	0	2	1	0	2	0	1	0
1938	193.7	7	0	1	2	1	0	0	0	2	1	0	2	0	1	0
1939	193.8	6	0	1	2	1	0	0	0	1	1	0	1	0	1	0
1940	193.9	8	0	2	2	1	0	0	0	2	1	0	1	0	1	0
1941	194	6	0	1	2	1	0	0	0	1	1	0	1	0	1	0
1942	194.1	7	0	2	2	1	0	0	0	1	1	0	0	0	1	0
1943	194.2	5	0	1	2	1	0	0	0	0	1	0	1	0	1	0
1944	194.3	6	0	1	2	1	0	0	0	1	1	0	1	0	1	0
1945	194.4	6	0	1	2	1	0	0	0	1	1	0	1	0	1	0
1946	194.5	6	0	1	2	1	0	0	0	1	1	0	3	0	1	0
1947	194.6	6	0	1	2	1	0	0	0	1	1	0	2	0	1	0
1948	194.7	7	0	2	2	1	0	0	0	1	1	0	1	0	1	0
1949	194.8	6	0	1	2	1	0	0	0	1	1	0	2	0	1	0
1950	194.9	7	0	2	2	1	0	0	0	1	1	0	1	0	1	0
1951	195	5	0	1	2	1	0	0	0	0	1	0	2	0	1	0
1952	195.1	5	0	1	2	1	0	0	0	0	1	0	0	0	1	0
1953	195.2	6	0	1	2	1	0	0	0	1	1	0	1	0	1	0
1954	195.3	5	0	1	2	1	0	0	0	0	1	0	1	0	1	0
1955	195.4	6	0	2	2	1	0	0	0	0	1	0	2	0	1	0
1956	195.5	5	0	1	2	1	0	0	0	0	1	0	2	0	1	0
1957	195.6	6	0	1	2	1	0	0	0	1	1	0	2	0	1	0
1958	195.7	5	0	1	2	1	0	0	0	0	1	0	2	0	1	0
1959	195.8	6	0	1	2	1	0	1	0	0	1	0	2	0	1	0
1960	195.9	5	0	1	2	1	0	0	0	0	1	0	2	0	1	0
1961	196	6	0	1	2	1	0	0	0	1	1	0	3	0	1	0
1962	196.1	5	0	1	2	1	0	0	0	0	1	0	0	0	1	0
1963	196.2	7	0	2	2	1	0	1	0	0	1	0	1	0	1	0
1964	196.3	8	0	2	2	1	0	1	0	1	1	0	0	0	1	0
1965	196.4	5	0	1	2	1	0	0	0	0	1	0	1	0	1	0
1966	196.5	7	0	2	2	1	0	0	0	1	1	0	1	0	2	0
1967	196.6	7	0	2	2	1	0	0	0	1	1	0	1	0	1	0
1968	196.7	7	0	2	2	1	0	0	0	1	1	0	1	0	1	0
1969	196.8	8	0	2	2	1	0	0	0	2	1	0	2	0	1	0
1970	196.9	8	0	2	2	1	0	0	0	2	1	0	2	0	1	0
1971	197	7	0	2	2	1	0	0	0	1	1	0	2	0	1	0
1972	197.1	7	0	2	2	1	0	0	0	1	1	0	2	0	1	0
1973	197.2	7	0	2	2	1	0	0	0	1	1	0	3	0	1	0
1974	197.3	9	0	2	2	1	0	0	0	2	1	0	2	0	1	0
1975	197.4	7	0	2	2	1	0	0	0	1	1	0	2	0	1	0
1976	197.5	7	0	2	2	1	0	0	0	1	1	0	2	0	1	0
1977	197.6	7	0	2	2	1	0	0	0	1	1	0	2	0	1	0
1978	197.7	8	0	2	2	1	0	1	0	1	1	0	1	0	1	0
1979	197.8	7	0	2	2	1	0	0	0	1	1	0	1	0	1	0
1980	197.9	7	0	2	2	1	0	0	0	1	1	0	2	0	1	0
1981	198	6	0	2	2	1	0	0	0	0	1	0	1	0	1	0
1982	198.1	7	0	2	2	1	0	0	0	1	1	0	0	0	1	0
1983	198.2	7	0	2	2	1	0	0	0	1	1	0	0	0	2	0
1984	198.3	7	0	2	2	1	0	0	0	1	1	0	1	0	1	0
1985	198.4	7	0	2	2	1	0	0	0	1	1	0	1	0	1	0
1986	198.5	8	0	2	2	1	0	0	0	2	1	0	2	0	1	0
1987	198.6	8	0	2	2	1	0	0	0	2	1	0	1	0	1	0
1988	198.7	7	0	2	2	1	0	0	0	1	1	0	1	0	1	0
1989	198.8	7	0	2	2	1	0	0	0	1	1	0	1	0	1	0
1990	198.9	7	0	2	2	1	0	0	0	1	1	0	1	0	1	0
1991	199	7	0	2	2	1	0	0	0	1	1	0	1	0	1	0
1992	199.1	7	0	2	2	1	0	0	0	1	1	0	1	0	1	0
1993	199.2	7	0	2	2	1	0	0	0	1	1	0	1	0	1	0
1994	199.3	7	0	2	2	1	0	0	0	1	1	0	1	0	1	0
1995	199.4	8	0	2	2	1	0	0	0	1	1	0	2	0	1	0
1996	199.5	7	0	2	2	1	0	0	0	1	1	0	2	0	1	0
1997	199.6	7	0	2	2	1	0	0	0	1	1	0	1	0	1	0
1998	199.7	9	0	2	2	1	0	0	0	2	1	0	2	0	1	0
[truncated: 2,027 more rows]
